# Supplementary material for: Internal dynamics and guest binding of a sterically overcrowded host
Source: Chem Sci. 2016 Apr 4;7(7):4676–84. doi: 10.1039/c6sc00985a (PMC6013793; doi:10.1039/c6sc00985a)
Supplement: SC-007-C6SC00985A-s002 [file SC-007-C6SC00985A-s002.cif]

# Electronic Supplementary Material (ESI) for Chemical Science.
# This journal is © The Royal Society of Chemistry 2016

####################################################################### 
# 
# This file contains crystal structure data downloaded from the 
# Cambridge Structural Database (CSD) hosted by the Cambridge 
# Crystallographic Data Centre (CCDC).
# 
# Full information about CCDC data access policies and citation 
# guidelines are available at http://www.ccdc.cam.ac.uk/access/V1 
# 
# Audit and citation data items may have been added by the CCDC. 
# Please retain this information to preserve the provenance of 
# this file and to allow appropriate attribution of the data. 
# 
#######################################################################

data_sl127
_database_code_depnum_ccdc_archive 'CCDC 1053080'
_audit_update_record             
;
2015-03-10 deposited with the CCDC.
2016-04-04 downloaded from the CCDC.
;
# start Validation Reply Form
_vrf_PLAT029_sl127               
;
PROBLEM: _diffrn_measured_fraction_theta_full Low .......      0.839 Note  
RESPONSE: Highly instable and poorly diffracting crystals made collection
of high resolution data impossible.

;
_vrf_PLAT088_sl127               
;
PROBLEM: Poor Data / Parameter Ratio ....................       4.92 Note  
RESPONSE: Highly instable and poorly diffracting crystals made collection
of high resolution data impossible.

;
_vrf_PLAT201_sl127               
;
PROBLEM: Isotropic non-H Atoms in Main Residue(s) .......         16 Report
RESPONSE: Data quality is unsufficient for refining all atoms anisotropically.
;
_vrf_PLAT602_sl127               
;
PROBLEM: VERY LARGE Solvent Accessible VOID(S) in Structure        ! Info 
RESPONSE: Highly disordered solvent areas were treated with SQUEEZE.
;
# end Validation Reply Form
_atom_sites_solution_hydrogens   geom
_atom_sites_solution_primary     ?
_atom_sites_solution_secondary   ?
_audit_creation_method           SHELXL-2014/7
_cell_angle_alpha                93.96(3)
_cell_angle_beta                 108.19(3)
_cell_angle_gamma                96.25(3)
_cell_formula_units_Z            2
_cell_length_a                   19.202(4)
_cell_length_b                   20.734(4)
_cell_length_c                   24.321(5)
_cell_measurement_reflns_used    ?
_cell_measurement_temperature    100(2)
_cell_measurement_theta_max      ?
_cell_measurement_theta_min      ?
_cell_volume                     9090(4)
_chemical_formula_moiety         ?
_chemical_formula_sum            'C176.50 H153.40 B2 F8 N12 Na0 O8 Pd2 S2'
_chemical_formula_weight         3021.04
_chemical_melting_point          ?
_chemical_name_common            ?
_chemical_name_systematic        SL_127
_computing_cell_refinement       ?
_computing_data_collection       ?
_computing_data_reduction        ?
_computing_molecular_graphics    'H\"ubschle, (2011)'
_computing_publication_material  'L\"ubben, (to be published)'
_computing_structure_refinement  'SHELXL-2014/7 (Sheldrick, 2014)'
_computing_structure_solution    ?
_diffrn_ambient_temperature      100(2)
_diffrn_detector_area_resol_mean ?
_diffrn_measured_fraction_theta_full 0.839
_diffrn_measured_fraction_theta_max 0.839
_diffrn_measurement_device_type  ?
_diffrn_measurement_method       ?
_diffrn_radiation_type           ?
_diffrn_radiation_wavelength     0.97896
_diffrn_reflns_Laue_measured_fraction_full 0.839
_diffrn_reflns_Laue_measured_fraction_max 0.839
_diffrn_reflns_av_R_equivalents  0.0483
_diffrn_reflns_av_unetI/netI     0.0569
_diffrn_reflns_limit_h_max       15
_diffrn_reflns_limit_h_min       -15
_diffrn_reflns_limit_k_max       17
_diffrn_reflns_limit_k_min       -17
_diffrn_reflns_limit_l_max       17
_diffrn_reflns_limit_l_min       -18
_diffrn_reflns_number            32793
_diffrn_reflns_point_group_measured_fraction_full 0.839
_diffrn_reflns_point_group_measured_fraction_max 0.839
_diffrn_reflns_theta_full        24.196
_diffrn_reflns_theta_max         24.196
_diffrn_reflns_theta_min         1.221
_diffrn_source                   ?
_exptl_absorpt_coefficient_mu    0.652
_exptl_absorpt_correction_T_max  0.7450
_exptl_absorpt_correction_T_min  0.6564
_exptl_absorpt_correction_type   ?
_exptl_absorpt_process_details   ?
_exptl_absorpt_special_details   ?
_exptl_crystal_F_000             3133
_exptl_crystal_colour            colorless
_exptl_crystal_density_diffrn    1.104
_exptl_crystal_density_meas      ?
_exptl_crystal_density_method    ?
_exptl_crystal_description       plate
_exptl_crystal_size_max          0.11
_exptl_crystal_size_mid          0.11
_exptl_crystal_size_min          0.05
_exptl_transmission_factor_max   ?
_exptl_transmission_factor_min   ?
_geom_special_details            
;
All esds (except the esd in 
the dihedral angle between two l.s. 
planes) are estimated using the full 
covariance matrix. The cell esds are 
taken into account individually in the 
estimation of esds in distances, angles 
and torsion angles; correlations between esds 
in cell parameters are only used 
when they are defined by crystal 
symmetry. An approximate (isotropic) treatment of 
cell esds is used for estimating 
esds involving l.s. planes. 
;
_refine_diff_density_max         0.677
_refine_diff_density_min         -0.431
_refine_diff_density_rms         0.075
_refine_ls_R_factor_all          0.1254
_refine_ls_R_factor_gt           0.1071
_refine_ls_extinction_coef       .
_refine_ls_extinction_method     none
_refine_ls_goodness_of_fit_ref   1.388
_refine_ls_hydrogen_treatment    constr
_refine_ls_matrix_type           full
_refine_ls_number_parameters     1906
_refine_ls_number_reflns         9379
_refine_ls_number_restraints     5839
_refine_ls_restrained_S_all      1.253
_refine_ls_shift/su_max          0.050
_refine_ls_shift/su_mean         0.001
_refine_ls_structure_factor_coef Fsqd
_refine_ls_wR_factor_gt          0.3096
_refine_ls_wR_factor_ref         0.3285
_refine_ls_weighting_details     
;w=1/[\s^2^(Fo^2^)+(0.2000P)^2^
] where P=(Fo^2^+2Fc^2^)/3
;
_refine_ls_weighting_scheme      calc
_refine_special_details          SQUEEZE
_reflns_Friedel_coverage         0.000
_reflns_Friedel_fraction_full    .
_reflns_Friedel_fraction_max     .
_reflns_number_gt                6606
_reflns_number_total             9379
_reflns_special_details          
;
Reflections were merged by SHELXL according 
to the crystal class for the 
calculation of statistics and refinement. _reflns_Friedel_fraction 
is defined as the number of 
unique Friedel pairs measured divided by 
the number that would be possible 
theoretically, ignoring centric projections and systematic 
absences. 
;
_reflns_threshold_expression     'I > 2\s(I)'
_shelx_SHELXL_version_number     2014/7
_shelx_estimated_absorpt_T_max   ?
_shelx_estimated_absorpt_T_min   ?
_shelx_hkl_file                  
;
-1 0 0 11752 1840 23368 
-28.98 55.24 1.0000 -1 0 0 
12552 1930 25397 -28.98 55.24 1.0000 
1 0 0 12496 1900 24878 
-28.98 -55.24 1.0000 1 0 0 
12102 1860 23888 -28.98 -55.24 1.0000 
-3 0 0 18495 8139 105069 
-89.15 -4.32 1.0000 -3 0 0 
18537 8139 105169 -89.15 -4.32 1.0000 
3 0 0 18628 8159 105399 
-89.15 4.32 1.0000 3 0 0 
19807 8279 108179 -89.15 4.32 1.0000 
-4 0 0 141767 10189 130487 
-14.37 -35.34 1.0000 -4 0 0 
151510 10619 140056 -14.37 -35.34 1.0000 
4 0 0 146172 10309 133247 
-14.37 35.34 1.0000 4 0 0 
145936 10309 133017 -14.37 35.34 1.0000 
-5 0 0 31382 830 9839 
38.40 10.72 1.0000 -5 0 0 
36426 960 12829 38.40 10.72 1.0000 
5 0 0 34170 930 12179 
38.40 -10.72 1.0000 5 0 0 
31787 890 10719 38.40 -10.72 1.0000 
-7 0 0 1302 450 5519 
18.13 0.42 1.0000 -7 0 0 
984 420 4840 18.13 0.42 1.0000 
7 0 0 943 470 4740 
18.13 -0.42 1.0000 7 0 0 
1239 430 5379 18.13 -0.42 1.0000 
-8 0 0 1179 140 60 
-19.96 -0.01 1.0000 -8 0 0 
1414 150 20 -19.96 -0.01 1.0000 
8 0 0 1770 280 -10 
-19.96 0.01 1.0000 8 0 0 
941 110 130 -19.96 0.01 1.0000 
-9 0 0 4407 220 1890 
-11.67 3.74 1.0000 -9 0 0 
4599 220 2020 -11.67 3.74 1.0000 
9 0 0 4230 350 1690 
-11.67 -3.74 1.0000 9 0 0 
4915 210 2140 -11.67 -3.74 1.0000 
-10 0 0 2952 320 3420 
1.97 -0.43 1.0000 -10 0 0 
3745 370 4270 1.97 -0.43 1.0000 
10 0 0 3305 460 3800 
1.97 0.43 1.0000 10 0 0 
3706 350 4230 1.97 0.43 1.0000 
-11 0 0 5328 240 2570 
10.56 2.18 1.0000 -11 0 0 
4937 280 2300 10.56 2.18 1.0000 
11 0 0 5108 400 2460 
10.56 -2.18 1.0000 11 0 0 
4978 230 2370 10.56 -2.18 1.0000 
-13 0 0 1126 280 1030 
-0.70 -0.38 1.0000 -13 0 0 
769 160 690 -0.70 -0.38 1.0000 
13 0 0 999 160 910 
-0.70 0.38 1.0000 13 0 0 
884 420 800 -0.70 0.38 1.0000 
-14 0 0 1 320 -400 
-0.44 0.04 1.0000 14 0 0 
5 450 10 -0.44 -0.04 1.0000 
-15 0 0 572 320 500 
-0.74 0.16 1.0000 15 0 0 
191 450 150 -0.74 -0.16 1.0000 
15 -1 0 905 420 820 
0.69 0.28 1.0000 -15 1 0 
683 290 610 0.69 -0.28 1.0000 
14 -1 0 27 410 -370 
-0.76 -2.36 1.0000 -14 1 0 
27 290 -120 -0.76 2.36 1.0000 
-14 1 0 121 140 170 
-0.76 2.36 1.0000 13 -1 0 
2614 460 2630 -0.05 -0.90 1.0000 
13 -1 0 2465 250 2480 
-0.05 -0.90 1.0000 -13 1 0 
2646 340 2660 -0.05 0.90 1.0000 
-13 1 0 2646 260 2660 
-0.05 0.90 1.0000 12 -1 0 
40 130 310 -3.48 5.13 1.0000 
-12 1 0 18 140 90 
-3.48 -5.13 1.0000 11 -1 0 
13 110 190 7.16 4.04 1.0000 
11 -1 0 0 310 310 
7.16 4.04 1.0000 -11 1 0 
9 180 410 7.16 -4.04 1.0000 
-11 1 0 1 120 330 
7.16 -4.04 1.0000 10 -1 0 
16321 1390 17038 1.34 -1.79 1.0000 
10 -1 0 17505 1410 18248 
1.34 -1.79 1.0000 -10 1 0 
16580 1370 17348 1.34 1.79 1.0000 
-10 1 0 18067 1450 18868 
1.34 1.79 1.0000 9 -1 0 
182 110 190 3.06 -9.44 1.0000 
9 -1 0 438 260 -130 
3.06 -9.44 1.0000 -9 1 0 
176 150 180 3.06 9.44 1.0000 
-9 1 0 176 130 180 
3.06 9.44 1.0000 8 -1 0 
2401 370 4240 -7.44 5.09 1.0000 
8 -1 0 2821 450 4800 
-7.44 5.09 1.0000 -8 1 0 
2890 400 4950 -7.44 -5.09 1.0000 
-8 1 0 2442 380 4350 
-7.44 -5.09 1.0000 7 -1 0 
26732 1450 18258 -14.69 -11.46 1.0000 
-7 1 0 28746 1540 20088 
-14.69 11.46 1.0000 -7 1 0 
27684 1490 19188 -14.69 11.46 1.0000 
5 -1 0 21095 2890 37416 
-22.73 -2.87 1.0000 5 -1 0 
19891 2810 35806 -22.73 -2.87 1.0000 
-5 1 0 21797 2920 38206 
-22.73 2.87 1.0000 -5 1 0 
20257 2820 36156 -22.73 2.87 1.0000 
4 -1 0 36126 4240 54974 
20.86 -6.86 1.0000 4 -1 0 
34963 4180 53535 20.86 -6.86 1.0000 
-4 1 0 35762 4230 54725 
20.86 6.86 1.0000 -4 1 0 
36763 4290 55964 20.86 6.86 1.0000 
3 -1 0 56589 2410 30657 
-37.53 24.02 1.0000 3 -1 0 
60153 2540 33457 -37.53 24.02 1.0000 
-3 1 0 60462 2490 32427 
-37.53 -24.02 1.0000 -3 1 0 
58877 2440 31207 -37.53 -24.02 1.0000 
0 -1 0 66268 3990 52685 
-14.13 -15.40 1.0000 0 -1 0 
62909 3850 49665 -14.13 -15.40 1.0000 
0 1 0 62405 3840 49395 
-14.13 15.40 1.0000 0 1 0 
62628 3850 49595 -14.13 15.40 1.0000 
-2 -1 0 38041 1330 17348 
30.82 18.62 1.0000 2 1 0 
36130 1290 16278 30.82 -18.62 1.0000 
-3 -1 0 413737 30967 398160 
-5.80 0.41 1.0000 -3 -1 0 
424398 31437 408619 -5.80 0.41 1.0000 
3 1 0 413542 30957 397960 
-5.80 -0.41 1.0000 3 1 0 
435777 31937 419778 -5.80 -0.41 1.0000 
-4 -1 0 1532 390 4390 
-11.46 -8.22 1.0000 4 1 0 
3065 540 6729 -11.46 8.22 1.0000 
4 1 0 1897 410 4890 
-11.46 8.22 1.0000 -5 -1 0 
51399 7889 101520 43.35 -7.36 1.0000 
-5 -1 0 53116 7999 103930 
43.35 -7.36 1.0000 5 1 0 
50400 7839 100340 43.35 7.36 1.0000 
5 1 0 54553 8089 106169 
43.35 7.36 1.0000 -7 -1 0 
3903 260 2630 -5.30 0.66 1.0000 
-7 -1 0 4351 290 3000 
-5.30 0.66 1.0000 7 1 0 
3954 250 2680 -5.30 -0.66 1.0000 
7 1 0 4328 360 2990 
-5.30 -0.66 1.0000 -8 -1 0 
2137 530 6459 -16.11 -1.64 1.0000 
-8 -1 0 1927 520 6089 
-16.11 -1.64 1.0000 8 1 0 
1730 570 5709 -16.11 1.64 1.0000 
8 1 0 2480 540 7019 
-16.11 1.64 1.0000 -9 -1 0 
4289 520 6439 5.41 -9.77 1.0000 
9 1 0 3549 460 5499 
5.41 9.77 1.0000 -10 -1 0 
2471 200 1490 5.43 3.88 1.0000 
-10 -1 0 2597 220 1590 
5.43 3.88 1.0000 10 1 0 
2714 360 1750 5.43 -3.88 1.0000 
10 1 0 2395 170 1490 
5.43 -3.88 1.0000 -11 -1 0 
888 180 1060 -1.30 1.39 1.0000 
-11 -1 0 1145 230 1340 
-1.30 1.39 1.0000 11 1 0 
1154 160 1360 -1.30 -1.39 1.0000 
11 1 0 826 370 1000 
-1.30 -1.39 1.0000 -12 -1 0 
1114 270 1410 1.65 3.33 1.0000 
12 1 0 776 450 980 
1.65 -3.33 1.0000 -13 -1 0 
859 160 600 -2.41 1.20 1.0000 
-13 -1 0 1428 290 1090 
-2.41 1.20 1.0000 13 1 0 
1213 160 890 -2.41 -1.20 1.0000 
13 1 0 1329 450 990 
-2.41 -1.20 1.0000 15 -2 0 
2445 460 2490 -0.20 -0.40 1.0000 
-15 2 0 2706 370 2750 
-0.20 0.40 1.0000 14 -2 0 
248 400 80 -3.30 0.39 1.0000 
14 -2 0 392 150 170 
-3.30 0.39 1.0000 -14 2 0 
303 270 110 -3.30 -0.39 1.0000 
-14 2 0 49 130 -110 
-3.30 -0.39 1.0000 13 -2 0 
252 380 470 1.15 -3.96 1.0000 
13 -2 0 185 140 370 
1.15 -3.96 1.0000 -13 2 0 
161 140 360 1.15 3.96 1.0000 
-13 2 0 23 240 50 
1.15 3.96 1.0000 12 -2 0 
275 140 570 3.46 0.08 1.0000 
-12 2 0 214 130 480 
3.46 -0.08 1.0000 11 -2 0 
8563 940 11509 6.94 1.59 1.0000 
11 -2 0 7422 830 10179 
6.94 1.59 1.0000 -11 2 0 
9043 910 12039 6.94 -1.59 1.0000 
-11 2 0 7733 860 10519 
6.94 -1.59 1.0000 10 -2 0 
549 140 890 -0.11 12.18 1.0000 
10 -2 0 708 270 1220 
-0.11 12.18 1.0000 -10 2 0 
572 160 860 -0.11 -12.18 1.0000 
-10 2 0 599 130 920 
-0.11 -12.18 1.0000 9 -2 0 
8960 1000 12409 -7.96 0.86 1.0000 
9 -2 0 8951 970 12399 
-7.96 0.86 1.0000 -9 2 0 
8661 950 12079 -7.96 -0.86 1.0000 
-9 2 0 8958 980 12429 
-7.96 -0.86 1.0000 8 -2 0 
2019 270 3030 -4.34 -3.48 1.0000 
8 -2 0 2092 330 3120 
-4.34 -3.48 1.0000 -8 2 0 
1972 270 2920 -4.34 3.48 1.0000 
-8 2 0 2391 290 3430 
-4.34 3.48 1.0000 7 -2 0 
612 150 1060 -3.37 -3.56 1.0000 
7 -2 0 356 220 700 
-3.37 -3.56 1.0000 -7 2 0 
639 150 1120 -3.37 3.56 1.0000 
-7 2 0 431 140 830 
-3.37 3.56 1.0000 5 -2 0 
337 140 370 -4.38 -8.78 1.0000 
5 -2 0 297 190 240 
-4.38 -8.78 1.0000 -5 2 0 
358 140 580 -4.38 8.78 1.0000 
-5 2 0 292 140 410 
-4.38 8.78 1.0000 4 -2 0 
31991 4980 65203 36.33 -3.99 1.0000 
4 -2 0 29820 4840 62084 
36.33 -3.99 1.0000 -4 2 0 
29471 4830 61824 36.33 3.99 1.0000 
-4 2 0 31477 4960 64714 
36.33 3.99 1.0000 3 -2 0 
297348 9969 129777 -87.80 2.59 1.0000 
3 -2 0 288857 9709 124188 
-87.80 2.59 1.0000 -3 2 0 
296358 9939 129147 -87.80 -2.59 1.0000 
-3 2 0 297025 9949 129587 
-87.80 -2.59 1.0000 2 -2 0 
6805 830 10999 -8.72 -8.87 1.0000 
2 -2 0 5309 750 9049 
-8.72 -8.87 1.0000 -2 2 0 
5656 750 9249 -8.72 8.87 1.0000 
-2 2 0 7311 840 11369 
-8.72 8.87 1.0000 1 -2 0 
3988 180 920 41.02 8.71 1.0000 
-1 2 0 3122 130 1560 
41.02 -8.71 1.0000 0 -2 0 
50161 3250 42566 8.98 8.05 1.0000 
0 -2 0 48917 3190 41416 
8.98 8.05 1.0000 0 2 0 
46831 3160 40466 8.98 -8.05 1.0000 
0 2 0 47217 3170 40826 
8.98 -8.05 1.0000 -2 -2 0 
743506 26107 330547 -136.35 2.64 1.0000 
-2 -2 0 789186 27477 361234 
-136.35 2.64 1.0000 2 2 0 
771589 26937 349205 -136.35 -2.64 1.0000 
2 2 0 782524 27267 356574 
-136.35 -2.64 1.0000 -3 -2 0 
27302 5929 76102 47.54 -30.69 1.0000 
-3 -2 0 27448 5949 76352 
47.54 -30.69 1.0000 3 2 0 
29115 6119 80122 47.54 30.69 1.0000 
3 2 0 27952 6019 78152 
47.54 30.69 1.0000 -4 -2 0 
142389 12289 156794 -8.84 0.38 1.0000 
-4 -2 0 152192 12739 167073 
-8.84 0.38 1.0000 4 2 0 
147267 12519 161914 -8.84 -0.38 1.0000 
4 2 0 149289 12609 164034 
-8.84 -0.38 1.0000 -5 -2 0 
12226 1980 25407 23.01 -5.49 1.0000 
-5 -2 0 11710 1930 24658 
23.01 -5.49 1.0000 5 2 0 
11830 1940 24968 23.01 5.49 1.0000 
5 2 0 12312 2010 25667 
23.01 5.49 1.0000 -6 -2 0 
53541 3270 41746 12.97 5.84 1.0000 
6 2 0 55331 3330 43416 
12.97 -5.84 1.0000 -7 -2 0 
46400 3900 50365 -4.29 4.56 1.0000 
-7 -2 0 46208 3900 50165 
-4.29 4.56 1.0000 7 2 0 
47421 3950 51625 -4.29 -4.56 1.0000 
7 2 0 45458 3890 49575 
-4.29 -4.56 1.0000 -8 -2 0 
5947 760 9199 -8.52 6.41 1.0000 
-8 -2 0 7290 840 10869 
-8.52 6.41 1.0000 8 2 0 
6760 870 10219 -8.52 -6.41 1.0000 
8 2 0 6366 780 9729 
-8.52 -6.41 1.0000 9 2 0 
2142 360 550 -11.25 4.10 1.0000 
-10 -2 0 470 210 1190 
5.41 -5.76 1.0000 -10 -2 0 
464 220 1180 5.41 -5.76 1.0000 
10 2 0 475 400 1190 
5.41 5.76 1.0000 10 2 0 
528 160 1280 5.41 5.76 1.0000 
-11 -2 0 2543 310 3150 
2.68 -2.29 1.0000 -11 -2 0 
2196 330 2760 2.68 -2.29 1.0000 
11 2 0 2397 500 3020 
2.68 2.29 1.0000 11 2 0 
2255 270 2860 2.68 2.29 1.0000 
-12 -2 0 4100 420 4170 
0.11 2.01 1.0000 -12 -2 0 
4298 390 4370 0.11 2.01 1.0000 
12 2 0 3275 520 3310 
0.11 -2.01 1.0000 12 2 0 
4059 360 4100 0.11 -2.01 1.0000 
-13 -2 0 832 200 1050 
-1.63 1.95 1.0000 -13 -2 0 
639 300 830 -1.63 1.95 1.0000 
13 2 0 773 170 1000 
-1.63 -1.95 1.0000 13 2 0 
852 490 1090 -1.63 -1.95 1.0000 
-14 -2 0 21 320 -110 
1.57 1.47 1.0000 14 2 0 
21 550 -160 1.57 -1.47 1.0000 
15 -3 0 8 400 -380 
-0.32 1.26 1.0000 -15 3 0 
58 260 50 -0.32 -1.26 1.0000 
14 -3 0 1179 400 1090 
-0.62 -0.27 1.0000 14 -3 0 
992 180 910 -0.62 -0.27 1.0000 
-14 3 0 1301 280 1210 
-0.62 0.27 1.0000 -14 3 0 
1591 170 1490 -0.62 0.27 1.0000 
13 -3 0 474 350 470 
0.05 0.19 1.0000 13 -3 0 
283 140 280 0.05 0.19 1.0000 
-13 3 0 494 230 490 
0.05 -0.19 1.0000 -13 3 0 
283 120 280 0.05 -0.19 1.0000 
12 -3 0 12 130 -150 
0.67 1.50 1.0000 -12 3 0 
12 110 -60 0.67 -1.50 1.0000 
11 -3 0 44 110 -10 
-1.93 -2.49 1.0000 11 -3 0 
186 260 260 -1.93 -2.49 1.0000 
-11 3 0 31 160 10 
-1.93 2.49 1.0000 -11 3 0 
44 100 -40 -1.93 2.49 1.0000 
10 -3 0 530 230 400 
2.82 -10.59 1.0000 10 -3 0 
775 140 820 2.82 -10.59 1.0000 
-10 3 0 1015 160 1000 
2.82 10.59 1.0000 -10 3 0 
712 120 570 2.82 10.59 1.0000 
9 -3 0 74 230 410 
-1.21 8.36 1.0000 9 -3 0 
94 130 490 -1.21 8.36 1.0000 
-9 3 0 51 140 430 
-1.21 -8.36 1.0000 -9 3 0 
184 120 840 -1.21 -8.36 1.0000 
8 -3 0 526 200 130 
14.39 3.96 1.0000 8 -3 0 
491 120 160 14.39 3.96 1.0000 
-8 3 0 687 120 30 
14.39 -3.96 1.0000 -8 3 0 
808 100 10 14.39 -3.96 1.0000 
7 -3 0 675 130 360 
12.86 11.14 1.0000 7 -3 0 
644 190 850 12.86 11.14 1.0000 
-7 3 0 626 120 870 
12.86 -11.14 1.0000 -7 3 0 
625 130 510 12.86 -11.14 1.0000 
6 -3 0 30809 2370 30847 
-0.01 -2.32 1.0000 6 -3 0 
30500 2360 30537 -0.01 -2.32 1.0000 
-6 3 0 29097 2290 29127 
-0.01 2.32 1.0000 5 -3 0 
65279 6289 82832 -12.44 19.59 1.0000 
5 -3 0 61205 6089 78192 
-12.44 19.59 1.0000 -5 3 0 
62994 6139 79502 -12.44 -19.59 1.0000 
-5 3 0 61286 6059 77562 
-12.44 -19.59 1.0000 4 -3 0 
93630 13459 176462 -52.78 -19.24 1.0000 
4 -3 0 87888 13109 168513 
-52.78 -19.24 1.0000 -4 3 0 
85226 12939 164684 -52.78 19.24 1.0000 
-4 3 0 94314 13499 177282 
-52.78 19.24 1.0000 3 -3 0 
368183 20378 254715 48.90 -10.57 1.0000 
3 -3 0 422904 22428 300600 
48.90 -10.57 1.0000 -3 3 0 
427270 22568 303460 48.90 10.57 1.0000 
-3 3 0 373056 20518 258024 
48.90 10.57 1.0000 2 -3 0 
15289 930 10959 -9.74 -5.84 1.0000 
2 -3 0 17432 980 12799 
-9.74 -5.84 1.0000 -2 3 0 
17129 980 12459 -9.74 5.84 1.0000 
-2 3 0 17839 990 13069 
-9.74 5.84 1.0000 1 -3 0 
1661 1960 25127 58.06 -19.54 1.0000 
1 -3 0 1765 2000 25637 
58.06 -19.54 1.0000 -1 3 0 
1827 1940 24748 58.06 19.54 1.0000 
-1 3 0 2214 2040 26557 
58.06 19.54 1.0000 0 -3 0 
54726 5969 78422 -19.99 19.74 1.0000 
0 -3 0 49534 5669 72113 
-19.99 19.74 1.0000 0 3 0 
52871 5879 76462 -19.99 -19.74 1.0000 
0 3 0 51532 5789 74833 
-19.99 -19.74 1.0000 -1 -3 0 
192457 16308 208479 8.43 2.93 1.0000 
-1 -3 0 207474 17008 224098 
8.43 2.93 1.0000 1 3 0 
193729 16358 209649 8.43 -2.93 1.0000 
1 3 0 203422 16818 219728 
8.43 -2.93 1.0000 -2 -3 0 
694957 38336 492041 -66.49 39.14 1.0000 
-2 -3 0 695299 38346 492331 
-66.49 39.14 1.0000 2 3 0 
745268 40166 532207 -66.49 -39.14 1.0000 
2 3 0 708307 38726 500830 
-66.49 -39.14 1.0000 -3 -3 0 
88349 6639 87921 2.14 -19.55 1.0000 
-3 -3 0 78098 6159 77592 
2.14 -19.55 1.0000 3 3 0 
86017 6479 84832 2.14 19.55 1.0000 
3 3 0 82827 6359 81632 
2.14 19.55 1.0000 -4 -3 0 
4437 200 1580 43.29 -15.67 1.0000 
-4 -3 0 5167 280 1020 
43.29 -15.67 1.0000 4 3 0 
3988 190 1660 43.29 15.67 1.0000 
4 3 0 5403 340 750 
43.29 15.67 1.0000 -6 -3 0 
44128 3290 41886 2.66 5.83 1.0000 
-6 -3 0 47200 3420 44886 
2.66 5.83 1.0000 6 3 0 
43822 3310 41776 2.66 -5.83 1.0000 
6 3 0 46388 3390 44286 
2.66 -5.83 1.0000 -7 -3 0 
1046 840 10749 -33.83 1.11 1.0000 
-7 -3 0 651 790 9379 
-33.83 1.11 1.0000 7 3 0 
856 890 10119 -33.83 -1.11 1.0000 
7 3 0 859 800 10129 
-33.83 -1.11 1.0000 -8 -3 0 
9794 940 11409 3.76 -2.53 1.0000 
-8 -3 0 11353 1020 13089 
3.76 -2.53 1.0000 8 3 0 
10328 1040 12089 3.76 2.53 1.0000 
8 3 0 10781 980 12579 
3.76 2.53 1.0000 -9 -3 0 
540 210 840 2.72 0.16 1.0000 
-9 -3 0 225 190 430 
2.72 0.16 1.0000 9 3 0 
162 130 340 2.72 -0.16 1.0000 
9 3 0 493 400 780 
2.72 -0.16 1.0000 -10 -3 0 
537 280 2200 11.09 -2.49 1.0000 
-10 -3 0 818 280 2740 
11.09 -2.49 1.0000 10 3 0 
682 460 2480 11.09 2.49 1.0000 
10 3 0 506 220 2130 
11.09 2.49 1.0000 -11 -3 0 
187 230 180 -0.29 1.05 1.0000 
-11 -3 0 228 200 220 
-0.29 1.05 1.0000 11 3 0 
397 130 380 -0.29 -1.05 1.0000 
11 3 0 5 450 -520 
-0.29 -1.05 1.0000 -12 -3 0 
247 190 530 -3.48 1.37 1.0000 
-12 -3 0 182 280 430 
-3.48 1.37 1.0000 12 3 0 
238 150 530 -3.48 -1.37 1.0000 
12 3 0 384 520 740 
-3.48 -1.37 1.0000 -13 -3 0 
782 320 990 -1.62 -0.60 1.0000 
-13 -3 0 1096 230 1340 
-1.62 -0.60 1.0000 13 3 0 
1322 540 1580 -1.62 0.60 1.0000 
13 3 0 1340 210 1600 
-1.62 0.60 1.0000 -14 -3 0 
246 330 350 1.41 0.46 1.0000 
14 3 0 384 570 510 
1.41 -0.46 1.0000 15 -4 0 
123 370 80 -1.03 -0.59 1.0000 
-15 4 0 6 250 -60 
-1.03 0.59 1.0000 14 -4 0 
6 370 10 -2.28 1.14 1.0000 
-14 4 0 29 230 -30 
-2.28 -1.14 1.0000 -14 4 0 
29 540 -430 -2.28 -1.14 1.0000 
13 -4 0 2136 390 2410 
-1.37 0.53 1.0000 13 -4 0 
2259 250 2540 -1.37 0.53 1.0000 
-13 4 0 2478 300 2780 
-1.37 -0.53 1.0000 -13 4 0 
207 650 300 -1.37 -0.53 1.0000 
-12 4 0 86 590 -680 
4.38 -0.46 1.0000 11 -4 0 
2233 320 2400 0.33 4.73 1.0000 
11 -4 0 2385 240 2560 
0.33 4.73 1.0000 -11 4 0 
2406 260 2570 0.33 -4.73 1.0000 
10 -4 0 2279 360 3590 
-5.36 -3.89 1.0000 10 -4 0 
2232 310 3530 -5.36 -3.89 1.0000 
-10 4 0 1461 490 2510 
-5.36 3.89 1.0000 -10 4 0 
2163 310 3420 -5.36 3.89 1.0000 
-9 4 0 17803 940 10589 
-14.54 1.91 1.0000 8 -4 0 
897 200 1100 -1.87 -7.05 1.0000 
8 -4 0 921 180 1130 
-1.87 -7.05 1.0000 -8 4 0 
497 280 790 -1.87 7.05 1.0000 
-8 4 0 661 150 1030 
-1.87 7.05 1.0000 7 -4 0 
2097 390 4560 10.30 1.58 1.0000 
7 -4 0 2261 390 4800 
10.30 1.58 1.0000 -7 4 0 
1520 390 3710 10.30 -1.58 1.0000 
-7 4 0 1799 350 4140 
10.30 -1.58 1.0000 6 -4 0 
44162 1970 25057 24.63 2.69 1.0000 
6 -4 0 45222 2000 25857 
24.63 2.69 1.0000 -6 4 0 
46082 2040 26567 24.63 -2.69 1.0000 
-6 4 0 43970 1960 24968 
24.63 -2.69 1.0000 5 -4 0 
1029 280 2610 39.32 2.96 1.0000 
-5 4 0 920 250 2790 
39.32 -2.96 1.0000 -5 4 0 
1727 230 1730 39.32 -2.96 1.0000 
4 -4 0 332430 34197 440646 
-41.09 14.06 1.0000 4 -4 0 
330400 34087 438306 -41.09 14.06 1.0000 
-4 4 0 350941 35166 462554 
-41.09 -14.06 1.0000 -4 4 0 
335378 34357 444646 -41.09 -14.06 1.0000 
3 -4 0 111904 11249 144955 
-20.46 -21.31 1.0000 3 -4 0 
112716 11279 145885 -20.46 -21.31 1.0000 
-3 4 0 108699 11059 140986 
-20.46 21.31 1.0000 -3 4 0 
120708 11679 154715 -20.46 21.31 1.0000 
2 -4 0 3838 300 330 
-37.06 6.42 1.0000 2 -4 0 
3272 120 540 -37.06 6.42 1.0000 
-2 4 0 3672 130 350 
-37.06 -6.42 1.0000 -2 4 0 
5217 230 50 -37.06 -6.42 1.0000 
1 -4 0 199171 9249 117468 
49.13 1.08 1.0000 1 -4 0 
204564 9419 121618 49.13 1.08 1.0000 
-1 4 0 212789 9709 127957 
49.13 -1.08 1.0000 -1 4 0 
207805 9539 124098 49.13 -1.08 1.0000 
0 -4 0 77417 8009 103450 
20.41 5.35 1.0000 0 -4 0 
75733 7909 101500 20.41 5.35 1.0000 
0 4 0 79905 8129 106319 
20.41 -5.35 1.0000 0 4 0 
77577 8019 103630 20.41 -5.35 1.0000 
-1 -4 0 12730 750 9319 
-7.93 1.97 1.0000 -1 -4 0 
12145 800 8819 -7.93 1.97 1.0000 
1 4 0 12872 750 9359 
-7.93 -1.97 1.0000 1 4 0 
13457 840 9859 -7.93 -1.97 1.0000 
-2 -4 0 1062418 75872 999900 
14.89 -12.55 1.0000 -2 -4 0 
1003799 73303 943036 14.89 -12.55 1.0000 
2 4 0 1032207 74513 970033 
14.89 12.55 1.0000 2 4 0 
992602 72803 931637 14.89 12.55 1.0000 
-3 -4 0 259636 30597 398240 
-57.01 21.73 1.0000 -3 -4 0 
260168 30637 398900 -57.01 21.73 1.0000 
3 4 0 248049 30027 385091 
-57.01 -21.73 1.0000 3 4 0 
255922 30437 394910 -57.01 -21.73 1.0000 
-4 -4 0 5094 240 2060 
28.63 -16.09 1.0000 -4 -4 0 
4879 340 1670 28.63 -16.09 1.0000 
4 4 0 5113 230 2310 
28.63 16.09 1.0000 4 4 0 
4826 420 1780 28.63 16.09 1.0000 
-5 -4 0 5490 770 8549 
8.57 2.71 1.0000 -5 -4 0 
8201 880 11869 8.57 2.71 1.0000 
5 4 0 5641 840 8689 
8.57 -2.71 1.0000 5 4 0 
7442 830 10899 8.57 -2.71 1.0000 
-6 -4 0 12192 570 6129 
15.24 -0.13 1.0000 -6 -4 0 
13491 570 7059 15.24 -0.13 1.0000 
6 4 0 12656 660 6459 
15.24 0.13 1.0000 6 4 0 
13876 570 7339 15.24 0.13 1.0000 
-7 -4 0 9338 560 6499 
-8.39 6.25 1.0000 -7 -4 0 
9007 530 6219 -8.39 6.25 1.0000 
7 4 0 9899 540 6779 
-8.39 -6.25 1.0000 7 4 0 
8588 640 5689 -8.39 -6.25 1.0000 
-8 -4 0 9358 610 6829 
-6.79 -3.16 1.0000 8 4 0 
10456 610 7819 -6.79 3.16 1.0000 
-9 -4 0 11253 1110 13869 
-5.40 -3.40 1.0000 -9 -4 0 
11649 1130 14309 -5.40 -3.40 1.0000 
9 4 0 11236 1190 13779 
-5.40 3.40 1.0000 9 4 0 
11489 1100 14059 -5.40 3.40 1.0000 
-10 -4 0 24 220 -140 
2.31 -0.07 1.0000 -10 -4 0 
24 190 -50 2.31 -0.07 1.0000 
10 4 0 24 130 -210 
2.31 0.07 1.0000 10 4 0 
40 450 120 2.31 0.07 1.0000 
-12 -4 0 731 290 840 
-0.93 0.45 1.0000 -12 -4 0 
555 220 650 -0.93 0.45 1.0000 
12 4 0 570 540 670 
-0.93 -0.45 1.0000 12 4 0 
774 170 890 -0.93 -0.45 1.0000 
-13 -4 0 288 310 270 
-0.27 0.56 1.0000 13 4 0 
1209 600 1170 -0.27 -0.56 1.0000 
-14 -4 0 1605 350 1380 
-1.38 0.11 1.0000 14 4 0 
930 500 760 -1.38 -0.11 1.0000 
15 -5 0 2 370 -70 
-0.49 -0.37 1.0000 13 -5 0 
1868 350 1980 -0.47 1.92 1.0000 
13 -5 0 1203 190 1290 
-0.47 1.92 1.0000 -13 5 0 
1576 240 1690 -0.47 -1.92 1.0000 
-13 5 0 502 600 560 
-0.47 -1.92 1.0000 12 -5 0 
818 290 930 0.94 -2.03 1.0000 
-12 5 0 1440 210 1610 
0.94 2.03 1.0000 11 -5 0 
1573 270 1330 -1.81 2.47 1.0000 
11 -5 0 1292 170 1070 
-1.81 2.47 1.0000 -11 5 0 
1015 450 800 -1.81 -2.47 1.0000 
-11 5 0 1038 170 820 
-1.81 -2.47 1.0000 10 -5 0 
275 200 220 -4.04 -3.74 1.0000 
10 -5 0 341 150 300 
-4.04 -3.74 1.0000 -10 5 0 
135 370 -120 -4.04 3.74 1.0000 
-10 5 0 195 130 120 
-4.04 3.74 1.0000 9 -5 0 
3174 330 3240 0.28 -1.48 1.0000 
-9 5 0 3742 320 3830 
0.28 1.48 1.0000 8 -5 0 
104 140 420 -3.51 3.39 1.0000 
8 -5 0 0 160 100 
-3.51 3.39 1.0000 -8 5 0 
134 300 460 -3.51 -3.39 1.0000 
-8 5 0 16 120 180 
-3.51 -3.39 1.0000 7 -5 0 
25956 1780 23148 4.38 -3.20 1.0000 
7 -5 0 25279 1760 22508 
4.38 -3.20 1.0000 -7 5 0 
25050 1740 22198 4.38 3.20 1.0000 
-7 5 0 24912 1750 22068 
4.38 3.20 1.0000 6 -5 0 
191 110 320 -10.93 4.67 1.0000 
6 -5 0 234 190 190 
-10.93 4.67 1.0000 -6 5 0 
198 130 220 -10.93 -4.67 1.0000 
-6 5 0 499 190 10 
-10.93 -4.67 1.0000 5 -5 0 
18062 1740 21808 -6.30 -0.41 1.0000 
-5 5 0 20266 1840 24228 
-6.30 0.41 1.0000 4 -5 0 
164 170 680 6.31 3.77 1.0000 
4 -5 0 477 310 1270 
6.31 3.77 1.0000 -4 5 0 
215 160 810 6.31 -3.77 1.0000 
3 -5 0 27088 1290 15308 
19.41 -3.89 1.0000 3 -5 0 
30142 1340 17628 19.41 -3.89 1.0000 
-3 5 0 27968 1300 16188 
19.41 3.89 1.0000 -3 5 0 
29987 1350 17738 19.41 3.89 1.0000 
2 -5 0 21201 1080 13009 
15.10 -5.22 1.0000 2 -5 0 
19590 950 11749 15.10 -5.22 1.0000 
-2 5 0 19590 960 11909 
15.10 5.22 1.0000 -2 5 0 
22356 1100 14099 15.10 5.22 1.0000 
1 -5 0 11717 760 9729 
-8.80 -16.95 1.0000 1 -5 0 
10861 820 8889 -8.80 -16.95 1.0000 
-1 5 0 11755 740 9119 
-8.80 16.95 1.0000 -1 5 0 
12882 870 10189 -8.80 16.95 1.0000 
0 -5 0 844 230 1890 
-4.68 7.30 1.0000 0 -5 0 
895 440 1970 -4.68 7.30 1.0000 
0 5 0 827 260 2020 
-4.68 -7.30 1.0000 0 5 0 
1050 440 2370 -4.68 -7.30 1.0000 
-1 -5 0 87928 2970 38926 
-49.59 15.38 1.0000 -1 -5 0 
82230 2820 35096 -49.59 15.38 1.0000 
1 5 0 86884 2940 38406 
-49.59 -15.38 1.0000 1 5 0 
85406 2930 37406 -49.59 -15.38 1.0000 
-2 -5 0 2075 480 3340 
19.88 -14.28 1.0000 -2 -5 0 
1611 260 1950 19.88 -14.28 1.0000 
2 5 0 1572 260 2220 
19.88 14.28 1.0000 2 5 0 
1729 500 2750 19.88 14.28 1.0000 
-3 -5 0 158057 10759 139686 
-11.35 3.25 1.0000 -3 -5 0 
161204 10909 142646 -11.35 3.25 1.0000 
3 5 0 160410 10859 141836 
-11.35 -3.25 1.0000 3 5 0 
150172 10449 132217 -11.35 -3.25 1.0000 
-4 -5 0 99567 13159 170923 
46.14 -12.89 1.0000 -4 -5 0 
96489 12989 166873 46.14 -12.89 1.0000 
4 5 0 98990 13159 170893 
46.14 12.89 1.0000 4 5 0 
98815 13169 170663 46.14 12.89 1.0000 
-5 -5 0 9000 640 7149 
-11.50 16.98 1.0000 -5 -5 0 
8840 590 6989 -11.50 16.98 1.0000 
5 5 0 9225 590 7319 
-11.50 -16.98 1.0000 5 5 0 
9576 760 7669 -11.50 -16.98 1.0000 
-6 -5 0 11710 1410 18448 
-12.94 4.66 1.0000 -6 -5 0 
10360 1360 16738 -12.94 4.66 1.0000 
6 5 0 11035 1370 17628 
-12.94 -4.66 1.0000 6 5 0 
10383 1420 16798 -12.94 -4.66 1.0000 
-7 -5 0 3676 400 4300 
2.31 1.56 1.0000 -7 -5 0 
4139 460 4800 2.31 1.56 1.0000 
7 5 0 3828 610 4460 
2.31 -1.56 1.0000 7 5 0 
3846 380 4480 2.31 -1.56 1.0000 
-8 -5 0 22823 2100 26827 
-6.03 -0.17 1.0000 -8 -5 0 
23118 2110 27147 -6.03 -0.17 1.0000 
8 5 0 22652 2080 26637 
-6.03 0.17 1.0000 8 5 0 
22422 2140 26387 -6.03 0.17 1.0000 
-9 -5 0 585 210 -180 
10.26 -5.14 1.0000 -9 -5 0 
387 220 300 10.26 -5.14 1.0000 
9 5 0 585 130 -40 
10.26 5.14 1.0000 9 5 0 
339 470 320 10.26 5.14 1.0000 
-10 -5 0 832 260 570 
-2.75 -4.04 1.0000 -10 -5 0 
1444 250 1120 -2.75 -4.04 1.0000 
10 5 0 1291 540 1040 
-2.75 4.04 1.0000 10 5 0 
1130 160 890 -2.75 4.04 1.0000 
-11 -5 0 28 220 110 
2.43 0.83 1.0000 -11 -5 0 
473 270 730 2.43 0.83 1.0000 
11 5 0 222 150 400 
2.43 -0.83 1.0000 11 5 0 
391 570 620 2.43 -0.83 1.0000 
-12 -5 0 55 230 70 
-2.77 1.79 1.0000 -12 -5 0 
48 300 -200 -2.77 1.79 1.0000 
12 5 0 255 620 350 
-2.77 -1.79 1.0000 12 5 0 
48 170 -180 -2.77 -1.79 1.0000 
-13 -5 0 844 350 740 
-0.88 0.04 1.0000 13 5 0 
67 750 40 -0.88 -0.04 1.0000 
-14 6 0 217 220 200 
0.42 -0.82 1.0000 13 -6 0 
2794 380 2700 -0.44 0.33 1.0000 
13 -6 0 3069 290 2970 
-0.44 0.33 1.0000 -13 6 0 
386 660 350 -0.44 -0.33 1.0000 
-13 6 0 3235 320 3130 
-0.44 -0.33 1.0000 12 -6 0 
2514 360 2890 1.72 -0.39 1.0000 
12 -6 0 2784 300 3180 
1.72 -0.39 1.0000 -12 6 0 
2659 300 3050 1.72 0.39 1.0000 
11 -6 0 1020 190 1170 
0.80 -1.67 1.0000 11 -6 0 
816 230 950 0.80 -1.67 1.0000 
-11 6 0 296 450 360 
0.80 1.67 1.0000 -11 6 0 
855 170 970 0.80 1.67 1.0000 
10 -6 0 173 170 160 
0.22 0.42 1.0000 10 -6 0 
131 150 120 0.22 0.42 1.0000 
-10 6 0 181 120 170 
0.22 -0.42 1.0000 -10 6 0 
1 370 -100 0.22 -0.42 1.0000 
9 -6 0 2071 200 1790 
-2.06 -3.66 1.0000 9 -6 0 
2345 250 2050 -2.06 -3.66 1.0000 
-9 6 0 2499 210 2190 
-2.06 3.66 1.0000 -9 6 0 
1695 390 1430 -2.06 3.66 1.0000 
8 -6 0 3256 360 4470 
-4.64 1.85 1.0000 8 -6 0 
3103 390 4290 -4.64 1.85 1.0000 
-8 6 0 2657 340 3800 
-4.64 -1.85 1.0000 -8 6 0 
2407 430 3500 -4.64 -1.85 1.0000 
7 -6 0 2707 440 4690 
7.50 -4.55 1.0000 7 -6 0 
2268 350 4100 7.50 -4.55 1.0000 
-7 6 0 2508 380 4440 
7.50 4.55 1.0000 -7 6 0 
2951 440 5029 7.50 4.55 1.0000 
6 -6 0 5706 590 6799 
1.19 11.03 1.0000 6 -6 0 
4631 460 5569 1.19 11.03 1.0000 
-6 6 0 5207 510 5859 
1.19 -11.03 1.0000 -6 6 0 
5675 510 6379 1.19 -11.03 1.0000 
5 -6 0 3847 360 3750 
-0.82 4.90 1.0000 -5 6 0 
4878 400 4760 -0.82 -4.90 1.0000 
4 -6 0 109678 8609 113259 
-2.34 -6.90 1.0000 -4 6 0 
101486 8239 104890 -2.34 6.90 1.0000 
3 -6 0 2453 140 -20 
-23.03 -4.64 1.0000 3 -6 0 
636 400 600 -23.03 -4.64 1.0000 
-3 6 0 1188 160 240 
-23.03 4.64 1.0000 -3 6 0 
2453 270 -90 -23.03 4.64 1.0000 
2 -6 0 4300 1950 24378 
42.80 -4.05 1.0000 2 -6 0 
3992 1860 23638 42.80 -4.05 1.0000 
-2 6 0 4149 1880 23878 
42.80 4.05 1.0000 -2 6 0 
4880 1990 25597 42.80 4.05 1.0000 
1 -6 0 1370 680 8449 
-23.22 33.29 1.0000 1 -6 0 
1291 800 7849 -23.22 33.29 1.0000 
-1 6 0 1567 800 8669 
-23.22 -33.29 1.0000 -1 6 0 
1471 670 8039 -23.22 -33.29 1.0000 
0 -6 0 7187 920 12099 
4.06 -24.08 1.0000 0 -6 0 
5057 900 8889 4.06 -24.08 1.0000 
0 6 0 7421 970 12949 
4.06 24.08 1.0000 0 6 0 
4876 910 9069 4.06 24.08 1.0000 
-1 -6 0 94 230 20 
-6.25 1.65 1.0000 -1 -6 0 
186 420 -140 -6.25 1.65 1.0000 
1 6 0 186 500 -310 
-6.25 -1.65 1.0000 1 6 0 
44 220 410 -6.25 -1.65 1.0000 
-3 -6 0 145192 13029 165433 
12.10 -8.46 1.0000 -3 -6 0 
153960 13429 174793 12.10 -8.46 1.0000 
3 6 0 154671 13499 175912 
12.10 8.46 1.0000 3 6 0 
154062 13449 175262 12.10 8.46 1.0000 
-4 -6 0 7024 890 10939 
-9.81 -2.36 1.0000 -4 -6 0 
7466 960 11489 -9.81 -2.36 1.0000 
4 6 0 7530 910 11569 
-9.81 2.36 1.0000 4 6 0 
6848 1010 10719 -9.81 2.36 1.0000 
-5 -6 0 54396 3090 41146 
15.29 -9.89 1.0000 -5 -6 0 
49118 2900 36546 15.29 -9.89 1.0000 
5 6 0 48856 2910 35896 
15.29 9.89 1.0000 5 6 0 
51403 2940 38096 15.29 9.89 1.0000 
-6 -6 0 15806 1640 20918 
-7.32 13.92 1.0000 -6 -6 0 
15458 1640 20508 -7.32 13.92 1.0000 
6 6 0 15564 1720 20798 
-7.32 -13.92 1.0000 6 6 0 
15361 1610 20558 -7.32 -13.92 1.0000 
-8 -6 0 238 220 320 
-0.87 2.97 1.0000 -8 -6 0 
370 270 480 -0.87 2.97 1.0000 
8 6 0 116 150 180 
-0.87 -2.97 1.0000 8 6 0 
152 500 230 -0.87 -2.97 1.0000 
-9 -6 0 1053 300 1990 
5.63 1.87 1.0000 -9 -6 0 
867 270 1730 5.63 1.87 1.0000 
9 6 0 1083 220 2000 
5.63 -1.87 1.0000 9 6 0 
845 580 1670 5.63 -1.87 1.0000 
-10 -6 0 3501 370 3200 
-1.23 -0.30 1.0000 10 6 0 
4017 330 3700 -1.23 0.30 1.0000 
-11 -6 0 602 320 740 
-1.23 -0.92 1.0000 -11 -6 0 
692 250 840 -1.23 -0.92 1.0000 
11 6 0 850 180 1010 
-1.23 0.92 1.0000 11 6 0 
1107 680 1290 -1.23 0.92 1.0000 
-12 -6 0 23 320 -50 
0.83 -2.12 1.0000 -12 -6 0 
365 240 350 0.83 -2.12 1.0000 
12 6 0 236 170 210 
0.83 2.12 1.0000 12 6 0 
23 620 -360 0.83 2.12 1.0000 
-13 -6 0 18 360 -70 
1.95 0.50 1.0000 13 6 0 
240 620 390 1.95 -0.50 1.0000 
14 -7 0 26 310 60 
-1.17 -0.69 1.0000 -14 7 0 
85 210 140 -1.17 0.69 1.0000 
13 -7 0 29 180 -60 
0.58 2.47 1.0000 13 -7 0 
29 280 -260 0.58 2.47 1.0000 
-13 7 0 29 190 -70 
0.58 -2.47 1.0000 -13 7 0 
50 630 140 0.58 -2.47 1.0000 
12 -7 0 226 230 320 
-1.34 1.37 1.0000 12 -7 0 
251 180 350 -1.34 1.37 1.0000 
-12 7 0 16 500 -50 
-1.34 -1.37 1.0000 -12 7 0 
337 180 460 -1.34 -1.37 1.0000 
11 -7 0 786 190 1180 
-2.73 -2.19 1.0000 11 -7 0 
128 220 300 -2.73 -2.19 1.0000 
-11 7 0 414 470 680 
-2.73 2.19 1.0000 -11 7 0 
546 160 850 -2.73 2.19 1.0000 
10 -7 0 80 140 220 
-2.71 3.41 1.0000 10 -7 0 
80 180 220 -2.71 3.41 1.0000 
-10 7 0 84 390 -70 
-2.71 -3.41 1.0000 -10 7 0 
154 110 340 -2.71 -3.41 1.0000 
9 -7 0 25565 2180 27577 
2.82 -4.36 1.0000 9 -7 0 
27393 2250 29477 2.82 -4.36 1.0000 
-9 7 0 24206 2110 26197 
2.82 4.36 1.0000 -9 7 0 
28725 2360 30897 2.82 4.36 1.0000 
7 -7 0 62176 4620 59314 
-2.75 -1.08 1.0000 7 -7 0 
61500 4560 58654 -2.75 -1.08 1.0000 
-7 7 0 66672 4810 63734 
-2.75 1.08 1.0000 -7 7 0 
59928 4500 57144 -2.75 1.08 1.0000 
6 -7 0 271 200 -30 
-4.76 -6.19 1.0000 6 -7 0 
547 310 350 -4.76 -6.19 1.0000 
-6 7 0 271 140 -170 
-4.76 6.19 1.0000 -6 7 0 
271 220 -60 -4.76 6.19 1.0000 
5 -7 0 51962 4400 56094 
-4.18 4.71 1.0000 5 -7 0 
54858 4570 59104 -4.18 4.71 1.0000 
-5 7 0 52644 4450 56974 
-4.18 -4.71 1.0000 -5 7 0 
55825 4600 60284 -4.18 -4.71 1.0000 
4 -7 0 8624 840 9419 
1.68 5.34 1.0000 4 -7 0 
6918 650 7619 1.68 5.34 1.0000 
-4 7 0 7950 720 8759 
1.68 -5.34 1.0000 -4 7 0 
8821 760 9679 1.68 -5.34 1.0000 
3 -7 0 2499 710 7009 
15.80 4.56 1.0000 3 -7 0 
2230 540 6549 15.80 4.56 1.0000 
-3 7 0 2048 540 6239 
15.80 -4.56 1.0000 -3 7 0 
2715 640 7379 15.80 -4.56 1.0000 
2 -7 0 75 190 1130 
18.56 -6.84 1.0000 -2 7 0 
58 430 1460 18.56 6.84 1.0000 
1 -7 0 9599 680 8349 
-3.32 2.41 1.0000 -1 7 0 
9402 810 8099 -3.32 -2.41 1.0000 
0 -7 0 5479 280 1990 
-15.36 4.61 1.0000 0 7 0 
4567 550 1240 -15.36 -4.61 1.0000 
-1 -7 0 1950 1380 16738 
-40.18 4.51 1.0000 -1 -7 0 
1486 1240 15318 -40.18 4.51 1.0000 
1 7 0 1473 1240 15268 
-40.18 -4.51 1.0000 1 7 0 
2260 1440 17618 -40.18 -4.51 1.0000 
-2 -7 0 86043 6699 84232 
-1.60 -5.19 1.0000 -2 -7 0 
97954 7259 96030 -1.60 -5.19 1.0000 
2 7 0 86115 6699 84272 
-1.60 5.19 1.0000 2 7 0 
100179 7369 98200 -1.60 5.19 1.0000 
-3 -7 0 34309 1180 15308 
29.17 0.43 1.0000 -3 -7 0 
30651 1150 12899 29.17 0.43 1.0000 
3 7 0 30632 1200 12889 
29.17 -0.43 1.0000 3 7 0 
34753 1190 15608 29.17 -0.43 1.0000 
-4 -7 0 104826 8159 106869 
-1.04 12.40 1.0000 -4 -7 0 
98599 7889 100560 -1.04 12.40 1.0000 
4 7 0 97880 7899 100370 
-1.04 -12.40 1.0000 4 7 0 
104721 8169 107319 -1.04 -12.40 1.0000 
-5 -7 0 15390 680 8259 
20.54 -14.59 1.0000 -5 -7 0 
14031 700 7189 20.54 -14.59 1.0000 
5 7 0 14548 830 7299 
20.54 14.59 1.0000 5 7 0 
15508 650 8039 20.54 14.59 1.0000 
-6 -7 0 95928 5819 73463 
-18.46 3.99 1.0000 6 7 0 
104563 6129 80932 -18.46 -3.99 1.0000 
-7 -7 0 1709 330 1480 
-1.40 0.26 1.0000 -7 -7 0 
1623 260 1400 -1.40 0.26 1.0000 
7 7 0 1945 610 1690 
-1.40 -0.26 1.0000 7 7 0 
1535 200 1310 -1.40 -0.26 1.0000 
-8 -7 0 3151 390 3390 
0.93 -2.06 1.0000 -8 -7 0 
3527 390 3780 0.93 -2.06 1.0000 
8 7 0 2676 640 2910 
0.93 2.06 1.0000 8 7 0 
3501 340 3770 0.93 2.06 1.0000 
-9 -7 0 21 270 -30 
2.16 0.17 1.0000 -9 -7 0 
78 260 180 2.16 0.17 1.0000 
9 7 0 67 160 160 
2.16 -0.17 1.0000 9 7 0 
143 620 270 2.16 -0.17 1.0000 
-10 -7 0 126 250 -70 
4.85 2.18 1.0000 -10 -7 0 
34 270 30 4.85 2.18 1.0000 
10 7 0 126 650 -690 
4.85 -2.18 1.0000 10 7 0 
1 160 150 4.85 -2.18 1.0000 
-11 -7 0 4124 470 4840 
-2.54 1.45 1.0000 -11 -7 0 
4253 530 4980 -2.54 1.45 1.0000 
11 7 0 3723 780 4430 
-2.54 -1.45 1.0000 11 7 0 
3943 420 4670 -2.54 -1.45 1.0000 
14 -8 0 8 300 -340 
0.85 1.04 1.0000 -14 8 0 
186 220 260 0.85 -1.04 1.0000 
13 -8 0 23 200 100 
1.76 -2.29 1.0000 13 -8 0 
37 240 -40 1.76 -2.29 1.0000 
12 -8 0 1698 270 1990 
-1.61 1.02 1.0000 12 -8 0 
1855 280 2160 -1.61 1.02 1.0000 
-12 8 0 529 480 700 
-1.61 -1.02 1.0000 -12 8 0 
2004 250 2330 -1.61 -1.02 1.0000 
11 -8 0 5 160 -40 
0.24 1.07 1.0000 -11 8 0 
5 130 -120 0.24 -1.07 1.0000 
10 -8 0 3540 360 3230 
-1.26 -0.20 1.0000 10 -8 0 
3141 270 2850 -1.26 -0.20 1.0000 
-10 8 0 2834 250 2560 
-1.26 0.20 1.0000 9 -8 0 
230 270 130 2.05 1.77 1.0000 
9 -8 0 205 120 110 
2.05 1.77 1.0000 -9 8 0 
33 120 -40 2.05 -1.77 1.0000 
-9 8 0 327 380 210 
2.05 -1.77 1.0000 8 -8 0 
1078 120 710 -3.05 -1.30 1.0000 
8 -8 0 1200 300 810 
-3.05 -1.30 1.0000 -8 8 0 
849 350 520 -3.05 1.30 1.0000 
-8 8 0 1330 140 910 
-3.05 1.30 1.0000 7 -8 0 
8 360 -200 -0.19 1.30 1.0000 
-7 8 0 8 330 -700 
-0.19 -1.30 1.0000 6 -8 0 
55507 4070 51625 3.98 0.28 1.0000 
6 -8 0 58616 4240 54625 
3.98 0.28 1.0000 -6 8 0 
57355 4150 53415 3.98 -0.28 1.0000 
-6 8 0 59684 4260 55664 
3.98 -0.28 1.0000 5 -8 0 
1768 500 3540 -7.23 6.52 1.0000 
5 -8 0 1754 340 3520 
-7.23 6.52 1.0000 -5 8 0 
1985 410 4000 -7.23 -6.52 1.0000 
-5 8 0 1847 350 3800 
-7.23 -6.52 1.0000 4 -8 0 
9127 1090 13879 10.03 -11.42 1.0000 
4 -8 0 8496 1160 13079 
10.03 -11.42 1.0000 -4 8 0 
8847 1100 13759 10.03 11.42 1.0000 
-4 8 0 8761 1100 13649 
10.03 11.42 1.0000 3 -8 0 
222 150 330 6.13 -3.48 1.0000 
3 -8 0 221 500 -90 
6.13 -3.48 1.0000 -3 8 0 
260 260 370 6.13 3.48 1.0000 
-3 8 0 151 300 110 
6.13 3.48 1.0000 2 -8 0 
400 180 230 -3.11 6.05 1.0000 
2 -8 0 1025 580 890 
-3.11 6.05 1.0000 -2 8 0 
860 430 690 -3.11 -6.05 1.0000 
-2 8 0 608 260 430 
-3.11 -6.05 1.0000 1 -8 0 
5805 990 10619 12.78 -1.20 1.0000 
1 -8 0 4848 780 9309 
12.78 -1.20 1.0000 -1 8 0 
6116 980 11079 12.78 1.20 1.0000 
-1 8 0 5277 830 9939 
12.78 1.20 1.0000 0 -8 0 
60 280 1760 -16.64 4.35 1.0000 
0 -8 0 271 580 2670 
-16.64 4.35 1.0000 0 8 0 
46 310 1720 -16.64 -4.35 1.0000 
0 8 0 88 560 1980 
-16.64 -4.35 1.0000 -1 -8 0 
2781 740 8379 13.68 -15.53 1.0000 
1 8 0 3344 750 8729 
13.68 15.53 1.0000 1 8 0 
5976 1100 12949 13.68 15.53 1.0000 
-2 -8 0 439 520 -200 
-8.76 4.69 1.0000 -2 -8 0 
24 260 350 -8.76 4.69 1.0000 
2 8 0 439 550 -140 
-8.76 -4.69 1.0000 2 8 0 
439 230 -50 -8.76 -4.69 1.0000 
-3 -8 0 54 480 930 
-8.78 -7.71 1.0000 -3 -8 0 
119 270 200 -8.78 -7.71 1.0000 
3 8 0 101 210 230 
-8.78 7.71 1.0000 3 8 0 
44 600 370 -8.78 7.71 1.0000 
-4 -8 0 2173 350 2570 
0.30 6.54 1.0000 -4 -8 0 
1603 480 1920 0.30 6.54 1.0000 
4 8 0 2459 310 2930 
0.30 -6.54 1.0000 4 8 0 
2009 680 2420 0.30 -6.54 1.0000 
-5 -8 0 146369 11309 144346 
-1.56 8.04 1.0000 5 8 0 
155431 11679 153065 -1.56 -8.04 1.0000 
-6 -8 0 26436 2340 29587 
4.48 -1.19 1.0000 -6 -8 0 
26738 2330 29907 4.48 -1.19 1.0000 
6 8 0 26022 2290 29177 
4.48 1.19 1.0000 6 8 0 
26390 2420 29567 4.48 1.19 1.0000 
-7 -8 0 2505 320 2410 
0.61 -2.10 1.0000 -7 -8 0 
2312 360 2220 0.61 -2.10 1.0000 
7 8 0 2173 250 2060 
0.61 2.10 1.0000 7 8 0 
2091 660 1980 0.61 2.10 1.0000 
-8 -8 0 231 300 290 
0.11 -3.35 1.0000 -8 -8 0 
50 270 -80 0.11 -3.35 1.0000 
8 8 0 78 180 70 
0.11 3.35 1.0000 8 8 0 
196 690 220 0.11 3.35 1.0000 
-9 -8 0 7 300 -420 
1.18 0.53 1.0000 9 8 0 
7 680 -380 1.18 -0.53 1.0000 
-10 -8 0 2547 330 2110 
2.17 -0.31 1.0000 -10 -8 0 
2832 380 2370 2.17 -0.31 1.0000 
10 8 0 1954 740 1570 
2.17 0.31 1.0000 10 8 0 
2925 270 2450 2.17 0.31 1.0000 
-11 -8 0 9 340 -210 
-1.10 0.88 1.0000 -11 -8 0 
9 280 -140 -1.10 0.88 1.0000 
11 8 0 174 180 130 
-1.10 -0.88 1.0000 11 8 0 
9 640 -160 -1.10 -0.88 1.0000 
-12 -8 0 1130 390 1110 
-0.22 0.76 1.0000 12 8 0 
1486 620 1450 -0.22 -0.76 1.0000 
12 -9 0 53 230 70 
-0.09 -1.78 1.0000 12 -9 0 
14 200 -210 -0.09 -1.78 1.0000 
-12 9 0 14 480 -280 
-0.09 1.78 1.0000 -12 9 0 
111 170 140 -0.09 1.78 1.0000 
11 -9 0 4874 400 4550 
-1.21 -2.50 1.0000 11 -9 0 
4389 440 4080 -1.21 -2.50 1.0000 
-11 9 0 5016 400 4720 
-1.21 2.50 1.0000 10 -9 0 
81 290 200 -2.15 3.17 1.0000 
10 -9 0 65 140 -210 
-2.15 3.17 1.0000 -10 9 0 
35 430 100 -2.15 -3.17 1.0000 
-10 9 0 127 130 280 
-2.15 -3.17 1.0000 9 -9 0 
902 310 660 2.04 0.38 1.0000 
9 -9 0 773 120 550 
2.04 0.38 1.0000 -9 9 0 
536 120 360 2.04 -0.38 1.0000 
-9 9 0 283 410 160 
2.04 -0.38 1.0000 8 -9 0 
104 360 130 5.77 -2.77 1.0000 
8 -9 0 139 100 240 
5.77 -2.77 1.0000 -8 9 0 
182 120 -70 5.77 2.77 1.0000 
-8 9 0 140 410 270 
5.77 2.77 1.0000 7 -9 0 
130 410 -610 -5.11 1.79 1.0000 
7 -9 0 130 260 -200 
-5.11 1.79 1.0000 -7 9 0 
130 130 -50 -5.11 -1.79 1.0000 
-7 9 0 130 360 -10 
-5.11 -1.79 1.0000 6 -9 0 
10225 1250 14299 -8.72 -1.56 1.0000 
-6 9 0 10856 1240 15028 
-8.72 1.56 1.0000 5 -9 0 
30635 1860 23748 -9.93 0.27 1.0000 
5 -9 0 31872 1990 24838 
-9.93 0.27 1.0000 -5 9 0 
29778 1850 22988 -9.93 -0.27 1.0000 
-5 9 0 31119 1880 24168 
-9.93 -0.27 1.0000 4 -9 0 
54255 4920 62134 7.26 8.28 1.0000 
4 -9 0 56475 4970 64514 
7.26 8.28 1.0000 -4 9 0 
58750 5079 66683 7.26 -8.28 1.0000 
-4 9 0 54757 4890 62414 
7.26 -8.28 1.0000 3 -9 0 
5593 660 3490 8.91 7.34 1.0000 
3 -9 0 5617 340 3510 
8.91 7.34 1.0000 -3 9 0 
4863 430 3020 8.91 -7.34 1.0000 
-3 9 0 5475 400 3530 
8.91 -7.34 1.0000 2 -9 0 
6532 630 2080 16.76 -1.21 1.0000 
2 -9 0 6830 270 2250 
16.76 -1.21 1.0000 -2 9 0 
6846 360 2250 16.76 1.21 1.0000 
-2 9 0 4733 450 1120 
16.76 1.21 1.0000 1 -9 0 
212 220 -60 -5.61 -4.02 1.0000 
1 -9 0 13 570 140 
-5.61 -4.02 1.0000 -1 9 0 
13 300 300 -5.61 4.02 1.0000 
-1 9 0 212 490 -20 
-5.61 4.02 1.0000 0 -9 0 
12875 1880 23138 -18.36 1.28 1.0000 
0 -9 0 15539 2110 26667 
-18.36 1.28 1.0000 0 9 0 
15158 2100 26217 -18.36 -1.28 1.0000 
0 9 0 14039 1960 24738 
-18.36 -1.28 1.0000 -1 -9 0 
13 290 680 6.45 -11.67 1.0000 
-1 -9 0 157 530 250 
6.45 -11.67 1.0000 1 9 0 
7 270 720 6.45 11.67 1.0000 
1 9 0 513 590 30 
6.45 11.67 1.0000 -2 -9 0 
93371 7629 96560 2.20 5.37 1.0000 
-2 -9 0 98797 7839 102080 
2.20 5.37 1.0000 2 9 0 
100169 7939 103240 2.20 -5.37 1.0000 
2 9 0 96429 7719 99440 
2.20 -5.37 1.0000 -3 -9 0 
317 380 2710 16.00 -4.80 1.0000 
-3 -9 0 156 570 2160 
16.00 -4.80 1.0000 3 9 0 
320 320 2780 16.00 4.80 1.0000 
3 9 0 609 700 3550 
16.00 4.80 1.0000 -5 -9 0 
1157 300 130 -13.64 3.94 1.0000 
-5 -9 0 896 420 -30 
-13.64 3.94 1.0000 5 9 0 
1179 210 90 -13.64 -3.94 1.0000 
5 9 0 896 690 -330 
-13.64 -3.94 1.0000 -6 -9 0 
3480 380 2960 2.18 0.03 1.0000 
-6 -9 0 3589 440 3060 
2.18 0.03 1.0000 6 9 0 
3523 720 3000 2.18 -0.03 1.0000 
6 9 0 3219 300 2720 
2.18 -0.03 1.0000 -7 -9 0 
10510 1110 13109 -5.33 6.95 1.0000 
-7 -9 0 11588 1150 14319 
-5.33 6.95 1.0000 7 9 0 
10654 1080 13449 -5.33 -6.95 1.0000 
7 9 0 11140 1330 13999 
-5.33 -6.95 1.0000 -9 -9 0 
386 330 510 0.79 -3.39 1.0000 
-9 -9 0 202 300 280 
0.79 -3.39 1.0000 9 9 0 
377 210 510 0.79 3.39 1.0000 
9 9 0 818 700 1030 
0.79 3.39 1.0000 -10 -9 0 
152 350 260 1.39 -1.82 1.0000 
-10 -9 0 60 280 130 
1.39 -1.82 1.0000 10 9 0 
205 740 340 1.39 1.82 1.0000 
10 9 0 244 210 390 
1.39 1.82 1.0000 -11 -9 0 
504 370 620 1.19 -1.09 1.0000 
11 9 0 477 630 600 
1.19 1.09 1.0000 13 -10 0 
11 210 -30 1.50 -0.55 1.0000 
-13 10 0 11 190 -10 
1.50 0.55 1.0000 12 -10 0 
256 170 210 0.78 -1.13 1.0000 
12 -10 0 100 300 70 
0.78 -1.13 1.0000 -12 10 0 
8 460 -30 0.78 1.13 1.0000 
-12 10 0 180 170 140 
0.78 1.13 1.0000 11 -10 0 
170 150 170 0.26 1.22 1.0000 
11 -10 0 82 330 80 
0.26 1.22 1.0000 -11 10 0 
7 160 -10 0.26 -1.22 1.0000 
-11 10 0 7 460 -110 
0.26 -1.22 1.0000 10 -10 0 
1991 380 1810 1.28 -2.82 1.0000 
10 -10 0 2105 210 1920 
1.28 -2.82 1.0000 -10 10 0 
2592 230 2350 1.28 2.82 1.0000 
9 -10 0 3876 370 4450 
-2.10 0.92 1.0000 9 -10 0 
3932 530 4510 -2.10 0.92 1.0000 
-9 10 0 3702 370 4270 
-2.10 -0.92 1.0000 8 -10 0 
11298 960 10899 -0.89 -1.02 1.0000 
-8 10 0 10822 840 10449 
-0.89 1.02 1.0000 7 -10 0 
404 420 210 -2.85 -1.21 1.0000 
7 -10 0 404 270 210 
-2.85 -1.21 1.0000 -7 10 0 
604 400 380 -2.85 1.21 1.0000 
-7 10 0 479 140 280 
-2.85 1.21 1.0000 6 -10 0 
2191 530 2220 -0.12 -1.25 1.0000 
6 -10 0 3094 340 3130 
-0.12 -1.25 1.0000 -6 10 0 
2726 280 2760 -0.12 1.25 1.0000 
-6 10 0 2061 430 2090 
-0.12 1.25 1.0000 5 -10 0 
26638 2270 28947 3.26 -3.03 1.0000 
-5 10 0 27044 2290 29427 
3.26 3.03 1.0000 4 -10 0 
8902 760 9109 -0.50 -0.90 1.0000 
4 -10 0 9496 1010 9709 
-0.50 -0.90 1.0000 -4 10 0 
7944 780 8129 -0.50 0.90 1.0000 
-4 10 0 9902 850 10109 
-0.50 0.90 1.0000 3 -10 0 
15785 1090 13509 4.72 -4.21 1.0000 
3 -10 0 16775 1350 14429 
4.72 -4.21 1.0000 -3 10 0 
17163 1180 14669 4.72 4.21 1.0000 
-3 10 0 15801 1140 13409 
4.72 4.21 1.0000 2 -10 0 
392 680 800 -10.40 12.41 1.0000 
2 -10 0 406 220 580 
-10.40 12.41 1.0000 -2 10 0 
405 450 570 -10.40 -12.41 1.0000 
-2 10 0 398 360 950 
-10.40 -12.41 1.0000 1 -10 0 
1368 690 2460 -5.86 2.07 1.0000 
1 -10 0 1198 320 2230 
-5.86 2.07 1.0000 -1 10 0 
1444 390 2560 -5.86 -2.07 1.0000 
-1 10 0 1694 550 2890 
-5.86 -2.07 1.0000 0 -10 0 
4312 750 4100 0.81 1.21 1.0000 
0 -10 0 4527 460 4310 
0.81 1.21 1.0000 0 10 0 
5450 710 5219 0.81 -1.21 1.0000 
0 10 0 4562 480 4350 
0.81 -1.21 1.0000 -1 -10 0 
21283 1640 19808 -2.90 4.86 1.0000 
-1 -10 0 18966 1430 17568 
-2.90 4.86 1.0000 1 10 0 
19079 1560 17488 -2.90 -4.86 1.0000 
1 10 0 20847 1510 19188 
-2.90 -4.86 1.0000 -3 -10 0 
3684 410 2860 3.40 0.98 1.0000 
-3 -10 0 2791 590 2080 
3.40 0.98 1.0000 3 10 0 
3180 330 2440 3.40 -0.98 1.0000 
3 10 0 2733 690 2050 
3.40 -0.98 1.0000 -4 -10 0 
72 480 -530 -2.16 -3.38 1.0000 
-4 -10 0 72 330 -40 
-2.16 -3.38 1.0000 4 10 0 
72 680 -710 -2.16 3.38 1.0000 
4 10 0 28 230 80 
-2.16 3.38 1.0000 -5 -10 0 
898 330 720 -1.48 0.18 1.0000 
-5 -10 0 1296 430 1080 
-1.48 0.18 1.0000 5 10 0 
914 240 740 -1.48 -0.18 1.0000 
5 10 0 519 710 390 
-1.48 -0.18 1.0000 -6 -10 0 
1453 380 1950 -2.74 -1.76 1.0000 
-6 -10 0 2514 470 3160 
-2.74 -1.76 1.0000 6 10 0 
3092 800 3770 -2.74 1.76 1.0000 
6 10 0 1554 290 2040 
-2.74 1.76 1.0000 7 10 0 
179 240 490 1.63 -4.34 1.0000 
-8 -10 0 9373 880 10109 
1.68 1.76 1.0000 -8 -10 0 
9402 870 10139 1.68 1.76 1.0000 
8 10 0 9149 1110 9839 
1.68 -1.76 1.0000 8 10 0 
8860 800 9539 1.68 -1.76 1.0000 
-9 -10 0 257 370 160 
-1.61 -0.13 1.0000 -9 -10 0 
206 300 120 -1.61 -0.13 1.0000 
9 10 0 192 730 110 
-1.61 0.13 1.0000 9 10 0 
94 220 40 -1.61 0.13 1.0000 
-11 -10 0 154 390 240 
-1.11 -1.21 1.0000 11 10 0 
12 610 -320 -1.11 1.21 1.0000 
12 -11 0 3 190 -100 
-0.84 -0.12 1.0000 -12 11 0 
59 190 90 -0.84 0.12 1.0000 
11 -11 0 22 150 70 
1.71 0.44 1.0000 11 -11 0 
4 340 30 1.71 0.44 1.0000 
-11 11 0 14 460 -350 
1.71 -0.44 1.0000 -11 11 0 
22 170 70 1.71 -0.44 1.0000 
10 -11 0 1034 140 740 
2.39 0.79 1.0000 10 -11 0 
1140 420 830 2.39 0.79 1.0000 
-10 11 0 728 580 490 
2.39 -0.79 1.0000 -10 11 0 
967 170 690 2.39 -0.79 1.0000 
9 -11 0 5558 460 5579 
0.07 -0.97 1.0000 9 -11 0 
4930 620 4950 0.07 -0.97 1.0000 
-9 11 0 6161 500 6199 
0.07 0.97 1.0000 8 -11 0 
2817 520 3260 1.92 -0.29 1.0000 
8 -11 0 2326 450 2730 
1.92 -0.29 1.0000 -8 11 0 
1426 490 1750 1.92 0.29 1.0000 
-8 11 0 2756 290 3200 
1.92 0.29 1.0000 7 -11 0 
5787 740 6849 -3.16 2.03 1.0000 
7 -11 0 5420 620 6449 
-3.16 2.03 1.0000 -7 11 0 
5885 570 6979 -3.16 -2.03 1.0000 
6 -11 0 3285 690 5219 
-7.07 1.11 1.0000 6 -11 0 
2775 440 4570 -7.07 1.11 1.0000 
-6 11 0 2911 410 4750 
-7.07 -1.11 1.0000 -6 11 0 
2225 540 3860 -7.07 -1.11 1.0000 
5 -11 0 29 230 -110 
-1.20 -2.23 1.0000 5 -11 0 
29 620 -550 -1.20 -2.23 1.0000 
-5 11 0 124 200 200 
-1.20 2.23 1.0000 -5 11 0 
185 410 280 -1.20 2.23 1.0000 
4 -11 0 7658 880 6539 
3.15 2.74 1.0000 4 -11 0 
8132 600 6979 3.15 2.74 1.0000 
-4 11 0 7969 620 6879 
3.15 -2.74 1.0000 -4 11 0 
7958 690 6869 3.15 -2.74 1.0000 
3 -11 0 3036 640 7379 
14.43 -3.92 1.0000 3 -11 0 
3313 960 7809 14.43 -3.92 1.0000 
-3 11 0 3008 760 7349 
14.43 3.92 1.0000 -3 11 0 
3630 750 8309 14.43 3.92 1.0000 
2 -11 0 1646 700 1070 
-3.87 1.85 1.0000 2 -11 0 
4723 380 3720 -3.87 1.85 1.0000 
-2 11 0 3821 520 2870 
-3.87 -1.85 1.0000 -2 11 0 
3775 490 2830 -3.87 -1.85 1.0000 
1 -11 0 50 290 110 
-2.37 -4.92 1.0000 1 -11 0 
132 710 -770 -2.37 -4.92 1.0000 
-1 11 0 61 410 30 
-2.37 4.92 1.0000 -1 11 0 
179 490 430 -2.37 4.92 1.0000 
0 -11 0 900 730 2410 
-8.87 -3.37 1.0000 0 -11 0 
764 350 2180 -8.87 -3.37 1.0000 
0 11 0 648 600 1990 
-8.87 3.37 1.0000 0 11 0 
716 400 2110 -8.87 3.37 1.0000 
-1 -11 0 367 350 620 
-2.21 1.63 1.0000 -1 -11 0 
620 670 940 -2.21 1.63 1.0000 
1 11 0 625 340 920 
-2.21 -1.63 1.0000 1 11 0 
345 640 570 -2.21 -1.63 1.0000 
-2 -11 0 3837 650 2120 
7.52 2.58 1.0000 -2 -11 0 
6266 480 4010 7.52 2.58 1.0000 
2 11 0 5945 430 3820 
7.52 -2.58 1.0000 2 11 0 
5446 730 3420 7.52 -2.58 1.0000 
-3 -11 0 9391 1000 10629 
-2.36 9.16 1.0000 -3 -11 0 
8405 860 9559 -2.36 9.16 1.0000 
3 11 0 8970 1070 10379 
-2.36 -9.16 1.0000 3 11 0 
8195 810 9529 -2.36 -9.16 1.0000 
-4 -11 0 4206 590 3630 
2.99 -6.04 1.0000 -4 -11 0 
3563 450 3020 2.99 -6.04 1.0000 
4 11 0 3285 720 2800 
2.99 6.04 1.0000 4 11 0 
3222 340 2740 2.99 6.04 1.0000 
-5 -11 0 596 480 1110 
-3.83 -2.21 1.0000 -5 -11 0 
391 390 820 -3.83 -2.21 1.0000 
5 11 0 263 770 640 
-3.83 2.21 1.0000 5 11 0 
388 260 830 -3.83 2.21 1.0000 
-7 -11 0 4979 610 5979 
3.20 0.32 1.0000 -7 -11 0 
4369 580 5309 3.20 0.32 1.0000 
7 11 0 4748 930 5719 
3.20 -0.32 1.0000 7 11 0 
4077 480 4980 3.20 -0.32 1.0000 
-8 -11 0 39 340 170 
0.65 3.97 1.0000 -8 -11 0 
72 390 -30 0.65 3.97 1.0000 
8 11 0 12 240 50 
0.65 -3.97 1.0000 8 11 0 
368 800 710 0.65 -3.97 1.0000 
-10 -11 0 452 390 430 
0.29 -0.63 1.0000 10 11 0 
476 640 450 0.29 0.63 1.0000 
12 -12 0 13 210 10 
-0.02 -0.95 1.0000 -12 12 0 
20 200 20 -0.02 0.95 1.0000 
10 -12 0 58 130 120 
1.58 0.26 1.0000 10 -12 0 
568 420 740 1.58 0.26 1.0000 
-10 12 0 44 170 100 
1.58 -0.26 1.0000 -10 12 0 
11 480 -30 1.58 -0.26 1.0000 
9 -12 0 488 130 650 
1.53 0.81 1.0000 9 -12 0 
725 490 920 1.53 0.81 1.0000 
-9 12 0 521 170 680 
1.53 -0.81 1.0000 -9 12 0 
281 630 400 1.53 -0.81 1.0000 
8 -12 0 1488 380 1560 
-0.44 -0.02 1.0000 8 -12 0 
1635 520 1710 -0.44 -0.02 1.0000 
-8 12 0 1635 200 1710 
-0.44 0.02 1.0000 -8 12 0 
1 520 -120 -0.44 0.02 1.0000 
7 -12 0 1382 370 1260 
0.81 -0.35 1.0000 7 -12 0 
2297 590 2140 0.81 -0.35 1.0000 
-7 12 0 1469 490 1340 
0.81 0.35 1.0000 -7 12 0 
1929 220 1780 0.81 0.35 1.0000 
6 -12 0 72 600 -310 
-2.75 2.94 1.0000 6 -12 0 
194 290 200 -2.75 2.94 1.0000 
-6 12 0 302 180 290 
-2.75 -2.94 1.0000 -6 12 0 
266 480 250 -2.75 -2.94 1.0000 
5 -12 0 2277 730 2980 
3.07 -2.84 1.0000 5 -12 0 
2697 380 3460 3.07 -2.84 1.0000 
-5 12 0 2185 330 2880 
3.07 2.84 1.0000 -5 12 0 
2220 520 2920 3.07 2.84 1.0000 
4 -12 0 7 700 -330 
1.14 0.54 1.0000 4 -12 0 
7 270 0 1.14 0.54 1.0000 
-4 12 0 7 270 -80 
1.14 -0.54 1.0000 -4 12 0 
86 430 140 1.14 -0.54 1.0000 
3 -12 0 15121 1300 12739 
-4.78 -0.83 1.0000 3 -12 0 
17456 1180 14889 -4.78 -0.83 1.0000 
-3 12 0 17822 1270 15248 
-4.78 0.83 1.0000 -3 12 0 
17304 1220 14769 -4.78 0.83 1.0000 
2 -12 0 114 690 0 
-1.68 -4.79 1.0000 2 -12 0 
352 280 300 -1.68 -4.79 1.0000 
-2 12 0 676 450 690 
-1.68 4.79 1.0000 -2 12 0 
114 420 0 -1.68 4.79 1.0000 
1 -12 0 11948 1260 12979 
-1.82 7.05 1.0000 1 -12 0 
12548 1100 13609 -1.82 7.05 1.0000 
-1 12 0 12444 1140 13659 
-1.82 -7.05 1.0000 -1 12 0 
11111 1130 12249 -1.82 -7.05 1.0000 
0 -12 0 13 650 -870 
1.48 -0.84 1.0000 0 -12 0 
312 310 220 1.48 -0.84 1.0000 
0 12 0 13 360 -270 
1.48 0.84 1.0000 0 12 0 
342 550 240 1.48 0.84 1.0000 
-1 -12 0 413 640 1040 
5.66 -0.18 1.0000 -1 -12 0 
338 360 920 5.66 -0.18 1.0000 
1 12 0 315 620 880 
5.66 0.18 1.0000 1 12 0 
657 360 1410 5.66 0.18 1.0000 
-2 -12 0 1562 630 1070 
3.87 -4.18 1.0000 -2 -12 0 
2698 400 2070 3.87 -4.18 1.0000 
2 12 0 2984 360 2240 
3.87 4.18 1.0000 2 12 0 
2711 720 2000 3.87 4.18 1.0000 
-3 -12 0 13 390 -130 
-1.31 1.11 1.0000 -3 -12 0 
184 590 120 -1.31 1.11 1.0000 
3 12 0 101 290 50 
-1.31 -1.11 1.0000 3 12 0 
241 710 160 -1.31 -1.11 1.0000 
-4 -12 0 395 550 240 
-5.31 2.99 1.0000 -4 -12 0 
602 420 450 -5.31 2.99 1.0000 
4 12 0 165 740 -710 
-5.31 -2.99 1.0000 4 12 0 
165 260 -130 -5.31 -2.99 1.0000 
-5 -12 0 80 510 -30 
-4.10 -1.04 1.0000 -5 -12 0 
972 420 510 -4.10 -1.04 1.0000 
5 12 0 311 300 80 
-4.10 1.04 1.0000 5 12 0 
80 720 -120 -4.10 1.04 1.0000 
-6 -12 0 225 430 460 
3.03 -0.72 1.0000 -6 -12 0 
157 410 360 3.03 -0.72 1.0000 
6 12 0 43 260 -100 
3.03 0.72 1.0000 6 12 0 
118 800 300 3.03 0.72 1.0000 
-7 -12 0 1731 410 1450 
2.04 -3.09 1.0000 -7 -12 0 
1123 430 890 2.04 -3.09 1.0000 
7 12 0 1505 820 1230 
2.04 3.09 1.0000 7 12 0 
1342 280 1080 2.04 3.09 1.0000 
-9 -12 0 1438 440 1560 
-0.69 -0.85 1.0000 9 12 0 
225 640 270 -0.69 0.85 1.0000 
11 -13 0 291 170 200 
1.41 -0.26 1.0000 -11 13 0 
232 190 150 1.41 0.26 1.0000 
9 -13 0 19 480 -240 
-0.37 -2.05 1.0000 9 -13 0 
115 500 120 -0.37 -2.05 1.0000 
-9 13 0 72 490 70 
-0.37 2.05 1.0000 -9 13 0 
19 170 -30 -0.37 2.05 1.0000 
8 -13 0 801 590 1120 
-2.33 2.61 1.0000 8 -13 0 
1191 440 1580 -2.33 2.61 1.0000 
-8 13 0 218 530 400 
-2.33 -2.61 1.0000 -8 13 0 
1327 220 1770 -2.33 -2.61 1.0000 
7 -13 0 10 600 -380 
1.34 -0.60 1.0000 7 -13 0 
10 350 -420 1.34 -0.60 1.0000 
-7 13 0 36 160 10 
1.34 0.60 1.0000 -7 13 0 
10 550 -20 1.34 0.60 1.0000 
6 -13 0 3522 470 3570 
0.19 0.05 1.0000 -6 13 0 
3464 360 3510 0.19 -0.05 1.0000 
5 -13 0 12 690 -630 
1.53 0.65 1.0000 5 -13 0 
215 310 130 1.53 0.65 1.0000 
-5 13 0 455 220 330 
1.53 -0.65 1.0000 -5 13 0 
1022 530 830 1.53 -0.65 1.0000 
4 -13 0 52 270 -80 
3.07 1.54 1.0000 4 -13 0 
6 720 60 3.07 1.54 1.0000 
-4 13 0 141 280 340 
3.07 -1.54 1.0000 -4 13 0 
87 480 250 3.07 -1.54 1.0000 
3 -13 0 272 270 240 
-0.80 1.17 1.0000 3 -13 0 
156 690 130 -0.80 1.17 1.0000 
-3 13 0 9 470 -80 
-0.80 -1.17 1.0000 -3 13 0 
9 340 -280 -0.80 -1.17 1.0000 
2 -13 0 16140 1330 16588 
-0.34 -6.31 1.0000 2 -13 0 
15600 1530 16038 -0.34 -6.31 1.0000 
-2 13 0 15922 1380 16228 
-0.34 6.31 1.0000 -2 13 0 
16503 1400 16818 -0.34 6.31 1.0000 
1 -13 0 3493 530 4820 
-4.91 0.46 1.0000 1 -13 0 
4125 850 5559 -4.91 0.46 1.0000 
-1 13 0 3266 640 4560 
-4.91 -0.46 1.0000 -1 13 0 
3827 600 5219 -4.91 -0.46 1.0000 
0 -13 0 4129 820 5259 
3.90 -1.82 1.0000 0 -13 0 
4262 560 5409 3.90 -1.82 1.0000 
0 13 0 3492 700 4560 
3.90 1.82 1.0000 0 13 0 
3710 570 4810 3.90 1.82 1.0000 
-1 -13 0 191 400 390 
-1.40 4.56 1.0000 -1 -13 0 
1273 680 1820 -1.40 4.56 1.0000 
1 13 0 641 620 1010 
-1.40 -4.56 1.0000 1 13 0 
193 370 380 -1.40 -4.56 1.0000 
-2 -13 0 687 450 480 
2.28 2.97 1.0000 -2 -13 0 
1094 690 840 2.28 2.97 1.0000 
2 13 0 759 330 530 
2.28 -2.97 1.0000 2 13 0 
536 740 340 2.28 -2.97 1.0000 
-3 -13 0 211 470 230 
0.62 -3.01 1.0000 3 13 0 
1719 770 1910 0.62 3.01 1.0000 
-4 -13 0 94 570 220 
-2.44 0.88 1.0000 -4 -13 0 
88 500 210 -2.44 0.88 1.0000 
4 13 0 361 300 590 
-2.44 -0.88 1.0000 4 13 0 
338 760 560 -2.44 -0.88 1.0000 
-5 -13 0 431 430 680 
-2.45 -1.08 1.0000 -5 -13 0 
833 520 1170 -2.45 -1.08 1.0000 
5 13 0 1139 330 1510 
-2.45 1.08 1.0000 5 13 0 
55 740 150 -2.45 1.08 1.0000 
-6 -13 0 1448 450 1140 
2.04 0.47 1.0000 -6 -13 0 
301 460 170 2.04 0.47 1.0000 
6 13 0 932 300 690 
2.04 -0.47 1.0000 6 13 0 
19 750 -30 2.04 -0.47 1.0000 
-8 -13 0 19 460 -220 
1.54 -1.36 1.0000 8 13 0 
428 670 620 1.54 1.36 1.0000 
10 -14 0 932 180 1040 
0.82 -0.14 1.0000 -10 14 0 
649 200 740 0.82 0.14 1.0000 
8 -14 0 674 570 620 
0.54 0.56 1.0000 8 -14 0 
317 470 280 0.54 0.56 1.0000 
-8 14 0 3 560 -10 
0.54 -0.56 1.0000 -8 14 0 
695 190 640 0.54 -0.56 1.0000 
7 -14 0 2181 680 1980 
-1.28 1.87 1.0000 7 -14 0 
1626 410 1450 -1.28 1.87 1.0000 
-7 14 0 838 540 690 
-1.28 -1.87 1.0000 -7 14 0 
2824 280 2560 -1.28 -1.87 1.0000 
6 -14 0 893 710 860 
-0.27 0.12 1.0000 6 -14 0 
310 350 290 -0.27 0.12 1.0000 
-6 14 0 0 540 -310 
-0.27 -0.12 1.0000 -6 14 0 
153 200 140 -0.27 -0.12 1.0000 
5 -14 0 1904 780 1810 
0.53 -0.11 1.0000 5 -14 0 
1833 380 1740 0.53 -0.11 1.0000 
-5 14 0 1609 640 1520 
0.53 0.11 1.0000 -5 14 0 
2142 310 2040 0.53 0.11 1.0000 
4 -14 0 50 720 -520 
0.89 -3.22 1.0000 4 -14 0 
121 280 310 0.89 -3.22 1.0000 
-4 14 0 50 550 -630 
0.89 3.22 1.0000 -4 14 0 
50 280 -250 0.89 3.22 1.0000 
3 -14 0 17 290 -70 
-0.41 1.89 1.0000 3 -14 0 
17 700 -310 -0.41 1.89 1.0000 
-3 14 0 117 360 170 
-0.41 -1.89 1.0000 -3 14 0 
42 530 70 -0.41 -1.89 1.0000 
2 -14 0 85 320 30 
-1.80 -0.34 1.0000 -2 14 0 
15 460 -510 -1.80 0.34 1.0000 
1 -14 0 2054 390 1900 
-0.81 -0.61 1.0000 -1 14 0 
2492 570 2330 -0.81 0.61 1.0000 
0 -14 0 1696 790 1920 
1.14 2.20 1.0000 0 -14 0 
3446 480 3770 1.14 2.20 1.0000 
0 14 0 3937 660 4250 
1.14 -2.20 1.0000 0 14 0 
1803 500 2010 1.14 -2.20 1.0000 
-1 -14 0 939 400 960 
0.29 -3.54 1.0000 -1 -14 0 
539 710 540 0.29 -3.54 1.0000 
1 14 0 1005 610 1010 
0.29 3.54 1.0000 1 14 0 
706 410 700 0.29 3.54 1.0000 
-2 -14 0 474 660 950 
3.88 2.20 1.0000 -2 -14 0 
291 470 680 3.88 2.20 1.0000 
2 14 0 10 740 130 
3.88 -2.20 1.0000 2 14 0 
298 360 690 3.88 -2.20 1.0000 
-3 -14 0 13 630 -470 
-1.53 -0.74 1.0000 -3 -14 0 
426 430 310 -1.53 -0.74 1.0000 
3 14 0 13 720 -470 
-1.53 0.74 1.0000 3 14 0 
13 350 -400 -1.53 0.74 1.0000 
-4 -14 0 4656 650 5809 
-3.80 0.63 1.0000 -4 -14 0 
4853 780 6029 -3.80 0.63 1.0000 
4 14 0 4022 560 5109 
-3.80 -0.63 1.0000 4 14 0 
5761 930 7049 -3.80 -0.63 1.0000 
-5 -14 0 2 470 -70 
0.62 -0.37 1.0000 -5 -14 0 
101 520 130 0.62 -0.37 1.0000 
5 14 0 2 700 -40 
0.62 0.37 1.0000 5 14 0 
228 330 270 0.62 0.37 1.0000 
-6 -14 0 35 460 30 
-0.19 1.15 1.0000 6 14 0 
6 640 -230 -0.19 -1.15 1.0000 
-7 -14 0 38 540 -160 
2.87 0.59 1.0000 7 14 0 
368 690 640 2.87 -0.59 1.0000 
9 -15 0 47 300 90 
-0.96 0.96 1.0000 -9 15 0 
52 190 100 -0.96 -0.96 1.0000 
8 -15 0 2 270 -180 
0.08 -0.67 1.0000 -8 15 0 
2 180 -190 0.08 0.67 1.0000 
7 -15 0 0 260 -50 
-0.05 -0.05 1.0000 -7 15 0 
0 210 -300 -0.05 0.05 1.0000 
6 -15 0 792 720 770 
0.20 -0.19 1.0000 6 -15 0 
1419 460 1390 0.20 -0.19 1.0000 
-6 15 0 1614 260 1580 
0.20 0.19 1.0000 -6 15 0 
926 580 900 0.20 0.19 1.0000 
5 -15 0 55 360 -150 
-2.68 2.30 1.0000 5 -15 0 
26 710 110 -2.68 2.30 1.0000 
-5 15 0 354 560 640 
-2.68 -2.30 1.0000 -5 15 0 
81 250 230 -2.68 -2.30 1.0000 
4 -15 0 317 670 250 
-0.94 -0.36 1.0000 4 -15 0 
756 310 650 -0.94 -0.36 1.0000 
-4 15 0 1179 530 1050 
-0.94 0.36 1.0000 -4 15 0 
1412 300 1270 -0.94 0.36 1.0000 
3 -15 0 589 320 530 
-0.61 -0.83 1.0000 3 -15 0 
5 800 -720 -0.61 -0.83 1.0000 
-3 15 0 652 540 590 
-0.61 0.83 1.0000 -3 15 0 
986 380 910 -0.61 0.83 1.0000 
2 -15 0 26 350 100 
2.17 -1.37 1.0000 2 -15 0 
663 750 950 2.17 -1.37 1.0000 
-2 15 0 68 500 180 
2.17 1.37 1.0000 -2 15 0 
240 460 430 2.17 1.37 1.0000 
1 -15 0 5415 900 6149 
2.29 0.02 1.0000 1 -15 0 
4405 560 5069 2.29 0.02 1.0000 
-1 15 0 4182 650 4830 
2.29 -0.02 1.0000 -1 15 0 
5200 680 5919 2.29 -0.02 1.0000 
0 -15 0 1768 410 1780 
0.10 3.42 1.0000 0 -15 0 
2023 770 2040 0.10 3.42 1.0000 
0 15 0 2140 590 2190 
0.10 -3.42 1.0000 0 15 0 
2413 530 2470 0.10 -3.42 1.0000 
-1 -15 0 1228 400 1290 
-0.39 -0.34 1.0000 -1 -15 0 
771 730 820 -0.39 -0.34 1.0000 
1 15 0 1067 630 1120 
-0.39 0.34 1.0000 1 15 0 
804 440 850 -0.39 0.34 1.0000 
-2 -15 0 475 660 430 
-0.50 -0.02 1.0000 -2 -15 0 
1 430 -350 -0.50 -0.02 1.0000 
2 15 0 199 380 170 
-0.50 0.02 1.0000 2 15 0 
1 620 -730 -0.50 0.02 1.0000 
-3 -15 0 0 470 -80 
-0.07 0.28 1.0000 -3 -15 0 
196 730 200 -0.07 0.28 1.0000 
3 15 0 0 700 -10 
-0.07 -0.28 1.0000 3 15 0 
224 360 230 -0.07 -0.28 1.0000 
-4 -15 0 341 530 520 
-0.53 -1.99 1.0000 4 15 0 
19 710 -1130 -0.53 1.99 1.0000 
-5 -15 0 2155 570 2030 
-0.64 -0.37 1.0000 5 15 0 
1871 630 1760 -0.64 0.37 1.0000 
7 -16 0 26 260 10 
0.91 0.11 1.0000 -7 16 0 
4 210 -150 0.91 -0.11 1.0000 
6 -16 0 99 250 90 
1.14 -2.41 1.0000 -6 16 0 
276 220 270 1.14 2.41 1.0000 
4 -16 0 21 280 -180 
-2.00 0.83 1.0000 -4 16 0 
57 310 10 -2.00 -0.83 1.0000 
3 -16 0 21 300 -150 
-0.83 -2.00 1.0000 -3 16 0 
304 350 410 -0.83 2.00 1.0000 
2 -16 0 3 320 -250 
0.69 0.43 1.0000 -2 16 0 
3 410 -350 0.69 -0.43 1.0000 
-2 16 0 34 510 20 
0.69 -0.43 1.0000 1 -16 0 
61 350 140 -1.92 0.03 1.0000 
-1 16 0 139 490 250 
-1.92 -0.03 1.0000 0 16 0 
3328 660 3570 -0.95 -0.76 1.0000 
-2 -16 0 7 450 -290 
-1.23 0.05 1.0000 2 16 0 
1267 590 1090 -1.23 -0.05 1.0000 
-3 -16 0 43 510 -390 
2.37 2.02 1.0000 3 16 0 
203 530 310 2.37 -2.02 1.0000 
4 -17 0 6 250 -170 
1.16 -0.29 1.0000 -4 17 0 
6 270 0 1.16 0.29 1.0000 
3 -17 0 366 250 300 
0.84 0.48 1.0000 -3 17 0 
406 280 340 0.84 -0.48 1.0000 
2 -17 0 58 280 110 
1.18 -1.08 1.0000 -2 17 0 
11 320 -80 1.18 1.08 1.0000 
1 -17 0 13 280 -110 
1.27 -1.18 1.0000 -1 17 0 
168 360 270 1.27 1.18 1.0000 
0 -17 0 344 320 530 
-2.11 0.17 1.0000 0 17 0 
20 400 -750 -2.11 -0.17 1.0000 
0 17 -1 1140 390 1200 
0.40 0.56 1.0000 0 -17 1 
802 320 850 0.40 -0.56 1.0000 
-1 17 -1 119 360 90 
-0.92 0.65 1.0000 1 -17 1 
6 290 -180 -0.92 -0.65 1.0000 
-2 17 -1 500 320 620 
-1.22 0.49 1.0000 2 -17 1 
372 290 480 -1.22 -0.49 1.0000 
-3 17 -1 286 270 190 
1.48 0.40 1.0000 3 -17 1 
10 250 -190 1.48 -0.40 1.0000 
-4 17 -1 148 280 230 
1.41 0.38 1.0000 4 -17 1 
79 250 140 1.41 -0.38 1.0000 
3 16 -1 2826 630 2830 
-0.01 0.62 1.0000 -3 -16 1 
2455 540 2450 -0.01 -0.62 1.0000 
2 16 -1 56 600 250 
3.82 -1.07 1.0000 -2 -16 1 
70 450 -460 3.82 1.07 1.0000 
0 16 -1 612 530 590 
-0.29 -1.13 1.0000 0 -16 1 
6 390 -70 -0.29 1.13 1.0000 
-1 16 -1 2869 530 3080 
-0.90 -0.64 1.0000 1 -16 1 
2893 450 3100 -0.90 0.64 1.0000 
-2 16 -1 2006 450 2080 
-0.31 1.88 1.0000 2 -16 1 
1105 370 1170 -0.31 -1.88 1.0000 
-3 16 -1 1573 350 1320 
-1.64 -1.97 1.0000 3 -16 1 
1088 320 890 -1.64 1.97 1.0000 
-5 16 -1 0 260 -160 
0.02 0.11 1.0000 5 -16 1 
0 240 -280 0.02 -0.11 1.0000 
-6 16 -1 649 230 710 
0.56 -0.16 1.0000 6 -16 1 
391 250 440 0.56 0.16 1.0000 
-7 16 -1 4 220 -170 
0.95 -0.07 1.0000 7 -16 1 
4 250 0 0.95 0.07 1.0000 
5 15 -1 5 650 -250 
-1.08 0.01 1.0000 -5 -15 1 
113 490 70 -1.08 -0.01 1.0000 
3 15 -1 2 670 -220 
0.61 0.43 1.0000 3 15 -1 
2 360 -50 0.61 0.43 1.0000 
-3 -15 1 92 610 70 
0.61 -0.43 1.0000 -3 -15 1 
461 460 410 0.61 -0.43 1.0000 
2 15 -1 2761 710 3090 
-1.44 -0.19 1.0000 2 15 -1 
1952 450 2230 -1.44 -0.19 1.0000 
-2 -15 1 2283 740 2580 
-1.44 0.19 1.0000 -2 -15 1 
3086 510 3430 -1.44 0.19 1.0000 
1 15 -1 487 440 630 
-1.42 -0.75 1.0000 1 15 -1 
469 620 610 -1.42 -0.75 1.0000 
-1 -15 1 141 740 220 
-1.42 0.75 1.0000 -1 -15 1 
239 400 340 -1.42 0.75 1.0000 
0 15 -1 760 560 770 
0.08 -0.49 1.0000 0 15 -1 
1 460 -220 0.08 -0.49 1.0000 
0 -15 1 875 710 890 
0.08 0.49 1.0000 0 -15 1 
233 370 240 0.08 0.49 1.0000 
-1 15 -1 231 520 220 
0.68 2.25 1.0000 -1 15 -1 
78 470 60 0.68 2.25 1.0000 
1 -15 1 25 750 -280 
0.68 -2.25 1.0000 1 -15 1 
25 360 -80 0.68 -2.25 1.0000 
-2 15 -1 1892 540 2140 
1.26 1.30 1.0000 -2 15 -1 
3284 540 3610 1.26 1.30 1.0000 
2 -15 1 1404 800 1610 
1.26 -1.30 1.0000 2 -15 1 
2429 420 2700 1.26 -1.30 1.0000 
-3 15 -1 561 350 780 
1.94 1.00 1.0000 -3 15 -1 
1099 540 1400 1.94 1.00 1.0000 
3 -15 1 734 320 970 
1.94 -1.00 1.0000 3 -15 1 
186 760 310 1.94 -1.00 1.0000 
-4 15 -1 100 270 190 
-1.55 -0.92 1.0000 -4 15 -1 
86 510 170 -1.55 -0.92 1.0000 
4 -15 1 14 310 -250 
-1.55 0.92 1.0000 4 -15 1 
14 680 -80 -1.55 0.92 1.0000 
-5 15 -1 637 250 760 
-1.11 0.17 1.0000 -5 15 -1 
555 550 670 -1.11 0.17 1.0000 
5 -15 1 866 700 1010 
-1.11 -0.17 1.0000 5 -15 1 
268 370 350 -1.11 -0.17 1.0000 
-6 15 -1 1 520 -110 
-0.57 -0.09 1.0000 -6 15 -1 
181 220 150 -0.57 -0.09 1.0000 
6 -15 1 576 440 520 
-0.57 0.09 1.0000 6 -15 1 
712 680 650 -0.57 0.09 1.0000 
-8 15 -1 11 190 -160 
-0.11 -1.56 1.0000 8 -15 1 
188 280 220 -0.11 1.56 1.0000 
9 -15 1 123 330 80 
-1.01 0.24 1.0000 7 14 -1 
1659 660 1610 -0.28 -0.50 1.0000 
-7 -14 1 2371 560 2320 
-0.28 0.50 1.0000 6 14 -1 
16 740 -1930 0.57 -1.78 1.0000 
-6 -14 1 178 540 160 
0.57 1.78 1.0000 5 14 -1 
13 690 60 -2.11 1.26 1.0000 
5 14 -1 27 310 -290 
-2.11 1.26 1.0000 -5 -14 1 
140 490 280 -2.11 -1.26 1.0000 
-5 -14 1 27 490 -300 
-2.11 -1.26 1.0000 4 14 -1 
720 740 640 1.12 -0.86 1.0000 
4 14 -1 9 340 -220 
1.12 -0.86 1.0000 -4 -14 1 
9 450 -190 1.12 0.86 1.0000 
-4 -14 1 9 570 -110 
1.12 0.86 1.0000 3 14 -1 
853 770 1120 -1.79 -2.51 1.0000 
3 14 -1 1638 380 2010 
-1.79 -2.51 1.0000 -3 -14 1 
1026 480 1290 -1.79 2.51 1.0000 
-3 -14 1 233 650 350 
-1.79 2.51 1.0000 2 14 -1 
255 730 560 2.74 2.68 1.0000 
2 14 -1 65 370 -670 
2.74 2.68 1.0000 -2 -14 1 
31 680 180 2.74 -2.68 1.0000 
-2 -14 1 67 470 260 
2.74 -2.68 1.0000 1 14 -1 
1865 440 2150 1.35 -4.36 1.0000 
1 14 -1 2601 630 2950 
1.35 -4.36 1.0000 -1 -14 1 
2840 780 3290 1.35 4.36 1.0000 
-1 -14 1 1518 430 1830 
1.35 4.36 1.0000 0 14 -1 
3112 560 2930 -0.87 2.56 1.0000 
0 14 -1 7679 760 7409 
-0.87 2.56 1.0000 0 -14 1 
5401 550 5149 -0.87 -2.56 1.0000 
0 -14 1 4297 870 4070 
-0.87 -2.56 1.0000 -1 14 -1 
841 460 840 0.13 -1.70 1.0000 
1 -14 1 467 340 460 
0.13 1.70 1.0000 -2 14 -1 
134 440 270 -2.25 -1.26 1.0000 
2 -14 1 30 320 -100 
-2.25 1.26 1.0000 -3 14 -1 
218 530 200 0.02 2.88 1.0000 
-3 14 -1 2274 400 2300 
0.02 2.88 1.0000 3 -14 1 
1589 320 1620 0.02 -2.88 1.0000 
3 -14 1 374 730 370 
0.02 -2.88 1.0000 -4 14 -1 
998 580 1250 -1.71 -1.35 1.0000 
-4 14 -1 768 280 990 
-1.71 -1.35 1.0000 4 -14 1 
790 290 1000 -1.71 1.35 1.0000 
4 -14 1 852 740 1070 
-1.71 1.35 1.0000 -5 14 -1 
24 220 50 1.03 1.79 1.0000 
-5 14 -1 274 550 380 
1.03 1.79 1.0000 5 -14 1 
86 750 140 1.03 -1.79 1.0000 
5 -14 1 212 320 300 
1.03 -1.79 1.0000 -6 14 -1 
9 540 -260 0.92 -1.04 1.0000 
-6 14 -1 13 190 30 
0.92 -1.04 1.0000 6 -14 1 
152 350 220 0.92 1.04 1.0000 
6 -14 1 9 690 -150 
0.92 1.04 1.0000 -7 14 -1 
102 190 140 -0.66 1.49 1.0000 
-7 14 -1 62 500 90 
-0.66 1.49 1.0000 7 -14 1 
12 620 -30 -0.66 -1.49 1.0000 
7 -14 1 182 420 240 
-0.66 -1.49 1.0000 -8 14 -1 
554 540 450 -1.12 0.36 1.0000 
-8 14 -1 1494 210 1320 
-1.12 0.36 1.0000 8 -14 1 
755 570 630 -1.12 -0.36 1.0000 
8 -14 1 972 510 830 
-1.12 -0.36 1.0000 -9 14 -1 
5 170 -90 -0.39 -0.94 1.0000 
9 -14 1 5 320 -150 
-0.39 0.94 1.0000 -10 14 -1 
810 210 730 0.71 -0.20 1.0000 
10 -14 1 803 190 720 
0.71 0.20 1.0000 8 13 -1 
277 610 480 2.50 -0.12 1.0000 
-8 -13 1 425 480 670 
2.50 0.12 1.0000 -7 -13 1 
17 500 -130 1.27 1.52 1.0000 
6 13 -1 3167 420 3490 
-1.21 -1.50 1.0000 6 13 -1 
2854 820 3160 -1.21 -1.50 1.0000 
-6 -13 1 2958 560 3240 
-1.21 1.50 1.0000 -6 -13 1 
2958 540 3240 -1.21 1.50 1.0000 
5 13 -1 7 780 -700 
-1.08 0.69 1.0000 5 13 -1 
43 300 80 -1.08 0.69 1.0000 
-5 -13 1 7 460 -440 
-1.08 -0.69 1.0000 -5 -13 1 
7 520 -630 -1.08 -0.69 1.0000 
4 13 -1 1029 700 830 
-1.98 1.75 1.0000 4 13 -1 
996 320 800 -1.98 1.75 1.0000 
-4 -13 1 540 590 380 
-1.98 -1.75 1.0000 -4 -13 1 
337 480 210 -1.98 -1.75 1.0000 
3 13 -1 55 740 -70 
2.39 2.56 1.0000 2 13 -1 
1452 760 1810 2.01 -4.17 1.0000 
2 13 -1 2883 450 3410 
2.01 -4.17 1.0000 -2 -13 1 
1856 720 2330 2.01 4.17 1.0000 
-2 -13 1 2853 520 3450 
2.01 4.17 1.0000 1 13 -1 
1498 670 2020 2.95 -2.25 1.0000 
1 13 -1 1464 420 1980 
2.95 -2.25 1.0000 -1 -13 1 
1575 420 2140 2.95 2.25 1.0000 
-1 -13 1 1220 680 1720 
2.95 2.25 1.0000 0 13 -1 
2642 480 3010 -1.64 1.58 1.0000 
0 13 -1 2642 620 3010 
-1.64 1.58 1.0000 0 -13 1 
3143 760 3570 -1.64 -1.58 1.0000 
0 -13 1 2788 440 3190 
-1.64 -1.58 1.0000 -1 13 -1 
7323 790 8099 -2.05 2.39 1.0000 
-1 13 -1 7523 850 8309 
-2.05 2.39 1.0000 1 -13 1 
7146 730 7939 -2.05 -2.39 1.0000 
1 -13 1 8408 1040 9269 
-2.05 -2.39 1.0000 -2 13 -1 
743 470 1020 -2.05 2.33 1.0000 
-2 13 -1 734 450 1010 
-2.05 2.33 1.0000 2 -13 1 
1017 740 1340 -2.05 -2.33 1.0000 
2 -13 1 288 310 460 
-2.05 -2.33 1.0000 -3 13 -1 
2410 530 2120 1.56 -2.35 1.0000 
-3 13 -1 2463 410 2170 
1.56 -2.35 1.0000 3 -13 1 
3323 370 2960 1.56 2.35 1.0000 
3 -13 1 2155 760 1860 
1.56 2.35 1.0000 -4 13 -1 
78 260 -80 -0.00 -4.19 1.0000 
-4 13 -1 166 510 240 
-0.00 -4.19 1.0000 4 -13 1 
78 740 -50 -0.00 4.19 1.0000 
4 -13 1 78 270 -180 
-0.00 4.19 1.0000 -5 13 -1 
648 550 780 1.16 0.29 1.0000 
5 -13 1 1741 770 1950 
1.16 -0.29 1.0000 -6 13 -1 
201 170 260 0.91 0.23 1.0000 
6 -13 1 4 690 -580 
0.91 -0.23 1.0000 6 -13 1 
82 320 120 0.91 -0.23 1.0000 
-7 13 -1 397 190 710 
-1.00 -3.07 1.0000 -7 13 -1 
56 530 200 -1.00 -3.07 1.0000 
7 -13 1 533 630 890 
-1.00 3.07 1.0000 7 -13 1 
40 360 170 -1.00 3.07 1.0000 
-8 13 -1 391 170 550 
1.71 0.75 1.0000 -8 13 -1 
35 470 90 1.71 0.75 1.0000 
8 -13 1 76 540 150 
1.71 -0.75 1.0000 8 -13 1 
277 410 410 1.71 -0.75 1.0000 
-9 13 -1 996 200 1100 
-0.73 0.99 1.0000 -9 13 -1 
7 510 -380 -0.73 0.99 1.0000 
9 -13 1 362 450 430 
-0.73 -0.99 1.0000 9 -13 1 
808 160 910 -0.73 -0.99 1.0000 
-10 13 -1 1309 240 1510 
-1.24 1.34 1.0000 -11 13 -1 
428 200 390 -0.70 -0.96 1.0000 
11 -13 1 238 190 220 
-0.70 0.96 1.0000 9 12 -1 
16 580 30 -0.76 0.41 1.0000 
-9 -12 1 549 440 630 
-0.76 -0.41 1.0000 8 12 -1 
902 780 740 1.51 2.48 1.0000 
-8 -12 1 684 420 550 
1.51 -2.48 1.0000 7 12 -1 
618 790 550 0.69 -0.36 1.0000 
7 12 -1 650 280 580 
0.69 -0.36 1.0000 -7 -12 1 
483 390 420 0.69 0.36 1.0000 
-7 -12 1 621 420 550 
0.69 0.36 1.0000 6 12 -1 
273 260 220 1.23 2.39 1.0000 
6 12 -1 440 820 380 
1.23 2.39 1.0000 -6 -12 1 
123 420 80 1.23 -2.39 1.0000 
-6 -12 1 32 450 -210 
1.23 -2.39 1.0000 5 12 -1 
4925 850 3710 -4.53 -6.24 1.0000 
-5 -12 1 6276 620 5029 
-4.53 6.24 1.0000 4 12 -1 
454 280 310 -2.53 2.47 1.0000 
4 12 -1 55 740 -1050 
-2.53 2.47 1.0000 -4 -12 1 
55 410 -590 -2.53 -2.47 1.0000 
-4 -12 1 55 560 -460 
-2.53 -2.47 1.0000 3 12 -1 
103 300 150 -0.85 -1.67 1.0000 
3 12 -1 9 740 10 
-0.85 -1.67 1.0000 -3 -12 1 
548 610 660 -0.85 1.67 1.0000 
-3 -12 1 281 400 360 
-0.85 1.67 1.0000 2 12 -1 
19 680 -410 -1.88 0.80 1.0000 
2 12 -1 7 310 30 
-1.88 0.80 1.0000 -2 -12 1 
19 620 -590 -1.88 -0.80 1.0000 
-2 -12 1 28 360 90 
-1.88 -0.80 1.0000 1 12 -1 
9788 690 7379 6.75 7.12 1.0000 
1 12 -1 9277 860 6929 
6.75 7.12 1.0000 -1 -12 1 
9920 700 7629 6.75 -7.12 1.0000 
-1 -12 1 8249 830 6149 
6.75 -7.12 1.0000 0 12 -1 
1758 600 1990 0.37 -6.08 1.0000 
0 12 -1 2439 430 2740 
0.37 -6.08 1.0000 0 -12 1 
1072 690 1090 0.37 6.08 1.0000 
0 -12 1 2700 400 2830 
0.37 6.08 1.0000 -1 12 -1 
306 480 -110 4.12 7.21 1.0000 
-1 12 -1 340 410 280 
4.12 7.21 1.0000 1 -12 1 
306 670 -100 4.12 -7.21 1.0000 
1 -12 1 415 300 340 
4.12 -7.21 1.0000 -2 12 -1 
4233 530 3400 -3.21 0.25 1.0000 
-2 12 -1 4233 510 3400 
-3.21 0.25 1.0000 2 -12 1 
3189 680 2470 -3.21 -0.25 1.0000 
2 -12 1 3878 380 3080 
-3.21 -0.25 1.0000 -3 12 -1 
20 450 200 -4.47 1.34 1.0000 
-3 12 -1 58 340 300 
-4.47 1.34 1.0000 3 -12 1 
97 260 -60 -4.47 -1.34 1.0000 
3 -12 1 97 670 -380 
-4.47 -1.34 1.0000 -4 12 -1 
5531 590 6319 2.40 0.99 1.0000 
-4 12 -1 5859 710 6669 
2.40 0.99 1.0000 4 -12 1 
5770 860 6559 2.40 -0.99 1.0000 
4 -12 1 6390 630 7219 
2.40 -0.99 1.0000 -5 12 -1 
129 450 -160 -0.08 -5.38 1.0000 
-5 12 -1 23 200 250 
-0.08 -5.38 1.0000 5 -12 1 
35 270 290 -0.08 5.38 1.0000 
5 -12 1 70 670 380 
-0.08 5.38 1.0000 -6 12 -1 
4089 540 3320 3.02 2.03 1.0000 
-6 12 -1 5168 380 4300 
3.02 2.03 1.0000 6 -12 1 
4792 700 4000 3.02 -2.03 1.0000 
6 -12 1 4432 430 3670 
3.02 -2.03 1.0000 -7 12 -1 
11 500 -680 -1.39 -0.75 1.0000 
7 -12 1 402 580 530 
-1.39 0.75 1.0000 -8 12 -1 
80 480 80 0.13 -1.88 1.0000 
-8 12 -1 304 140 320 
0.13 -1.88 1.0000 8 -12 1 
474 360 500 0.13 1.88 1.0000 
8 -12 1 293 470 310 
0.13 1.88 1.0000 -9 12 -1 
32 550 -10 2.69 -0.07 1.0000 
-9 12 -1 861 160 560 
2.69 -0.07 1.0000 9 -12 1 
672 130 410 2.69 0.07 1.0000 
9 -12 1 824 450 530 
2.69 0.07 1.0000 -10 12 -1 
1260 210 1290 0.12 0.65 1.0000 
-10 12 -1 2 510 -310 
0.12 0.65 1.0000 10 -12 1 
1030 170 1050 0.12 -0.65 1.0000 
10 -12 1 516 410 530 
0.12 -0.65 1.0000 -11 12 -1 
415 200 400 -0.22 0.60 1.0000 
11 -12 1 420 190 400 
-0.22 -0.60 1.0000 12 -12 1 
368 230 490 -1.36 1.31 1.0000 
10 11 -1 2241 600 2110 
0.67 -0.23 1.0000 -10 -11 1 
3036 490 2880 0.67 0.23 1.0000 
9 11 -1 35 770 -330 
2.60 -1.05 1.0000 -9 -11 1 
35 400 -240 2.60 1.05 1.0000 
8 11 -1 249 250 380 
1.53 1.32 1.0000 8 11 -1 
456 810 630 1.53 1.32 1.0000 
-8 -11 1 18 330 -120 
1.53 -1.32 1.0000 -8 -11 1 
108 380 190 1.53 -1.32 1.0000 
7 11 -1 2416 870 2940 
2.40 -0.04 1.0000 7 11 -1 
1920 310 2390 2.40 -0.04 1.0000 
-7 -11 1 1715 410 2160 
2.40 0.04 1.0000 -7 -11 1 
1965 440 2440 2.40 0.04 1.0000 
6 11 -1 2320 270 1500 
-4.50 0.17 1.0000 -6 -11 1 
1196 440 630 -4.50 -0.17 1.0000 
5 11 -1 4061 430 4330 
0.54 4.73 1.0000 5 11 -1 
3316 840 3550 0.54 4.73 1.0000 
-5 -11 1 3871 510 4080 
0.54 -4.73 1.0000 -5 -11 1 
3880 600 4090 0.54 -4.73 1.0000 
4 11 -1 2210 750 2630 
-2.05 0.65 1.0000 4 11 -1 
1682 310 2050 -2.05 0.65 1.0000 
-4 -11 1 2370 430 2820 
-2.05 -0.65 1.0000 -4 -11 1 
1045 530 1350 -2.05 -0.65 1.0000 
3 11 -1 4944 770 4780 
3.13 -10.41 1.0000 3 11 -1 
3821 400 3610 3.13 -10.41 1.0000 
-3 -11 1 4984 680 4650 
3.13 10.41 1.0000 -3 -11 1 
3275 450 2900 3.13 10.41 1.0000 
2 11 -1 69 640 70 
7.26 -2.80 1.0000 2 11 -1 
53 300 520 7.26 -2.80 1.0000 
-2 -11 1 269 620 -160 
7.26 2.80 1.0000 -2 -11 1 
15 340 330 7.26 2.80 1.0000 
1 11 -1 2174 370 2000 
-1.51 -3.52 1.0000 1 11 -1 
1701 640 1540 -1.51 -3.52 1.0000 
-1 -11 1 1743 370 1530 
-1.51 3.52 1.0000 -1 -11 1 
2536 670 2290 -1.51 3.52 1.0000 
0 11 -1 2097 560 360 
-13.38 1.49 1.0000 0 11 -1 
2319 370 460 -13.38 1.49 1.0000 
0 -11 1 805 690 -1010 
-13.38 -1.49 1.0000 0 -11 1 
1191 290 40 -13.38 -1.49 1.0000 
-1 11 -1 16350 1140 12809 
-7.58 6.62 1.0000 -1 11 -1 
15980 1070 12479 -7.58 6.62 1.0000 
1 -11 1 18070 1100 14139 
-7.58 -6.62 1.0000 1 -11 1 
14246 1180 10759 -7.58 -6.62 1.0000 
-2 11 -1 162 430 220 
4.28 2.35 1.0000 -2 11 -1 
482 450 660 4.28 2.35 1.0000 
2 -11 1 106 720 -410 
4.28 -2.35 1.0000 2 -11 1 
541 250 730 4.28 -2.35 1.0000 
-3 11 -1 9390 690 7089 
6.17 3.41 1.0000 -3 11 -1 
9333 710 7039 6.17 3.41 1.0000 
3 -11 1 10134 650 7769 
6.17 -3.41 1.0000 3 -11 1 
9883 970 7549 6.17 -3.41 1.0000 
-4 11 -1 11 250 210 
7.80 0.88 1.0000 -4 11 -1 
28 410 140 7.80 0.88 1.0000 
4 -11 1 43 230 100 
7.80 -0.88 1.0000 4 -11 1 
274 670 -190 7.80 -0.88 1.0000 
-5 11 -1 879 420 1340 
-3.29 -0.37 1.0000 -5 11 -1 
919 220 1390 -3.29 -0.37 1.0000 
5 -11 1 1147 600 1660 
-3.29 0.37 1.0000 5 -11 1 
715 250 1130 -3.29 0.37 1.0000 
-6 11 -1 66 150 0 
-3.78 0.71 1.0000 -6 11 -1 
84 430 290 -3.78 0.71 1.0000 
6 -11 1 66 520 -320 
-3.78 -0.71 1.0000 6 -11 1 
66 260 -60 -3.78 -0.71 1.0000 
-7 11 -1 1569 460 1110 
-2.99 -0.05 1.0000 -7 11 -1 
2466 220 1880 -2.99 -0.05 1.0000 
7 -11 1 2420 360 1840 
-2.99 0.05 1.0000 7 -11 1 
2465 480 1880 -2.99 0.05 1.0000 
-8 11 -1 762 150 840 
0.66 -0.30 1.0000 -8 11 -1 
610 480 680 0.66 -0.30 1.0000 
8 -11 1 836 410 920 
0.66 0.30 1.0000 8 -11 1 
2 380 0 0.66 0.30 1.0000 
-9 11 -1 56 470 360 
5.45 -1.08 1.0000 -9 11 -1 
345 160 910 5.45 -1.08 1.0000 
9 -11 1 173 420 610 
5.45 1.08 1.0000 9 -11 1 
401 150 1000 5.45 1.08 1.0000 
-10 11 -1 244 160 350 
1.47 -0.19 1.0000 -10 11 -1 
6 520 30 1.47 -0.19 1.0000 
10 -11 1 76 380 140 
1.47 0.19 1.0000 10 -11 1 
268 140 380 1.47 0.19 1.0000 
-11 11 -1 0 490 -30 
0.26 0.21 1.0000 -11 11 -1 
308 180 290 0.26 0.21 1.0000 
11 -11 1 0 330 -270 
0.26 -0.21 1.0000 11 -11 1 
120 160 110 0.26 -0.21 1.0000 
-12 11 -1 145 190 220 
-1.28 -0.33 1.0000 12 -11 1 
116 190 180 -1.28 0.33 1.0000 
11 10 -1 197 600 310 
-1.69 -0.04 1.0000 -11 -10 1 
345 390 490 -1.69 0.04 1.0000 
10 10 -1 48 650 -860 
-2.74 1.84 1.0000 -10 -10 1 
636 400 390 -2.74 -1.84 1.0000 
9 10 -1 5151 880 5469 
0.88 -4.33 1.0000 9 10 -1 
5132 510 5449 0.88 -4.33 1.0000 
-9 -10 1 5563 600 5979 
0.88 4.33 1.0000 -9 -10 1 
5390 560 5799 0.88 4.33 1.0000 
8 10 -1 4584 950 5189 
2.00 -1.96 1.0000 8 10 -1 
3510 400 4040 2.00 -1.96 1.0000 
-8 -10 1 3675 490 4230 
2.00 1.96 1.0000 -8 -10 1 
4057 500 4640 2.00 1.96 1.0000 
7 10 -1 12 780 -1010 
0.50 -1.54 1.0000 7 10 -1 
12 210 -50 0.50 -1.54 1.0000 
-7 -10 1 54 360 90 
0.50 1.54 1.0000 -7 -10 1 
12 360 -720 0.50 1.54 1.0000 
6 10 -1 299 750 640 
-3.80 -0.34 1.0000 6 10 -1 
252 220 570 -3.80 -0.34 1.0000 
-6 -10 1 81 380 290 
-3.80 0.34 1.0000 -6 -10 1 
418 340 810 -3.80 0.34 1.0000 
5 10 -1 2859 290 2240 
4.17 8.96 1.0000 5 10 -1 
1494 720 940 4.17 8.96 1.0000 
-5 -10 1 2829 380 2400 
4.17 -8.96 1.0000 -5 -10 1 
2549 460 2120 4.17 -8.96 1.0000 
4 10 -1 1020 290 2100 
-5.86 -4.43 1.0000 4 10 -1 
532 700 1350 -5.86 -4.43 1.0000 
-4 -10 1 240 490 740 
-5.86 4.43 1.0000 -4 -10 1 
1079 380 2080 -5.86 4.43 1.0000 
3 10 -1 15054 1660 21018 
9.72 9.04 1.0000 3 10 -1 
15954 1840 22088 9.72 9.04 1.0000 
-3 -10 1 13575 1690 19098 
9.72 -9.04 1.0000 -3 -10 1 
15270 1670 21118 9.72 -9.04 1.0000 
2 10 -1 29048 2270 28937 
-0.71 -9.65 1.0000 -2 -10 1 
28355 2350 28407 -0.71 9.65 1.0000 
1 10 -1 9704 1100 10989 
3.00 -0.74 1.0000 1 10 -1 
9930 930 11229 3.00 -0.74 1.0000 
-1 -10 1 9776 920 11069 
3.00 0.74 1.0000 -1 -10 1 
9494 1070 10769 3.00 0.74 1.0000 
0 10 -1 9443 1200 12489 
6.48 4.99 1.0000 0 10 -1 
11956 1200 15368 6.48 4.99 1.0000 
0 -10 1 9050 1210 11909 
6.48 -4.99 1.0000 0 -10 1 
12424 1210 15758 6.48 -4.99 1.0000 
-1 10 -1 4025 420 3080 
-12.20 -13.39 1.0000 -1 10 -1 
3423 540 2420 -12.20 -13.39 1.0000 
1 -10 1 3045 680 1970 
-12.20 13.39 1.0000 1 -10 1 
3920 340 2930 -12.20 13.39 1.0000 
-2 10 -1 10725 940 10849 
-0.31 0.66 1.0000 -2 10 -1 
11322 1010 11449 -0.31 0.66 1.0000 
2 -10 1 10858 1120 11009 
-0.31 -0.66 1.0000 2 -10 1 
10779 890 10929 -0.31 -0.66 1.0000 
-3 10 -1 99 340 540 
-5.69 -2.78 1.0000 -3 10 -1 
251 360 850 -5.69 -2.78 1.0000 
3 -10 1 6 210 250 
-5.69 2.78 1.0000 3 -10 1 
605 680 1440 -5.69 2.78 1.0000 
-4 10 -1 1 380 -210 
0.39 -0.15 1.0000 -5 10 -1 
4277 360 3740 2.05 2.46 1.0000 
-5 10 -1 3271 450 2800 
2.05 2.46 1.0000 5 -10 1 
5062 410 4500 2.05 -2.46 1.0000 
5 -10 1 3948 660 3450 
2.05 -2.46 1.0000 -6 10 -1 
1997 200 1600 -2.22 -0.15 1.0000 
-6 10 -1 634 370 420 
-2.22 -0.15 1.0000 6 -10 1 
1658 480 1300 -2.22 0.15 1.0000 
6 -10 1 2406 300 1970 
-2.22 0.15 1.0000 -7 10 -1 
5013 410 5029 0.02 0.59 1.0000 
-7 10 -1 4136 550 4150 
0.02 0.59 1.0000 7 -10 1 
4198 450 4200 0.02 -0.59 1.0000 
7 -10 1 5606 620 5609 
0.02 -0.59 1.0000 -8 10 -1 
14 470 -420 -0.10 -1.77 1.0000 
-8 10 -1 1138 160 1160 
-0.10 -1.77 1.0000 8 -10 1 
1296 150 1300 -0.10 1.77 1.0000 
8 -10 1 889 410 890 
-0.10 1.77 1.0000 -9 10 -1 
91 470 0 1.53 4.26 1.0000 
-9 10 -1 1993 200 1820 
1.53 4.26 1.0000 9 -10 1 
2185 400 2030 1.53 -4.26 1.0000 
9 -10 1 1320 180 1180 
1.53 -4.26 1.0000 -10 10 -1 
284 420 320 0.49 -0.00 1.0000 
-10 10 -1 63 150 80 
0.49 -0.00 1.0000 10 -10 1 
1 330 -140 0.49 0.00 1.0000 
10 -10 1 1 140 -110 
0.49 0.00 1.0000 -11 10 -1 
4 420 -270 0.32 0.84 1.0000 
-11 10 -1 156 160 140 
0.32 0.84 1.0000 11 -10 1 
87 160 80 0.32 -0.84 1.0000 
11 -10 1 199 290 190 
0.32 -0.84 1.0000 12 -10 1 
18 200 -50 1.77 0.93 1.0000 
-13 10 -1 963 220 940 
-0.19 -0.83 1.0000 13 -10 1 
572 270 560 -0.19 0.83 1.0000 
12 9 -1 1 580 -160 
-0.52 0.17 1.0000 10 9 -1 
1917 780 1770 -1.10 2.72 1.0000 
10 9 -1 1917 260 1770 
-1.10 2.72 1.0000 -10 -9 1 
1952 380 1770 -1.10 -2.72 1.0000 
-10 -9 1 1608 330 1440 
-1.10 -2.72 1.0000 9 9 -1 
17 200 130 2.76 2.10 1.0000 
9 9 -1 53 720 -80 
2.76 2.10 1.0000 -9 -9 1 
1 320 40 2.76 -2.10 1.0000 
-9 -9 1 142 300 370 
2.76 -2.10 1.0000 8 9 -1 
5629 490 5629 0.05 -1.10 1.0000 
8 9 -1 4170 840 4170 
0.05 -1.10 1.0000 -8 -9 1 
5411 550 5389 0.05 1.10 1.0000 
-8 -9 1 5281 540 5259 
0.05 1.10 1.0000 7 9 -1 
7814 640 7599 0.90 -3.41 1.0000 
7 9 -1 8056 950 7839 
0.90 -3.41 1.0000 -7 -9 1 
7958 700 7689 0.90 3.41 1.0000 
-7 -9 1 7674 670 7409 
0.90 3.41 1.0000 6 9 -1 
64 200 270 -7.73 -5.51 1.0000 
6 9 -1 83 670 540 
-7.73 -5.51 1.0000 -6 -9 1 
135 390 760 -7.73 5.51 1.0000 
-6 -9 1 55 300 330 
-7.73 5.51 1.0000 5 9 -1 
25 230 580 -9.20 1.82 1.0000 
5 9 -1 65 680 750 
-9.20 1.82 1.0000 -5 -9 1 
5 300 480 -9.20 -1.82 1.0000 
-5 -9 1 56 440 740 
-9.20 -1.82 1.0000 4 9 -1 
26059 2210 29487 4.64 4.27 1.0000 
-4 -9 1 20632 2030 23588 
4.64 -4.27 1.0000 3 9 -1 
7049 1200 12199 11.94 6.71 1.0000 
3 9 -1 8855 1120 14559 
11.94 6.71 1.0000 -3 -9 1 
7280 1160 12269 11.94 -6.71 1.0000 
-3 -9 1 8373 1110 13689 
11.94 -6.71 1.0000 2 9 -1 
2893 670 1800 7.29 -4.78 1.0000 
2 9 -1 3145 310 2010 
7.29 -4.78 1.0000 -2 -9 1 
2832 350 1680 7.29 4.78 1.0000 
-2 -9 1 2869 580 1710 
7.29 4.78 1.0000 1 9 -1 
1966 650 2980 -4.29 4.79 1.0000 
1 9 -1 1165 320 1950 
-4.29 4.79 1.0000 -1 -9 1 
1146 580 1990 -4.29 -4.79 1.0000 
-1 -9 1 1190 330 2050 
-4.29 -4.79 1.0000 0 9 -1 
25 290 450 -12.31 -1.45 1.0000 
0 9 -1 6 540 570 
-12.31 -1.45 1.0000 0 -9 1 
12 270 530 -12.31 1.45 1.0000 
0 -9 1 122 560 230 
-12.31 1.45 1.0000 -1 9 -1 
543 300 -100 -10.69 2.80 1.0000 
-1 9 -1 543 450 -80 
-10.69 2.80 1.0000 1 -9 1 
543 220 -260 -10.69 -2.80 1.0000 
1 -9 1 433 550 200 
-10.69 -2.80 1.0000 -2 9 -1 
1106 290 -200 15.51 2.85 1.0000 
-2 9 -1 1106 430 -280 
15.51 2.85 1.0000 2 -9 1 
1106 200 -150 15.51 -2.85 1.0000 
2 -9 1 1175 620 30 
15.51 -2.85 1.0000 -3 9 -1 
10809 1340 16678 11.57 -6.50 1.0000 
-3 9 -1 9599 1260 15158 
11.57 -6.50 1.0000 3 -9 1 
11816 1510 18178 11.57 6.50 1.0000 
3 -9 1 9943 1260 15828 
11.57 6.50 1.0000 -4 9 -1 
3818 380 2840 4.12 1.62 1.0000 
-4 9 -1 3632 330 2680 
4.12 1.62 1.0000 4 -9 1 
3927 570 2920 4.12 -1.62 1.0000 
4 -9 1 3636 300 2670 
4.12 -1.62 1.0000 -5 9 -1 
1881 330 930 -6.63 -3.19 1.0000 
-5 9 -1 2367 220 1290 
-6.63 -3.19 1.0000 5 -9 1 
2887 240 1690 -6.63 3.19 1.0000 
5 -9 1 2642 480 1500 
-6.63 3.19 1.0000 6 -9 1 
28409 1590 19998 -12.94 2.24 1.0000 
-7 9 -1 130 370 -270 
2.23 4.92 1.0000 -7 9 -1 
77 130 10 2.23 4.92 1.0000 
7 -9 1 42 380 230 
2.23 -4.92 1.0000 7 -9 1 
130 280 -170 2.23 -4.92 1.0000 
-8 9 -1 7606 630 7609 
0.08 -2.35 1.0000 8 -9 1 
8483 660 8449 0.08 2.35 1.0000 
8 -9 1 8533 750 8499 
0.08 2.35 1.0000 -9 9 -1 
771 160 1150 2.11 -4.30 1.0000 
-9 9 -1 102 410 -20 
2.11 -4.30 1.0000 9 -9 1 
881 150 1300 2.11 4.30 1.0000 
9 -9 1 699 310 1070 
2.11 4.30 1.0000 -11 9 -1 
18 150 10 -0.62 2.54 1.0000 
-11 9 -1 30 520 -170 
-0.62 2.54 1.0000 11 -9 1 
17 260 10 -0.62 -2.54 1.0000 
11 -9 1 128 160 200 
-0.62 -2.54 1.0000 -12 9 -1 
38 520 30 -0.39 1.41 1.0000 
-12 9 -1 186 170 180 
-0.39 1.41 1.0000 12 -9 1 
126 200 110 -0.39 -1.41 1.0000 
12 -9 1 198 240 180 
-0.39 -1.41 1.0000 -13 9 -1 
1 200 0 0.33 -0.33 1.0000 
13 -9 1 1 240 -280 
0.33 0.33 1.0000 12 8 -1 
58 620 120 -1.58 0.23 1.0000 
-12 -8 1 439 380 590 
-1.58 -0.23 1.0000 11 8 -1 
958 660 720 2.20 1.65 1.0000 
11 8 -1 366 190 220 
2.20 1.65 1.0000 -11 -8 1 
772 350 570 2.20 -1.65 1.0000 
-11 -8 1 516 270 350 
2.20 -1.65 1.0000 10 8 -1 
1051 210 1170 -0.69 -2.21 1.0000 
10 8 -1 733 720 830 
-0.69 -2.21 1.0000 -10 -8 1 
1008 280 1120 -0.69 2.21 1.0000 
-10 -8 1 1093 350 1210 
-0.69 2.21 1.0000 8 8 -1 
3198 370 3970 -3.01 -1.10 1.0000 
8 8 -1 3028 780 3780 
-3.01 -1.10 1.0000 -8 -8 1 
3186 430 3940 -3.01 1.10 1.0000 
-8 -8 1 3618 460 4420 
-3.01 1.10 1.0000 7 8 -1 
3786 440 4999 3.01 8.65 1.0000 
7 8 -1 4515 790 5859 
3.01 8.65 1.0000 -7 -8 1 
3990 490 5079 3.01 -8.65 1.0000 
-7 -8 1 3846 520 4910 
3.01 -8.65 1.0000 6 8 -1 
5494 530 6139 -1.23 -8.08 1.0000 
6 8 -1 6197 840 6899 
-1.23 -8.08 1.0000 -6 -8 1 
5808 640 6589 -1.23 8.08 1.0000 
-6 -8 1 5643 580 6409 
-1.23 8.08 1.0000 5 8 -1 
5913 850 5209 -2.57 -5.77 1.0000 
5 8 -1 8694 640 7869 
-2.57 -5.77 1.0000 -5 -8 1 
8559 740 7779 -2.57 5.77 1.0000 
-5 -8 1 8144 650 7379 
-2.57 5.77 1.0000 4 8 -1 
11994 1420 15268 6.30 5.81 1.0000 
4 8 -1 14299 1370 17868 
6.30 5.81 1.0000 -4 -8 1 
14481 1380 17928 6.30 -5.81 1.0000 
-4 -8 1 11917 1320 15048 
6.30 -5.81 1.0000 3 8 -1 
4605 1020 12789 -19.56 -15.41 1.0000 
3 8 -1 4445 1180 12509 
-19.56 -15.41 1.0000 -3 -8 1 
4933 1060 13179 -19.56 15.41 1.0000 
-3 -8 1 5033 1160 13349 
-19.56 15.41 1.0000 2 8 -1 
31364 1720 22168 14.66 14.47 1.0000 
2 8 -1 30559 1790 21478 
14.66 14.47 1.0000 -2 -8 1 
30848 1740 22468 14.66 -14.47 1.0000 
-2 -8 1 28218 1710 20178 
14.66 -14.47 1.0000 1 8 -1 
7933 720 4890 -9.26 3.90 1.0000 
1 8 -1 8886 510 5649 
-9.26 3.90 1.0000 -1 -8 1 
8246 680 5149 -9.26 -3.90 1.0000 
-1 -8 1 9096 530 5829 
-9.26 -3.90 1.0000 0 8 -1 
1385 590 3170 8.90 3.66 1.0000 
0 8 -1 1327 370 3080 
8.90 3.66 1.0000 0 -8 1 
1452 360 3250 8.90 -3.66 1.0000 
0 -8 1 1360 610 3110 
8.90 -3.66 1.0000 -1 8 -1 
763 460 890 -0.50 -3.15 1.0000 
-1 8 -1 745 280 870 
-0.50 -3.15 1.0000 1 -8 1 
1101 580 1240 -0.50 3.15 1.0000 
1 -8 1 625 220 720 
-0.50 3.15 1.0000 -2 8 -1 
673 450 1650 -0.11 -11.64 1.0000 
-2 8 -1 886 300 2040 
-0.11 -11.64 1.0000 2 -8 1 
621 590 1870 -0.11 11.64 1.0000 
2 -8 1 736 240 2090 
-0.11 11.64 1.0000 -3 8 -1 
9550 1030 12789 6.81 5.70 1.0000 
-3 8 -1 8744 970 11849 
6.81 5.70 1.0000 3 -8 1 
9777 1130 12909 6.81 -5.70 1.0000 
3 -8 1 8468 930 11389 
6.81 -5.70 1.0000 -4 8 -1 
26679 2520 32467 -8.00 2.27 1.0000 
-4 8 -1 27033 2540 32857 
-8.00 2.27 1.0000 4 -8 1 
24827 2480 30467 -8.00 -2.27 1.0000 
4 -8 1 27296 2550 33197 
-8.00 -2.27 1.0000 -5 8 -1 
4220 440 5329 -3.54 5.94 1.0000 
-5 8 -1 3750 460 4790 
-3.54 5.94 1.0000 5 -8 1 
4109 590 5249 -3.54 -5.94 1.0000 
5 -8 1 2862 390 3800 
-3.54 -5.94 1.0000 -6 8 -1 
21 290 -360 -1.29 1.76 1.0000 
-6 8 -1 6 150 10 
-1.29 1.76 1.0000 6 -8 1 
33 360 90 -1.29 -1.76 1.0000 
6 -8 1 21 240 -270 
-1.29 -1.76 1.0000 -8 8 -1 
11277 1090 13289 4.31 0.44 1.0000 
8 -8 1 13496 1190 15688 
4.31 -0.44 1.0000 8 -8 1 
12830 1210 14969 4.31 -0.44 1.0000 
-9 8 -1 613 120 470 
-1.59 1.08 1.0000 -9 8 -1 
63 400 20 -1.59 1.08 1.0000 
9 -8 1 114 240 50 
-1.59 -1.08 1.0000 9 -8 1 
348 120 230 -1.59 -1.08 1.0000 
-10 8 -1 1639 160 1150 
-3.32 -3.09 1.0000 -10 8 -1 
674 460 360 -3.32 -3.09 1.0000 
10 -8 1 2155 270 1600 
-3.32 3.09 1.0000 10 -8 1 
1833 180 1320 -3.32 3.09 1.0000 
-11 8 -1 5 450 -10 
-0.78 -0.73 1.0000 -11 8 -1 
626 140 550 -0.78 -0.73 1.0000 
11 -8 1 817 180 730 
-0.78 0.73 1.0000 11 -8 1 
477 210 410 -0.78 0.73 1.0000 
-12 8 -1 123 180 250 
0.90 3.35 1.0000 -12 8 -1 
344 470 560 0.90 3.35 1.0000 
12 -8 1 70 200 150 
0.90 -3.35 1.0000 12 -8 1 
279 220 460 0.90 -3.35 1.0000 
-14 8 -1 1 220 -40 
-0.28 -0.23 1.0000 14 -8 1 
1 300 0 -0.28 0.23 1.0000 
13 7 -1 1 560 -340 
0.23 0.30 1.0000 -13 -7 1 
437 360 460 0.23 -0.30 1.0000 
12 7 -1 1503 790 1840 
-1.93 -0.66 1.0000 -12 -7 1 
2259 430 2660 -1.93 0.66 1.0000 
11 7 -1 337 170 370 
-0.42 0.13 1.0000 11 7 -1 
1 660 -170 -0.42 0.13 1.0000 
-11 -7 1 490 320 530 
-0.42 -0.13 1.0000 -11 -7 1 
528 250 570 -0.42 -0.13 1.0000 
10 7 -1 72 170 -350 
3.94 -0.74 1.0000 10 7 -1 
72 670 -620 3.94 -0.74 1.0000 
-10 -7 1 107 280 30 
3.94 0.74 1.0000 -10 -7 1 
72 260 -220 3.94 0.74 1.0000 
9 7 -1 1259 670 1200 
0.45 -1.21 1.0000 9 7 -1 
2338 250 2260 0.45 -1.21 1.0000 
-9 -7 1 2659 340 2570 
0.45 1.21 1.0000 -9 -7 1 
2141 330 2060 0.45 1.21 1.0000 
8 7 -1 6222 900 8349 
5.91 -2.88 1.0000 8 7 -1 
6068 670 8169 5.91 -2.88 1.0000 
-8 -7 1 6057 700 8219 
5.91 2.88 1.0000 -8 -7 1 
6125 720 8299 5.91 2.88 1.0000 
7 7 -1 370 620 1370 
-7.73 5.03 1.0000 7 7 -1 
649 230 1890 -7.73 5.03 1.0000 
-7 -7 1 473 350 1450 
-7.73 -5.03 1.0000 -7 -7 1 
823 290 2060 -7.73 -5.03 1.0000 
6 7 -1 143 630 -700 
-3.12 4.73 1.0000 6 7 -1 
13 180 70 -3.12 4.73 1.0000 
-6 -7 1 143 320 -230 
-3.12 -4.73 1.0000 -6 -7 1 
143 240 -130 -3.12 -4.73 1.0000 
5 7 -1 24752 2280 29487 
-6.77 -2.35 1.0000 5 7 -1 
23754 2330 28397 -6.77 -2.35 1.0000 
-5 -7 1 25521 2330 30297 
-6.77 2.35 1.0000 -5 -7 1 
23872 2270 28497 -6.77 2.35 1.0000 
4 7 -1 3520 950 10109 
19.54 -0.84 1.0000 4 7 -1 
2538 690 8389 19.54 -0.84 1.0000 
-4 -7 1 2041 670 7459 
19.54 0.84 1.0000 -4 -7 1 
3688 870 10389 19.54 0.84 1.0000 
3 7 -1 212037 14979 197370 
7.71 5.03 1.0000 3 7 -1 
200385 14439 186131 7.71 5.03 1.0000 
-3 -7 1 205479 14669 191271 
7.71 -5.03 1.0000 -3 -7 1 
193060 14159 179292 7.71 -5.03 1.0000 
2 7 -1 78 210 90 
-1.31 3.83 1.0000 -2 -7 1 
295 510 410 -1.31 -3.83 1.0000 
1 7 -1 42942 2020 25887 
-25.51 -21.78 1.0000 -1 -7 1 
41123 2070 25667 -25.51 21.78 1.0000 
-2 7 -1 7518 830 10459 
7.38 0.06 1.0000 2 -7 1 
6314 900 9029 7.38 -0.06 1.0000 
-3 7 -1 10100 210 1080 
32.11 0.02 1.0000 3 -7 1 
8782 450 680 32.11 -0.02 1.0000 
-4 7 -1 5961 770 9459 
-9.01 -5.86 1.0000 -4 7 -1 
6516 800 10159 -9.01 -5.86 1.0000 
4 -7 1 6304 870 9709 
-9.01 5.86 1.0000 4 -7 1 
5740 740 8999 -9.01 5.86 1.0000 
-5 7 -1 24868 1310 15958 
-14.89 -2.03 1.0000 -5 7 -1 
26644 1360 17388 -14.89 -2.03 1.0000 
5 -7 1 26623 1410 17398 
-14.89 2.03 1.0000 5 -7 1 
28310 1420 18768 -14.89 2.03 1.0000 
-6 7 -1 40303 2500 32827 
-9.30 -2.16 1.0000 -6 7 -1 
38451 2430 31157 -9.30 -2.16 1.0000 
6 -7 1 34504 2280 27627 
-9.30 2.16 1.0000 6 -7 1 
42156 2610 34517 -9.30 2.16 1.0000 
-7 7 -1 43 300 240 
3.52 4.43 1.0000 -7 7 -1 
22 120 130 3.52 4.43 1.0000 
7 -7 1 38 110 230 
3.52 -4.43 1.0000 7 -7 1 
21 280 130 3.52 -4.43 1.0000 
-8 7 -1 220 150 1140 
8.31 3.86 1.0000 -8 7 -1 
374 370 -210 8.31 3.86 1.0000 
8 -7 1 411 160 1460 
8.31 -3.86 1.0000 8 -7 1 
192 270 990 8.31 -3.86 1.0000 
-9 7 -1 65 330 20 
0.39 -5.92 1.0000 -9 7 -1 
157 110 -10 0.39 -5.92 1.0000 
9 -7 1 157 120 -70 
0.39 5.92 1.0000 9 -7 1 
0 200 150 0.39 5.92 1.0000 
-10 7 -1 6432 680 5749 
2.12 2.65 1.0000 -10 7 -1 
8544 620 7759 2.12 2.65 1.0000 
10 -7 1 9360 660 8589 
2.12 -2.65 1.0000 10 -7 1 
9016 670 8259 2.12 -2.65 1.0000 
-12 7 -1 191 510 280 
-1.32 -0.58 1.0000 -12 7 -1 
88 170 150 -1.32 -0.58 1.0000 
12 -7 1 9 240 -150 
-1.32 0.58 1.0000 12 -7 1 
9 170 -50 -1.32 0.58 1.0000 
-13 7 -1 136 200 200 
-1.17 0.23 1.0000 -13 7 -1 
6 630 -290 -1.17 0.23 1.0000 
13 -7 1 79 290 130 
-1.17 -0.23 1.0000 13 -7 1 
79 180 130 -1.17 -0.23 1.0000 
-14 7 -1 68 210 130 
1.12 -1.30 1.0000 14 -7 1 
31 310 80 1.12 1.30 1.0000 
13 6 -1 482 680 390 
1.07 -0.43 1.0000 -13 -6 1 
1342 380 1180 1.07 0.43 1.0000 
12 6 -1 365 180 380 
0.03 -1.59 1.0000 12 6 -1 
70 670 70 0.03 -1.59 1.0000 
-12 -6 1 351 340 360 
0.03 1.59 1.0000 -12 -6 1 
313 250 320 0.03 1.59 1.0000 
11 6 -1 2392 260 2450 
-0.02 2.51 1.0000 11 6 -1 
3012 750 3080 -0.02 2.51 1.0000 
-11 -6 1 2706 390 2720 
-0.02 -2.51 1.0000 -11 -6 1 
2845 340 2860 -0.02 -2.51 1.0000 
10 6 -1 900 200 1690 
5.15 1.76 1.0000 10 6 -1 
475 620 1080 5.15 1.76 1.0000 
-10 -6 1 947 280 1740 
5.15 -1.76 1.0000 -10 -6 1 
830 300 1580 5.15 -1.76 1.0000 
9 6 -1 945 210 1710 
-4.93 -2.03 1.0000 9 6 -1 
684 600 1350 -4.93 -2.03 1.0000 
-9 -6 1 1217 280 2080 
-4.93 2.03 1.0000 -9 -6 1 
887 270 1640 -4.93 2.03 1.0000 
8 6 -1 946 550 1210 
1.90 0.33 1.0000 8 6 -1 
1150 190 1440 1.90 0.33 1.0000 
-8 -6 1 1189 300 1480 
1.90 -0.33 1.0000 -8 -6 1 
1306 260 1610 1.90 -0.33 1.0000 
7 6 -1 21537 2050 26377 
-5.87 -13.58 1.0000 -7 -6 1 
21327 2050 25867 -5.87 13.58 1.0000 
6 6 -1 141520 9829 124168 
11.41 8.69 1.0000 6 6 -1 
151147 10189 133207 11.41 8.69 1.0000 
-6 -6 1 148181 10099 130767 
11.41 -8.69 1.0000 -6 -6 1 
150721 10189 133157 11.41 -8.69 1.0000 
5 6 -1 7204 800 9779 
-6.64 -1.12 1.0000 5 6 -1 
9308 1060 12209 -6.64 -1.12 1.0000 
-5 -6 1 6380 770 8819 
-6.64 1.12 1.0000 -5 -6 1 
10223 1010 13259 -6.64 1.12 1.0000 
4 6 -1 21360 1490 19988 
2.48 4.55 1.0000 -4 -6 1 
17249 1360 15988 2.48 -4.55 1.0000 
3 6 -1 5675 700 8869 
8.92 -1.04 1.0000 -3 -6 1 
4608 760 7519 8.92 1.04 1.0000 
2 6 -1 3335 200 -170 
-27.35 1.49 1.0000 -2 -6 1 
3335 470 -1360 -27.35 -1.49 1.0000 
1 6 -1 17995 1510 19008 
-7.12 27.66 1.0000 1 6 -1 
15247 1290 15858 -7.12 27.66 1.0000 
-1 -6 1 16525 1330 16618 
-7.12 -27.66 1.0000 -1 -6 1 
17602 1440 17828 -7.12 -27.66 1.0000 
0 6 -1 154804 15048 195230 
-21.37 -20.34 1.0000 0 6 -1 
151527 14899 191531 -21.37 -20.34 1.0000 
0 -6 1 151908 14859 190971 
-21.37 20.34 1.0000 0 -6 1 
161180 15348 201400 -21.37 20.34 1.0000 
-1 6 -1 28920 1010 11659 
34.84 -16.25 1.0000 -1 6 -1 
29109 930 11789 34.84 -16.25 1.0000 
1 -6 1 28753 1010 11169 
34.84 16.25 1.0000 1 -6 1 
28693 890 11129 34.84 16.25 1.0000 
-2 6 -1 28 180 520 
12.54 1.84 1.0000 -2 6 -1 
32 340 500 12.54 1.84 1.0000 
2 -6 1 45 420 600 
12.54 -1.84 1.0000 2 -6 1 
45 150 600 12.54 -1.84 1.0000 
-3 6 -1 17758 930 11859 
11.59 3.02 1.0000 3 -6 1 
16404 970 10889 11.59 -3.02 1.0000 
-4 6 -1 2362 530 6359 
-13.93 6.56 1.0000 4 -6 1 
2454 620 6389 -13.93 -6.56 1.0000 
-5 6 -1 125078 8629 113989 
-7.59 -2.25 1.0000 5 -6 1 
113874 8159 103390 -7.59 2.25 1.0000 
-6 6 -1 2290 260 2660 
-1.73 1.30 1.0000 6 -6 1 
3056 380 3490 -1.73 -1.30 1.0000 
6 -6 1 3196 290 3640 
-1.73 -1.30 1.0000 -7 6 -1 
10165 740 9149 2.47 -1.46 1.0000 
-7 6 -1 9891 750 8889 
2.47 -1.46 1.0000 7 -6 1 
10557 780 9519 2.47 1.46 1.0000 
7 -6 1 11093 770 10029 
2.47 1.46 1.0000 -8 6 -1 
433 330 910 4.00 5.79 1.0000 
8 -6 1 1308 260 2130 
4.00 -5.79 1.0000 -9 6 -1 
3091 540 4320 -4.56 -3.43 1.0000 
-9 6 -1 4189 460 5609 
-4.56 -3.43 1.0000 9 -6 1 
5154 520 6649 -4.56 3.43 1.0000 
9 -6 1 4804 510 6249 
-4.56 3.43 1.0000 -10 6 -1 
3238 310 3530 -1.01 -2.34 1.0000 
10 -6 1 2912 320 3160 
-1.01 2.34 1.0000 10 -6 1 
3189 320 3450 -1.01 2.34 1.0000 
-11 6 -1 106 150 160 
1.21 -1.70 1.0000 -11 6 -1 
98 460 150 1.21 -1.70 1.0000 
11 -6 1 192 230 280 
1.21 1.70 1.0000 11 -6 1 
217 150 310 1.21 1.70 1.0000 
-12 6 -1 112 190 -290 
4.58 2.03 1.0000 -12 6 -1 
515 530 1000 4.58 2.03 1.0000 
12 -6 1 112 270 -40 
4.58 -2.03 1.0000 12 -6 1 
112 160 -100 4.58 -2.03 1.0000 
-13 6 -1 13 190 -10 
1.60 -0.54 1.0000 -13 6 -1 
13 660 -150 1.60 -0.54 1.0000 
13 -6 1 41 160 10 
1.60 0.54 1.0000 13 -6 1 
13 300 -90 1.60 0.54 1.0000 
-14 6 -1 3 210 -130 
-0.75 0.14 1.0000 14 -6 1 
270 330 220 -0.75 -0.14 1.0000 
14 5 -1 281 540 460 
-1.27 2.04 1.0000 -14 -5 1 
220 360 380 -1.27 -2.04 1.0000 
13 5 -1 20 750 -60 
-1.97 -0.76 1.0000 12 5 -1 
1734 670 2060 1.75 -2.50 1.0000 
12 5 -1 2054 260 2410 
1.75 -2.50 1.0000 -12 -5 1 
2101 300 2500 1.75 2.50 1.0000 
-12 -5 1 2183 380 2590 
1.75 2.50 1.0000 11 5 -1 
1562 600 1120 -2.88 -1.60 1.0000 
-11 -5 1 1228 290 850 
-2.88 1.60 1.0000 10 5 -1 
2133 210 1920 1.12 1.38 1.0000 
10 5 -1 1996 580 1790 
1.12 1.38 1.0000 -10 -5 1 
2279 290 2080 1.12 -1.38 1.0000 
-10 -5 1 1860 270 1680 
1.12 -1.38 1.0000 9 5 -1 
535 170 1090 4.26 3.45 1.0000 
9 5 -1 258 510 660 
4.26 3.45 1.0000 -9 -5 1 
781 250 1470 4.26 -3.45 1.0000 
-9 -5 1 339 220 820 
4.26 -3.45 1.0000 8 5 -1 
890 540 710 1.52 1.33 1.0000 
7 5 -1 18375 1610 21258 
-4.81 -1.32 1.0000 7 5 -1 
15631 1570 18298 -4.81 -1.32 1.0000 
-7 -5 1 18499 1620 21348 
-4.81 1.32 1.0000 -7 -5 1 
15363 1480 17968 -4.81 1.32 1.0000 
6 5 -1 4948 540 2930 
-8.47 -6.79 1.0000 6 5 -1 
6815 360 4450 -8.47 -6.79 1.0000 
-6 -5 1 4540 370 2670 
-8.47 6.79 1.0000 -6 -5 1 
6771 380 4500 -8.47 6.79 1.0000 
5 5 -1 196774 15668 204340 
3.99 -6.28 1.0000 5 5 -1 
192929 15468 200420 3.99 -6.28 1.0000 
-5 -5 1 192397 15458 200170 
3.99 6.28 1.0000 -5 -5 1 
188517 15288 196210 3.99 6.28 1.0000 
3 5 -1 14712 2510 32327 
27.27 6.74 1.0000 3 5 -1 
13482 2470 30487 27.27 6.74 1.0000 
-3 -5 1 15286 2570 33137 
27.27 -6.74 1.0000 -3 -5 1 
15381 2550 33277 27.27 -6.74 1.0000 
2 5 -1 104141 9689 126287 
-15.31 -7.00 1.0000 2 5 -1 
99673 9439 121358 -15.31 -7.00 1.0000 
-2 -5 1 105348 9749 127747 
-15.31 7.00 1.0000 -2 -5 1 
97884 9359 119508 -15.31 7.00 1.0000 
1 5 -1 3464 810 10019 
19.67 0.06 1.0000 1 5 -1 
4085 940 11059 19.67 0.06 1.0000 
-1 -5 1 3292 800 9729 
19.67 -0.06 1.0000 -1 -5 1 
3651 900 10339 19.67 -0.06 1.0000 
0 5 -1 39834 9289 121158 
-70.47 3.79 1.0000 0 5 -1 
37816 9109 117618 -70.47 3.79 1.0000 
0 -5 1 36515 9009 115468 
-70.47 -3.79 1.0000 0 -5 1 
38939 9219 119748 -70.47 -3.79 1.0000 
-1 5 -1 238185 18368 237626 
-0.30 1.79 1.0000 -1 5 -1 
248155 18838 247585 -0.30 1.79 1.0000 
1 -5 1 234886 18228 234267 
-0.30 -1.79 1.0000 1 -5 1 
236607 18298 235986 -0.30 -1.79 1.0000 
-2 5 -1 76604 7089 91921 
12.08 -11.53 1.0000 -2 5 -1 
77213 7109 92591 12.08 -11.53 1.0000 
2 -5 1 73591 6939 88761 
12.08 11.53 1.0000 2 -5 1 
76917 7119 92421 12.08 11.53 1.0000 
-3 5 -1 44669 2260 29797 
18.53 -4.04 1.0000 -3 5 -1 
42708 2200 28197 18.53 -4.04 1.0000 
3 -5 1 38697 2080 24978 
18.53 4.04 1.0000 3 -5 1 
45963 2310 30887 18.53 4.04 1.0000 
-4 5 -1 71145 8039 104700 
26.63 7.90 1.0000 -4 5 -1 
76232 8329 110859 26.63 7.90 1.0000 
4 -5 1 64187 7659 95900 
26.63 -7.90 1.0000 -5 5 -1 
18603 3120 38126 -27.87 -3.45 1.0000 
5 -5 1 27304 3670 50215 
-27.87 3.45 1.0000 -6 5 -1 
2575 340 3430 -3.72 0.11 1.0000 
-6 5 -1 2740 310 3620 
-3.72 0.11 1.0000 6 -5 1 
2219 280 3020 -3.72 -0.11 1.0000 
6 -5 1 3209 380 4160 
-3.72 -0.11 1.0000 -7 5 -1 
34365 3040 39166 -5.86 3.19 1.0000 
-7 5 -1 33925 3010 38696 
-5.86 3.19 1.0000 7 -5 1 
34171 3030 38966 -5.86 -3.19 1.0000 
7 -5 1 34377 3030 39186 
-5.86 -3.19 1.0000 -8 5 -1 
3806 460 4120 -0.39 5.83 1.0000 
-8 5 -1 2979 300 3240 
-0.39 5.83 1.0000 8 -5 1 
3371 340 3680 -0.39 -5.83 1.0000 
8 -5 1 3493 330 3810 
-0.39 -5.83 1.0000 -9 5 -1 
3480 480 3640 -0.64 1.26 1.0000 
-9 5 -1 3656 330 3820 
-0.64 1.26 1.0000 9 -5 1 
3555 350 3730 -0.64 -1.26 1.0000 
9 -5 1 3350 330 3520 
-0.64 -1.26 1.0000 -10 5 -1 
231 370 40 -4.12 -1.96 1.0000 
-10 5 -1 93 130 -100 
-4.12 -1.96 1.0000 10 -5 1 
93 140 -60 -4.12 1.96 1.0000 
10 -5 1 93 200 -50 
-4.12 1.96 1.0000 -11 5 -1 
197 150 140 -1.14 0.91 1.0000 
-11 5 -1 324 460 250 
-1.14 0.91 1.0000 11 -5 1 
132 140 80 -1.14 -0.91 1.0000 
11 -5 1 10 250 -150 
-1.14 -0.91 1.0000 -12 5 -1 
262 540 380 -1.30 -2.88 1.0000 
-12 5 -1 1310 210 1600 
-1.30 -2.88 1.0000 12 -5 1 
1572 200 1870 -1.30 2.88 1.0000 
12 -5 1 1104 300 1350 
-1.30 2.88 1.0000 -13 5 -1 
1 190 10 0.96 -0.45 1.0000 
-13 5 -1 5 590 -70 
0.96 -0.45 1.0000 13 -5 1 
94 310 140 0.96 0.45 1.0000 
13 -5 1 86 150 130 
0.96 0.45 1.0000 -14 5 -1 
8 220 10 -0.20 0.16 1.0000 
14 -5 1 0 340 -310 
-0.20 -0.16 1.0000 14 4 -1 
722 570 730 -0.12 1.71 1.0000 
-14 -4 1 580 350 580 
-0.12 -1.71 1.0000 13 4 -1 
23 540 -300 -2.14 -0.76 1.0000 
13 4 -1 164 150 70 
-2.14 -0.76 1.0000 -13 -4 1 
23 210 -90 -2.14 0.76 1.0000 
-13 -4 1 23 300 -70 
-2.14 0.76 1.0000 12 4 -1 
282 550 500 2.64 0.48 1.0000 
12 4 -1 920 190 1290 
2.64 0.48 1.0000 -12 -4 1 
956 310 1330 2.64 -0.48 1.0000 
-12 -4 1 779 220 1120 
2.64 -0.48 1.0000 11 4 -1 
1979 540 1330 4.18 -2.71 1.0000 
11 4 -1 2289 190 1590 
4.18 -2.71 1.0000 -11 -4 1 
2111 280 1390 4.18 2.71 1.0000 
-11 -4 1 2784 250 1950 
4.18 2.71 1.0000 10 4 -1 
371 460 210 2.35 1.94 1.0000 
10 4 -1 133 120 40 
2.35 1.94 1.0000 -10 -4 1 
372 200 270 2.35 -1.94 1.0000 
-10 -4 1 41 210 -30 
2.35 -1.94 1.0000 9 4 -1 
1245 160 1160 -1.13 2.36 1.0000 
9 4 -1 504 440 440 
-1.13 2.36 1.0000 -9 -4 1 
1340 220 1210 -1.13 -2.36 1.0000 
-9 -4 1 722 230 620 
-1.13 -2.36 1.0000 8 4 -1 
6946 490 2010 -18.63 -5.52 1.0000 
8 4 -1 8256 260 2760 
-18.63 -5.52 1.0000 -8 -4 1 
8082 310 2680 -18.63 5.52 1.0000 
-8 -4 1 7895 280 2570 
-18.63 5.52 1.0000 7 4 -1 
8662 420 5049 10.52 -2.28 1.0000 
7 4 -1 8309 580 4780 
10.52 -2.28 1.0000 -7 -4 1 
8921 470 5259 10.52 2.28 1.0000 
-7 -4 1 8453 430 4900 
10.52 2.28 1.0000 6 4 -1 
29307 2390 29927 0.89 -2.96 1.0000 
6 4 -1 31107 2420 31747 
0.89 -2.96 1.0000 -6 -4 1 
27945 2300 28667 0.89 2.96 1.0000 
-6 -4 1 31419 2450 32187 
0.89 2.96 1.0000 5 4 -1 
1674 180 1260 29.98 7.75 1.0000 
5 4 -1 1718 430 1180 
29.98 7.75 1.0000 -5 -4 1 
1426 200 1560 29.98 -7.75 1.0000 
-5 -4 1 2149 300 590 
29.98 -7.75 1.0000 4 4 -1 
189099 18308 232107 -21.75 -11.88 1.0000 
4 4 -1 207476 19198 252445 
-21.75 -11.88 1.0000 -4 -4 1 
207874 19198 252285 -21.75 11.88 1.0000 
-4 -4 1 196070 18618 239246 
-21.75 11.88 1.0000 3 4 -1 
1940 200 1570 -10.31 8.64 1.0000 
3 4 -1 1302 430 810 
-10.31 8.64 1.0000 -3 -4 1 
1483 200 1120 -10.31 -8.64 1.0000 
-3 -4 1 2079 350 1840 
-10.31 -8.64 1.0000 2 4 -1 
170004 15328 198780 -15.87 4.37 1.0000 
2 4 -1 168876 15258 197560 
-15.87 4.37 1.0000 -2 -4 1 
164554 15058 192951 -15.87 -4.37 1.0000 
-2 -4 1 174221 15538 203410 
-15.87 -4.37 1.0000 1 4 -1 
73435 4680 61424 -10.97 0.62 1.0000 
1 4 -1 68869 4470 57254 
-10.97 0.62 1.0000 -1 -4 1 
69872 4530 58194 -10.97 -0.62 1.0000 
-1 -4 1 69631 4500 57974 
-10.97 -0.62 1.0000 0 4 -1 
79530 13989 180652 67.86 -1.20 1.0000 
0 4 -1 77180 13819 177102 
67.86 -1.20 1.0000 0 -4 1 
83857 14279 187201 67.86 1.20 1.0000 
0 -4 1 80409 14039 182032 
67.86 1.20 1.0000 -1 4 -1 
838129 72653 950635 27.91 12.44 1.0000 
-1 4 -1 826944 72113 938716 
27.91 12.44 1.0000 1 -4 1 
791856 70413 900490 27.91 -12.44 1.0000 
-2 4 -1 65541 6379 82672 
-14.75 8.47 1.0000 -2 4 -1 
68405 6539 85891 -14.75 8.47 1.0000 
2 -4 1 65062 6369 82282 
-14.75 -8.47 1.0000 2 -4 1 
63200 6289 80182 -14.75 -8.47 1.0000 
-3 4 -1 3137 150 940 
-41.01 -2.61 1.0000 -3 4 -1 
1941 230 1820 -41.01 -2.61 1.0000 
3 -4 1 2223 280 1560 
-41.01 2.61 1.0000 3 -4 1 
2796 160 1140 -41.01 2.61 1.0000 
-4 4 -1 46040 4570 57454 
-11.33 -13.30 1.0000 -4 4 -1 
57515 5159 70283 -11.33 -13.30 1.0000 
4 -4 1 58864 5229 71773 
-11.33 13.30 1.0000 4 -4 1 
41545 4360 52375 -11.33 13.30 1.0000 
-6 4 -1 1064 710 8379 
27.24 -6.36 1.0000 6 -4 1 
1698 780 9989 27.24 6.36 1.0000 
-7 4 -1 6 250 700 
11.27 1.52 1.0000 -7 4 -1 
6 140 700 11.27 1.52 1.0000 
7 -4 1 60 170 950 
11.27 -1.52 1.0000 7 -4 1 
70 160 990 11.27 -1.52 1.0000 
-8 4 -1 272 330 470 
-6.17 9.40 1.0000 -8 4 -1 
418 150 920 -6.17 9.40 1.0000 
8 -4 1 352 190 740 
-6.17 -9.40 1.0000 8 -4 1 
398 170 860 -6.17 -9.40 1.0000 
-9 4 -1 494 130 10 
-9.58 7.29 1.0000 9 -4 1 
644 210 -280 -9.58 -7.29 1.0000 
-10 4 -1 2953 170 1150 
-9.67 -0.75 1.0000 -10 4 -1 
2356 430 790 -9.67 -0.75 1.0000 
10 -4 1 3086 170 1300 
-9.67 0.75 1.0000 10 -4 1 
2258 230 780 -9.67 0.75 1.0000 
-11 4 -1 556 160 270 
3.50 1.72 1.0000 -11 4 -1 
68 510 -200 3.50 1.72 1.0000 
11 -4 1 347 130 140 
3.50 -1.72 1.0000 11 -4 1 
236 260 70 3.50 -1.72 1.0000 
-12 4 -1 5494 450 5269 
0.87 -2.03 1.0000 12 -4 1 
4599 490 4360 0.87 2.03 1.0000 
12 -4 1 5366 430 5109 
0.87 2.03 1.0000 -13 4 -1 
53 660 -190 2.08 -2.76 1.0000 
-13 4 -1 25 220 80 
2.08 -2.76 1.0000 13 -4 1 
212 340 400 2.08 2.76 1.0000 
13 -4 1 22 150 70 
2.08 2.76 1.0000 14 3 -1 
4 610 -60 -0.35 0.92 1.0000 
-14 -3 1 830 340 880 
-0.35 -0.92 1.0000 13 3 -1 
5 520 0 -0.89 -0.60 1.0000 
13 3 -1 35 150 20 
-0.89 -0.60 1.0000 -13 -3 1 
5 300 -90 -0.89 0.60 1.0000 
-13 -3 1 124 190 90 
-0.89 0.60 1.0000 12 3 -1 
52 470 30 -6.02 -0.10 1.0000 
12 3 -1 0 140 160 
-6.02 -0.10 1.0000 -12 -3 1 
10 190 250 -6.02 0.10 1.0000 
-12 -3 1 57 260 410 
-6.02 0.10 1.0000 11 3 -1 
142 470 -440 4.75 3.06 1.0000 
11 3 -1 142 130 -50 
4.75 3.06 1.0000 -11 -3 1 
214 230 30 4.75 -3.06 1.0000 
-11 -3 1 214 200 30 
4.75 -3.06 1.0000 10 3 -1 
4180 610 5099 3.15 1.15 1.0000 
10 3 -1 4362 440 5299 
3.15 1.15 1.0000 -10 -3 1 
4469 470 5399 3.15 -1.15 1.0000 
-10 -3 1 4270 460 5179 
3.15 -1.15 1.0000 9 3 -1 
26073 2530 32007 8.27 -0.17 1.0000 
-9 -3 1 25654 2460 31547 
8.27 0.17 1.0000 8 3 -1 
1790 170 1440 -2.34 3.54 1.0000 
8 3 -1 1844 410 1490 
-2.34 3.54 1.0000 -8 -3 1 
2184 250 1820 -2.34 -3.54 1.0000 
-8 -3 1 1718 210 1390 
-2.34 -3.54 1.0000 7 3 -1 
1935 380 1070 -15.50 -11.78 1.0000 
7 3 -1 2429 190 1810 
-15.50 -11.78 1.0000 -7 -3 1 
2427 210 1850 -15.50 11.78 1.0000 
-7 -3 1 2076 250 1330 
-15.50 11.78 1.0000 6 3 -1 
13310 960 11079 -5.18 -4.75 1.0000 
6 3 -1 13768 900 11499 
-5.18 -4.75 1.0000 -6 -3 1 
13898 910 11649 -5.18 4.75 1.0000 
-6 -3 1 12897 890 10729 
-5.18 4.75 1.0000 5 3 -1 
26442 720 9159 33.03 13.44 1.0000 
-5 -3 1 24421 730 8569 
33.03 -13.44 1.0000 4 3 -1 
102051 9249 119028 -12.09 5.06 1.0000 
4 3 -1 105561 9399 122818 
-12.09 5.06 1.0000 -4 -3 1 
109496 9609 127187 -12.09 -5.06 1.0000 
-4 -3 1 97134 9009 113829 
-12.09 -5.06 1.0000 3 3 -1 
126237 9539 123968 -1.54 -4.23 1.0000 
3 3 -1 124573 9479 122318 
-1.54 -4.23 1.0000 -3 -3 1 
123395 9429 121358 -1.54 4.23 1.0000 
-3 -3 1 127123 9599 125057 
-1.54 4.23 1.0000 2 3 -1 
21299 2660 33387 -16.78 -8.93 1.0000 
2 3 -1 24018 2790 36786 
-16.78 -8.93 1.0000 -2 -3 1 
23808 2780 36586 -16.78 8.93 1.0000 
-2 -3 1 21315 2660 33467 
-16.78 8.93 1.0000 1 3 -1 
118491 4980 65833 -42.89 -14.51 1.0000 
1 3 -1 112786 4800 61564 
-42.89 -14.51 1.0000 -1 -3 1 
105377 4570 56444 -42.89 14.51 1.0000 
-1 -3 1 120493 5069 67753 
-42.89 14.51 1.0000 0 3 -1 
121977 12099 156994 22.19 3.78 1.0000 
0 3 -1 116258 11819 150495 
22.19 3.78 1.0000 0 -3 1 
125843 12299 161174 22.19 -3.78 1.0000 
0 -3 1 123265 12159 158254 
22.19 -3.78 1.0000 -1 3 -1 
40880 5599 71183 -29.78 -11.09 1.0000 
-1 3 -1 44541 5819 76002 
-29.78 -11.09 1.0000 1 -3 1 
48740 6059 81092 -29.78 11.09 1.0000 
1 -3 1 40785 5579 70693 
-29.78 11.09 1.0000 -2 3 -1 
938447 41156 543216 110.11 14.91 1.0000 
-2 3 -1 905843 40036 518458 
110.11 14.91 1.0000 2 -3 1 
859989 38556 484802 110.11 -14.91 1.0000 
2 -3 1 929668 40896 537516 
110.11 -14.91 1.0000 -3 3 -1 
14651 2230 28527 -18.72 26.26 1.0000 
-3 3 -1 15071 2260 29147 
-18.72 26.26 1.0000 3 -3 1 
14711 2230 28497 -18.72 -26.26 1.0000 
3 -3 1 15788 2310 30077 
-18.72 -26.26 1.0000 -4 3 -1 
120778 9039 118048 -2.12 -7.78 1.0000 
-4 3 -1 119666 8989 116948 
-2.12 -7.78 1.0000 4 -3 1 
118186 8929 115448 -2.12 7.78 1.0000 
4 -3 1 115478 8799 112769 
-2.12 7.78 1.0000 -5 3 -1 
2369 360 4490 4.02 13.28 1.0000 
5 -3 1 2167 370 4330 
4.02 -13.28 1.0000 5 -3 1 
1326 300 2970 4.02 -13.28 1.0000 
-6 3 -1 19557 770 10059 
-20.52 -10.73 1.0000 6 -3 1 
17714 740 9389 -20.52 10.73 1.0000 
6 -3 1 16348 700 8359 
-20.52 10.73 1.0000 -7 3 -1 
34724 3240 42126 8.41 -10.66 1.0000 
-7 3 -1 32615 3140 39786 
8.41 -10.66 1.0000 7 -3 1 
37541 3400 45485 8.41 10.66 1.0000 
7 -3 1 32490 3150 39876 
8.41 10.66 1.0000 -8 3 -1 
28657 2230 28557 2.00 -14.06 1.0000 
-8 3 -1 30037 2300 29957 
2.00 -14.06 1.0000 8 -3 1 
30271 2300 29887 2.00 14.06 1.0000 
8 -3 1 28824 2230 28427 
2.00 14.06 1.0000 -10 3 -1 
2136 260 3040 -4.13 2.84 1.0000 
-10 3 -1 2269 300 3200 
-4.13 2.84 1.0000 10 -3 1 
2083 270 2990 -4.13 -2.84 1.0000 
10 -3 1 2025 340 2920 
-4.13 -2.84 1.0000 -11 3 -1 
8299 770 9389 -2.70 3.67 1.0000 
-11 3 -1 9285 800 10439 
-2.70 3.67 1.0000 11 -3 1 
9131 850 10339 -2.70 -3.67 1.0000 
11 -3 1 7841 740 8959 
-2.70 -3.67 1.0000 -12 3 -1 
192 190 100 1.85 -0.92 1.0000 
12 -3 1 19 310 -540 
1.85 0.92 1.0000 -13 3 -1 
4926 410 5199 0.89 0.70 1.0000 
-13 3 -1 3955 430 4200 
0.89 0.70 1.0000 13 -3 1 
4556 540 4810 0.89 -0.70 1.0000 
13 -3 1 4196 390 4440 
0.89 -0.70 1.0000 13 2 -1 
96 140 120 0.34 -2.19 1.0000 
13 2 -1 446 480 520 
0.34 -2.19 1.0000 -13 -2 1 
193 170 250 0.34 2.19 1.0000 
-13 -2 1 339 280 420 
0.34 2.19 1.0000 -12 -2 1 
406 260 440 -0.82 3.41 1.0000 
11 2 -1 1231 450 2000 
3.71 5.23 1.0000 11 2 -1 
946 180 1620 3.71 5.23 1.0000 
-11 -2 1 794 250 1370 
3.71 -5.23 1.0000 -11 -2 1 
801 210 1380 3.71 -5.23 1.0000 
10 2 -1 6582 650 6039 
-2.03 5.93 1.0000 10 2 -1 
7374 550 6809 -2.03 5.93 1.0000 
-10 -2 1 7311 560 6639 
-2.03 -5.93 1.0000 -10 -2 1 
7860 580 7169 -2.03 -5.93 1.0000 
9 2 -1 3676 350 4120 
-1.62 2.87 1.0000 -9 -2 1 
3371 370 3820 -1.62 -2.87 1.0000 
8 2 -1 31406 2830 36556 
-6.60 -1.08 1.0000 8 2 -1 
31888 2890 37076 -6.60 -1.08 1.0000 
-8 -2 1 31895 2860 37046 
-6.60 1.08 1.0000 -8 -2 1 
30421 2790 35456 -6.60 1.08 1.0000 
7 2 -1 18349 870 10909 
-15.20 -6.78 1.0000 7 2 -1 
19576 980 11869 -15.20 -6.78 1.0000 
-7 -2 1 19554 930 11859 
-15.20 6.78 1.0000 -7 -2 1 
18327 880 10899 -15.20 6.78 1.0000 
6 2 -1 7873 1500 20158 
25.08 -4.77 1.0000 6 2 -1 
4923 1230 15218 25.08 -4.77 1.0000 
-6 -2 1 4613 1210 14619 
25.08 4.77 1.0000 -6 -2 1 
6887 1400 18508 25.08 4.77 1.0000 
5 2 -1 14195 1640 21038 
11.96 -4.54 1.0000 5 2 -1 
13165 1550 19778 11.96 -4.54 1.0000 
-5 -2 1 12585 1520 18968 
11.96 4.54 1.0000 -5 -2 1 
14450 1630 21248 11.96 4.54 1.0000 
4 2 -1 269805 32627 426637 
62.94 14.10 1.0000 4 2 -1 
261834 32157 416588 62.94 14.10 1.0000 
-4 -2 1 259111 31977 412399 
62.94 -14.10 1.0000 -4 -2 1 
260632 32067 414319 62.94 -14.10 1.0000 
3 2 -1 862534 46585 606159 
-71.54 11.45 1.0000 3 2 -1 
880220 47245 621008 -71.54 11.45 1.0000 
-3 -2 1 805140 44426 557644 
-71.54 -11.45 1.0000 -3 -2 1 
883837 47355 623478 -71.54 -11.45 1.0000 
2 2 -1 2740 1320 16768 
-34.26 -21.19 1.0000 2 2 -1 
3217 1390 18028 -34.26 -21.19 1.0000 
-2 -2 1 2831 1300 16468 
-34.26 21.19 1.0000 -2 -2 1 
3390 1390 17938 -34.26 21.19 1.0000 
0 2 -1 546 100 680 
13.81 -11.58 1.0000 0 2 -1 
530 180 830 13.81 -11.58 1.0000 
0 -2 1 481 110 930 
13.81 11.58 1.0000 0 -2 1 
587 180 430 13.81 11.58 1.0000 
-2 2 -1 15631 170 1610 
-40.40 7.01 1.0000 2 -2 1 
15577 170 1580 -40.40 -7.01 1.0000 
2 -2 1 17454 210 2230 
-40.40 -7.01 1.0000 -3 2 -1 
654284 49815 648095 -1.90 -9.76 1.0000 
-3 2 -1 669047 50465 662794 
-1.90 -9.76 1.0000 3 -2 1 
636503 49035 631027 -1.90 9.76 1.0000 
3 -2 1 633722 48915 628257 
-1.90 9.76 1.0000 -4 2 -1 
783 130 470 -14.62 7.34 1.0000 
-4 2 -1 781 130 430 
-14.62 7.34 1.0000 4 -2 1 
865 140 120 -14.62 -7.34 1.0000 
4 -2 1 785 160 530 
-14.62 -7.34 1.0000 -5 2 -1 
69535 8159 106239 28.58 -15.07 1.0000 
-5 2 -1 65817 7959 101610 
28.58 -15.07 1.0000 5 -2 1 
72235 8329 109809 28.58 15.07 1.0000 
5 -2 1 66724 8019 102960 
28.58 15.07 1.0000 -6 2 -1 
34009 3590 46025 13.42 9.89 1.0000 
-6 2 -1 34866 3630 47025 
13.42 9.89 1.0000 6 -2 1 
33122 3540 44736 13.42 -9.89 1.0000 
6 -2 1 37949 3790 50345 
13.42 -9.89 1.0000 -7 2 -1 
2273 380 4680 16.97 15.93 1.0000 
-7 2 -1 1917 350 3910 
16.97 15.93 1.0000 7 -2 1 
2419 430 4890 16.97 -15.93 1.0000 
7 -2 1 2055 360 4130 
16.97 -15.93 1.0000 -8 2 -1 
4194 650 7879 -11.38 -0.48 1.0000 
-8 2 -1 5502 740 9639 
-11.38 -0.48 1.0000 8 -2 1 
4392 700 8139 -11.38 0.48 1.0000 
8 -2 1 5390 730 9479 
-11.38 0.48 1.0000 -9 2 -1 
1442 120 450 -8.24 -10.42 1.0000 
9 -2 1 2023 150 1000 
-8.24 10.42 1.0000 -10 2 -1 
5711 470 5689 0.29 -3.13 1.0000 
-10 2 -1 5491 440 5469 
0.29 -3.13 1.0000 10 -2 1 
5172 500 5139 0.29 3.13 1.0000 
10 -2 1 5262 440 5229 
0.29 3.13 1.0000 -11 2 -1 
165 190 150 -0.46 0.59 1.0000 
-11 2 -1 49 110 40 
-0.46 0.59 1.0000 11 -2 1 
232 120 210 -0.46 -0.59 1.0000 
11 -2 1 116 290 100 
-0.46 -0.59 1.0000 -12 2 -1 
1762 300 2390 3.27 0.36 1.0000 
12 -2 1 1561 410 2150 
3.27 -0.36 1.0000 -13 2 -1 
811 140 590 -2.49 -2.33 1.0000 
-13 2 -1 424 240 260 
-2.49 -2.33 1.0000 13 -2 1 
767 380 560 -2.49 2.33 1.0000 
13 -2 1 501 150 330 
-2.49 2.33 1.0000 15 1 -1 
124 460 220 -0.04 2.24 1.0000 
-15 -1 1 194 300 320 
-0.04 -2.24 1.0000 14 1 -1 
591 490 600 0.05 -1.40 1.0000 
-14 -1 1 374 310 390 
0.05 1.40 1.0000 -14 -1 1 
297 170 310 0.05 1.40 1.0000 
13 1 -1 1541 470 1830 
1.57 -2.94 1.0000 13 1 -1 
931 170 1150 1.57 -2.94 1.0000 
-13 -1 1 962 300 1210 
1.57 2.94 1.0000 -13 -1 1 
988 190 1240 1.57 2.94 1.0000 
12 1 -1 16 130 -90 
-1.22 -1.46 1.0000 -12 -1 1 
16 160 -280 -1.22 1.46 1.0000 
11 1 -1 2031 390 1530 
-3.08 -3.49 1.0000 11 1 -1 
2234 180 1710 -3.08 -3.49 1.0000 
-11 -1 1 2241 210 1720 
-3.08 3.49 1.0000 -11 -1 1 
2117 240 1610 -3.08 3.49 1.0000 
10 1 -1 476 330 10 
9.30 6.72 1.0000 10 1 -1 
300 120 110 9.30 6.72 1.0000 
-10 -1 1 392 160 40 
9.30 -6.72 1.0000 -10 -1 1 
585 170 -90 9.30 -6.72 1.0000 
9 1 -1 9111 960 11429 
-5.47 2.33 1.0000 9 1 -1 
8968 890 11269 -5.47 2.33 1.0000 
-9 -1 1 9161 910 11549 
-5.47 -2.33 1.0000 -9 -1 1 
8841 900 11189 -5.47 -2.33 1.0000 
8 1 -1 213 110 -100 
-6.53 -2.31 1.0000 8 1 -1 
213 290 -110 -6.53 -2.31 1.0000 
-8 -1 1 213 170 -100 
-6.53 2.31 1.0000 -8 -1 1 
213 150 -30 -6.53 2.31 1.0000 
7 1 -1 18942 1620 20218 
2.13 1.10 1.0000 7 1 -1 
19271 1600 20558 2.13 1.10 1.0000 
-7 -1 1 18926 1590 20168 
2.13 -1.10 1.0000 -7 -1 1 
20438 1660 21728 2.13 -1.10 1.0000 
5 1 -1 15913 1980 24688 
-12.79 13.81 1.0000 5 1 -1 
19783 2210 29527 -12.79 13.81 1.0000 
-5 -1 1 21983 2320 31937 
-12.79 -13.81 1.0000 -5 -1 1 
14758 1900 22958 -12.79 -13.81 1.0000 
4 1 -1 14022 1480 18608 
-8.53 0.43 1.0000 4 1 -1 
14587 1480 19258 -8.53 0.43 1.0000 
-4 -1 1 14324 1480 18938 
-8.53 -0.43 1.0000 -4 -1 1 
14107 1460 18688 -8.53 -0.43 1.0000 
3 1 -1 1492 230 990 
15.04 -22.29 1.0000 3 1 -1 
1452 140 1110 15.04 -22.29 1.0000 
-3 -1 1 1549 230 1000 
15.04 22.29 1.0000 -3 -1 1 
1509 150 1140 15.04 22.29 1.0000 
1 1 -1 37749 1660 20108 
-25.90 -11.45 1.0000 1 1 -1 
47405 1990 27407 -25.90 -11.45 1.0000 
-1 -1 1 48690 2050 28557 
-25.90 11.45 1.0000 -1 -1 1 
38341 1690 20678 -25.90 11.45 1.0000 
0 1 -1 52818 5249 70083 
-16.51 5.01 1.0000 0 1 -1 
45483 4870 61584 -16.51 5.01 1.0000 
0 -1 1 53145 5269 70533 
-16.51 -5.01 1.0000 0 -1 1 
44472 4820 60474 -16.51 -5.01 1.0000 
-1 1 -1 85522 4900 64604 
-18.51 9.44 1.0000 -1 1 -1 
82157 4770 61674 -18.51 9.44 1.0000 
1 -1 1 80987 4720 60624 
-18.51 -9.44 1.0000 1 -1 1 
81460 4740 61034 -18.51 -9.44 1.0000 
-3 1 -1 142662 11709 153315 
5.80 11.95 1.0000 -3 1 -1 
138831 11529 149335 5.80 11.95 1.0000 
3 -1 1 134299 11309 144386 
5.80 -11.95 1.0000 3 -1 1 
140941 11619 151285 5.80 -11.95 1.0000 
-4 1 -1 200343 13309 171013 
-16.48 -7.16 1.0000 -4 1 -1 
206719 13579 176912 -16.48 -7.16 1.0000 
4 -1 1 205164 13499 175092 
-16.48 7.16 1.0000 4 -1 1 
205056 13489 174992 -16.48 7.16 1.0000 
-5 1 -1 34560 5879 76172 
42.52 -6.80 1.0000 -5 1 -1 
35004 5919 76832 42.52 -6.80 1.0000 
5 -1 1 35963 5979 78242 
42.52 6.80 1.0000 5 -1 1 
32898 5769 73683 42.52 6.80 1.0000 
-6 1 -1 2701 310 3430 
3.05 3.29 1.0000 -6 1 -1 
2402 290 3090 3.05 3.29 1.0000 
6 -1 1 2355 340 3080 
3.05 -3.29 1.0000 6 -1 1 
2441 290 3180 3.05 -3.29 1.0000 
-7 1 -1 7049 1370 17248 
-21.77 -8.69 1.0000 -7 1 -1 
8205 1450 19048 -21.77 -8.69 1.0000 
7 -1 1 7302 1380 17398 
-21.77 8.69 1.0000 7 -1 1 
7992 1440 18468 -21.77 8.69 1.0000 
-8 1 -1 1693 160 1200 
5.42 6.14 1.0000 -8 1 -1 
1399 170 930 5.42 6.14 1.0000 
8 -1 1 1555 250 940 
5.42 -6.14 1.0000 8 -1 1 
1890 160 1230 5.42 -6.14 1.0000 
-9 1 -1 7986 730 9059 
2.09 6.51 1.0000 9 -1 1 
8563 750 9519 2.09 -6.51 1.0000 
-10 1 -1 32 170 440 
7.15 -1.94 1.0000 -10 1 -1 
43 130 480 7.15 -1.94 1.0000 
10 -1 1 278 290 1030 
7.15 1.94 1.0000 10 -1 1 
9 120 320 7.15 1.94 1.0000 
-11 1 -1 479 140 630 
-0.69 -4.68 1.0000 -11 1 -1 
536 210 700 -0.69 -4.68 1.0000 
11 -1 1 587 330 790 
-0.69 4.68 1.0000 11 -1 1 
587 130 790 -0.69 4.68 1.0000 
-12 1 -1 1942 290 2270 
1.66 1.15 1.0000 12 -1 1 
1022 400 1260 1.66 -1.15 1.0000 
-13 1 -1 6538 660 7539 
-2.83 -0.29 1.0000 -13 1 -1 
6556 610 7559 -2.83 -0.29 1.0000 
13 -1 1 6207 600 7179 
-2.83 0.29 1.0000 13 -1 1 
6169 710 7139 -2.83 0.29 1.0000 
15 0 -1 1177 470 1130 
-0.36 0.62 1.0000 -15 0 1 
1476 330 1420 -0.36 -0.62 1.0000 
14 0 -1 1 150 10 
-1.81 0.43 1.0000 14 0 -1 
77 430 160 -1.81 0.43 1.0000 
-14 0 1 15 150 -40 
-1.81 -0.43 1.0000 -14 0 1 
130 280 230 -1.81 -0.43 1.0000 
13 0 -1 193 410 190 
0.04 0.33 1.0000 13 0 -1 
444 130 440 0.04 0.33 1.0000 
-13 0 1 461 260 460 
0.04 -0.33 1.0000 -13 0 1 
301 150 300 0.04 -0.33 1.0000 
12 0 -1 6640 420 5059 
4.97 -1.45 1.0000 12 0 -1 
7142 590 5499 4.97 -1.45 1.0000 
-12 0 1 6409 460 4840 
4.97 1.45 1.0000 -12 0 1 
6717 430 5109 4.97 1.45 1.0000 
11 0 -1 1381 150 1260 
0.79 0.03 1.0000 11 0 -1 
1549 350 1420 0.79 0.03 1.0000 
-11 0 1 1496 220 1370 
0.79 -0.03 1.0000 -11 0 1 
1381 170 1260 0.79 -0.03 1.0000 
10 0 -1 3496 420 3130 
1.51 0.06 1.0000 10 0 -1 
3633 280 3260 1.51 0.06 1.0000 
-10 0 1 3559 300 3190 
1.51 -0.06 1.0000 -10 0 1 
3210 280 2860 1.51 -0.06 1.0000 
9 0 -1 2904 630 6969 
-14.03 -0.57 1.0000 9 0 -1 
2471 520 6289 -14.03 -0.57 1.0000 
-9 0 1 2559 540 6429 
-14.03 0.57 1.0000 -9 0 1 
2897 560 6959 -14.03 0.57 1.0000 
8 0 -1 17027 970 11989 
-9.92 -1.44 1.0000 8 0 -1 
15975 890 11109 -9.92 -1.44 1.0000 
-8 0 1 16910 940 11959 
-9.92 1.44 1.0000 -8 0 1 
16613 920 11709 -9.92 1.44 1.0000 
7 0 -1 565 250 2900 
-14.14 -3.68 1.0000 7 0 -1 
346 340 2360 -14.14 -3.68 1.0000 
-7 0 1 530 260 2870 
-14.14 3.68 1.0000 -7 0 1 
301 260 2290 -14.14 3.68 1.0000 
6 0 -1 822 850 10789 
33.47 -12.47 1.0000 -6 0 1 
968 880 11109 33.47 12.47 1.0000 
5 0 -1 37282 8599 113999 
65.31 24.58 1.0000 5 0 -1 
29969 7999 100830 65.31 24.58 1.0000 
-5 0 1 31941 8159 104370 
65.31 -24.58 1.0000 -5 0 1 
36000 8489 111659 65.31 -24.58 1.0000 
4 0 -1 171253 8939 116438 
-36.09 23.01 1.0000 4 0 -1 
168106 8819 113819 -36.09 23.01 1.0000 
-4 0 1 163229 8659 110199 
-36.09 -23.01 1.0000 -4 0 1 
173905 9059 119098 -36.09 -23.01 1.0000 
3 0 -1 102020 1080 13919 
-97.51 11.71 1.0000 3 0 -1 
103481 1120 14479 -97.51 11.71 1.0000 
-3 0 1 100576 1130 14819 
-97.51 -11.71 1.0000 -3 0 1 
95731 1050 12879 -97.51 -11.71 1.0000 
2 0 -1 248783 9949 128177 
-73.16 -38.09 1.0000 2 0 -1 
258660 10279 135506 -73.16 -38.09 1.0000 
-2 0 1 241295 9759 123838 
-73.16 38.09 1.0000 -2 0 1 
253984 10179 133267 -73.16 38.09 1.0000 
1 0 -1 157712 350 4340 
171.47 -28.83 1.0000 1 0 -1 
161931 420 5729 171.47 -28.83 1.0000 
-1 0 1 153978 350 4380 
171.47 28.83 1.0000 -1 0 1 
155244 380 4850 171.47 28.83 1.0000 
0 0 -1 11444 90 1140 
46.36 24.81 1.0000 0 0 -1 
11447 90 1160 46.36 24.81 1.0000 
0 0 1 11439 90 1130 
46.36 -24.81 1.0000 -1 0 -1 
9020 70 630 33.15 -0.16 1.0000 
-1 0 -1 8630 90 530 
33.15 -0.16 1.0000 1 0 1 
9168 70 670 33.15 0.16 1.0000 
1 0 1 8787 90 570 
33.15 0.16 1.0000 -2 0 -1 
83788 2780 37236 -50.94 20.30 1.0000 
2 0 1 75969 2520 31447 
-50.94 -20.30 1.0000 -3 0 -1 
112927 14869 192501 -47.65 -14.37 1.0000 
-3 0 -1 116811 15098 197570 
-47.65 -14.37 1.0000 3 0 1 
108974 14589 186201 -47.65 14.37 1.0000 
3 0 1 116273 15018 195730 
-47.65 14.37 1.0000 -4 0 -1 
840 180 1380 -28.79 9.27 1.0000 
-4 0 -1 502 240 2050 
-28.79 9.27 1.0000 4 0 1 
1101 170 1360 -28.79 -9.27 1.0000 
4 0 1 721 290 2400 
-28.79 -9.27 1.0000 -5 0 -1 
50477 4690 58524 8.19 -0.67 1.0000 
-5 0 -1 59706 5129 68433 
8.19 -0.67 1.0000 5 0 1 
54419 4890 62784 8.19 0.67 1.0000 
5 0 1 57139 5009 65703 
8.19 0.67 1.0000 -6 0 -1 
14919 3900 50335 48.24 -6.16 1.0000 
-6 0 -1 15268 3930 50975 
48.24 -6.16 1.0000 6 0 1 
16162 4020 52585 48.24 6.16 1.0000 
6 0 1 14106 3840 48815 
48.24 6.16 1.0000 -7 0 -1 
869 140 -40 -12.75 5.74 1.0000 
-7 0 -1 869 160 -130 
-12.75 5.74 1.0000 7 0 1 
499 250 100 -12.75 -5.74 1.0000 
7 0 1 869 110 -40 
-12.75 -5.74 1.0000 -8 0 -1 
16584 1160 14629 -3.69 -0.68 1.0000 
-8 0 -1 17009 1180 15028 
-3.69 -0.68 1.0000 8 0 1 
17627 1200 15638 -3.69 0.68 1.0000 
8 0 1 16885 1210 14939 
-3.69 0.68 1.0000 -10 0 -1 
10637 730 8899 4.38 5.93 1.0000 
-10 0 -1 12129 800 10279 
4.38 5.93 1.0000 10 0 1 
11219 750 9539 4.38 -5.93 1.0000 
10 0 1 10767 810 9119 
4.38 -5.93 1.0000 -11 0 -1 
221 130 190 7.02 -2.81 1.0000 
-11 0 -1 200 210 130 
7.02 -2.81 1.0000 11 0 1 
219 120 190 7.02 2.81 1.0000 
11 0 1 198 340 130 
7.02 2.81 1.0000 -12 0 -1 
897 230 550 3.37 -1.67 1.0000 
-12 0 -1 859 150 520 
3.37 -1.67 1.0000 12 0 1 
387 370 160 3.37 1.67 1.0000 
12 0 1 854 140 500 
3.37 1.67 1.0000 -13 0 -1 
935 170 930 0.06 -0.61 1.0000 
-13 0 -1 1346 290 1340 
0.06 -0.61 1.0000 13 0 1 
1149 170 1140 0.06 0.61 1.0000 
13 0 1 938 410 930 
0.06 0.61 1.0000 -14 0 -1 
309 330 170 -2.25 1.32 1.0000 
14 0 1 30 490 -700 
-2.25 -1.32 1.0000 15 -1 -1 
16 450 -100 0.62 -1.80 1.0000 
-15 1 1 156 310 270 
0.62 1.80 1.0000 14 -1 -1 
113 150 110 0.65 -0.73 1.0000 
14 -1 -1 4 410 -390 
0.65 -0.73 1.0000 -14 1 1 
29 280 20 0.65 0.73 1.0000 
-14 1 1 29 130 20 
0.65 0.73 1.0000 13 -1 -1 
4901 590 5229 -1.07 -0.72 1.0000 
13 -1 -1 4641 430 4960 
-1.07 -0.72 1.0000 -13 1 1 
5133 450 5459 -1.07 0.72 1.0000 
-13 1 1 4998 500 5319 
-1.07 0.72 1.0000 12 -1 -1 
354 120 550 1.10 4.56 1.0000 
12 -1 -1 275 370 440 
1.10 4.56 1.0000 -12 1 1 
283 130 440 1.10 -4.56 1.0000 
-12 1 1 484 220 710 
1.10 -4.56 1.0000 11 -1 -1 
445 320 840 3.51 1.47 1.0000 
11 -1 -1 243 120 550 
3.51 1.47 1.0000 -11 1 1 
286 130 590 3.51 -1.47 1.0000 
-11 1 1 168 180 410 
3.51 -1.47 1.0000 10 -1 -1 
17 110 -20 0.56 -1.88 1.0000 
10 -1 -1 17 270 -110 
0.56 -1.88 1.0000 -10 1 1 
38 120 50 0.56 1.88 1.0000 
-10 1 1 17 150 0 
0.56 1.88 1.0000 9 -1 -1 
476 260 80 -6.16 0.15 1.0000 
9 -1 -1 589 120 130 
-6.16 0.15 1.0000 -9 1 1 
340 150 30 -6.16 -0.15 1.0000 
-9 1 1 614 130 140 
-6.16 -0.15 1.0000 8 -1 -1 
1640 160 1300 -16.80 -9.95 1.0000 
8 -1 -1 1598 270 1210 
-16.80 -9.95 1.0000 -8 1 1 
1699 180 1460 -16.80 9.95 1.0000 
-8 1 1 1645 180 1350 
-16.80 9.95 1.0000 7 -1 -1 
19136 1290 15928 5.91 -3.20 1.0000 
7 -1 -1 20393 1320 17078 
5.91 -3.20 1.0000 -7 1 1 
20998 1340 17528 5.91 3.20 1.0000 
-7 1 1 19915 1300 16538 
5.91 3.20 1.0000 6 -1 -1 
860 280 1650 4.01 4.42 1.0000 
6 -1 -1 740 170 1480 
4.01 4.42 1.0000 -6 1 1 
824 200 1700 4.01 -4.42 1.0000 
-6 1 1 660 200 1460 
4.01 -4.42 1.0000 5 -1 -1 
52231 5189 67423 -13.60 -15.72 1.0000 
5 -1 -1 51201 5149 66243 
-13.60 -15.72 1.0000 -5 1 1 
52435 5219 67913 -13.60 15.72 1.0000 
-5 1 1 50955 5139 66213 
-13.60 15.72 1.0000 4 -1 -1 
18930 1320 16988 5.49 22.42 1.0000 
4 -1 -1 18674 1320 16728 
5.49 22.42 1.0000 -4 1 1 
19292 1350 17558 5.49 -22.42 1.0000 
-4 1 1 18448 1310 16698 
5.49 -22.42 1.0000 3 -1 -1 
130125 7699 97110 23.29 0.04 1.0000 
3 -1 -1 144350 8249 109449 
23.29 0.04 1.0000 -3 1 1 
140523 8099 106119 23.29 -0.04 1.0000 
-3 1 1 134842 7879 101190 
23.29 -0.04 1.0000 2 -1 -1 
243303 14239 185501 -30.15 11.02 1.0000 
-2 1 1 238779 14029 180852 
-30.15 -11.02 1.0000 1 -1 -1 
324 40 340 8.22 -13.85 1.0000 
-1 1 1 281 50 410 
8.22 13.85 1.0000 0 -1 -1 
58033 2130 27557 41.27 -14.12 1.0000 
0 -1 -1 58117 2140 27617 
41.27 -14.12 1.0000 0 1 1 
59130 2090 26737 41.27 14.12 1.0000 
0 1 1 61994 2190 28727 
41.27 14.12 1.0000 -1 -1 -1 
29619 2070 25417 6.62 11.87 1.0000 
-1 -1 -1 36538 2370 31927 
6.62 11.87 1.0000 1 1 1 
31811 2160 27507 6.62 -11.87 1.0000 
1 1 1 35303 2310 30797 
6.62 -11.87 1.0000 -2 -1 -1 
47063 7069 94101 -42.44 -4.68 1.0000 
-2 -1 -1 39483 6579 83242 
-42.44 -4.68 1.0000 2 1 1 
46074 6989 92521 -42.44 4.68 1.0000 
2 1 1 39347 6559 82872 
-42.44 4.68 1.0000 -3 -1 -1 
182627 19978 259194 -38.71 -3.73 1.0000 
-3 -1 -1 189317 20338 267153 
-38.71 -3.73 1.0000 3 1 1 
177375 19698 252785 -38.71 3.73 1.0000 
3 1 1 179956 19838 255864 
-38.71 3.73 1.0000 -4 -1 -1 
563081 58204 759154 57.23 -11.36 1.0000 
-4 -1 -1 537239 56874 729087 
57.23 -11.36 1.0000 4 1 1 
542354 57174 735706 57.23 11.36 1.0000 
4 1 1 572536 58744 770803 
57.23 11.36 1.0000 -5 -1 -1 
9968 1040 13339 3.42 14.26 1.0000 
-5 -1 -1 9818 1040 13159 
3.42 14.26 1.0000 5 1 1 
9611 1020 12279 3.42 -14.26 1.0000 
5 1 1 10844 1050 13719 
3.42 -14.26 1.0000 -6 -1 -1 
110 160 720 -6.91 8.05 1.0000 
-6 -1 -1 108 200 710 
-6.91 8.05 1.0000 6 1 1 
81 270 690 -6.91 -8.05 1.0000 
6 1 1 99 140 770 
-6.91 -8.05 1.0000 -7 -1 -1 
7449 340 3750 -11.94 1.28 1.0000 
-7 -1 -1 8409 380 4440 
-11.94 1.28 1.0000 7 1 1 
7662 330 3890 -11.94 -1.28 1.0000 
7 1 1 7676 420 3900 
-11.94 -1.28 1.0000 -8 -1 -1 
512 160 550 -6.23 -7.08 1.0000 
-8 -1 -1 720 190 870 
-6.23 -7.08 1.0000 8 1 1 
809 300 950 -6.23 7.08 1.0000 
8 1 1 717 140 820 
-6.23 7.08 1.0000 -9 -1 -1 
33420 2030 26647 9.29 -0.06 1.0000 
9 1 1 29906 1920 23518 
9.29 0.06 1.0000 -10 -1 -1 
1871 240 1710 0.92 -0.77 1.0000 
-10 -1 -1 2225 220 2050 
0.92 -0.77 1.0000 10 1 1 
1695 370 1540 0.92 0.77 1.0000 
10 1 1 1894 190 1730 
0.92 0.77 1.0000 -11 -1 -1 
3497 410 4700 4.36 1.96 1.0000 
-11 -1 -1 3911 470 5179 
4.36 1.96 1.0000 11 1 1 
3811 420 5039 4.36 -1.96 1.0000 
11 1 1 3630 560 4830 
4.36 -1.96 1.0000 -12 -1 -1 
533 150 370 -2.01 1.24 1.0000 
-12 -1 -1 413 230 270 
-2.01 1.24 1.0000 12 1 1 
463 130 310 -2.01 -1.24 1.0000 
12 1 1 451 390 300 
-2.01 -1.24 1.0000 -13 -1 -1 
2784 270 2710 -0.37 0.88 1.0000 
-13 -1 -1 2378 350 2310 
-0.37 0.88 1.0000 13 1 1 
2344 250 2270 -0.37 -0.88 1.0000 
13 1 1 1867 490 1800 
-0.37 -0.88 1.0000 -14 -1 -1 
199 310 60 -3.31 -1.53 1.0000 
14 1 1 59 510 -50 
-3.31 1.53 1.0000 15 -2 -1 
365 430 520 -1.70 0.70 1.0000 
-15 2 1 186 300 300 
-1.70 -0.70 1.0000 14 -2 -1 
44 400 100 1.03 -2.74 1.0000 
14 -2 -1 85 150 170 
1.03 -2.74 1.0000 -14 2 1 
209 270 340 1.03 2.74 1.0000 
-14 2 1 57 130 120 
1.03 2.74 1.0000 13 -2 -1 
613 380 720 0.66 -1.93 1.0000 
13 -2 -1 343 140 420 
0.66 -1.93 1.0000 -13 2 1 
311 130 390 0.66 1.93 1.0000 
-13 2 1 92 240 130 
0.66 1.93 1.0000 12 -2 -1 
7819 740 9169 3.49 -1.13 1.0000 
12 -2 -1 8059 840 9429 
3.49 -1.13 1.0000 -12 2 1 
8389 760 9809 3.49 1.13 1.0000 
-12 2 1 7936 770 9319 
3.49 1.13 1.0000 11 -2 -1 
4 120 330 6.36 7.12 1.0000 
11 -2 -1 53 300 750 
6.36 7.12 1.0000 -11 2 1 
88 130 870 6.36 -7.12 1.0000 
-11 2 1 76 160 130 
6.36 -7.12 1.0000 10 -2 -1 
44 250 -100 2.85 1.37 1.0000 
10 -2 -1 226 120 80 
2.85 1.37 1.0000 -10 2 1 
44 110 -10 2.85 -1.37 1.0000 
-10 2 1 44 140 -40 
2.85 -1.37 1.0000 9 -2 -1 
480 240 360 1.53 2.43 1.0000 
9 -2 -1 765 130 620 
1.53 2.43 1.0000 -9 2 1 
769 140 630 1.53 -2.43 1.0000 
-9 2 1 693 130 560 
1.53 -2.43 1.0000 8 -2 -1 
719 140 720 -25.41 0.42 1.0000 
8 -2 -1 1006 220 480 
-25.41 0.42 1.0000 -8 2 1 
754 140 690 -25.41 -0.42 1.0000 
-8 2 1 649 130 800 
-25.41 -0.42 1.0000 7 -2 -1 
969 160 1180 -3.45 -6.96 1.0000 
7 -2 -1 930 220 1130 
-3.45 -6.96 1.0000 -7 2 1 
1142 160 1140 -3.45 6.96 1.0000 
-7 2 1 751 140 690 
-3.45 6.96 1.0000 6 -2 -1 
59342 5759 74693 14.01 -5.58 1.0000 
-6 2 1 58294 5709 73713 
14.01 5.58 1.0000 5 -2 -1 
553 160 1070 26.48 0.30 1.0000 
5 -2 -1 1244 190 430 
26.48 0.30 1.0000 -5 2 1 
579 150 1030 26.48 -0.30 1.0000 
-5 2 1 1116 150 510 
26.48 -0.30 1.0000 4 -2 -1 
5327 150 370 -43.10 7.35 1.0000 
4 -2 -1 5484 130 330 
-43.10 7.35 1.0000 -4 2 1 
4654 130 580 -43.10 -7.35 1.0000 
-4 2 1 5795 120 260 
-43.10 -7.35 1.0000 3 -2 -1 
2441 250 2680 -47.84 -3.77 1.0000 
-3 2 1 2158 250 3050 
-47.84 3.77 1.0000 -3 2 1 
3379 220 1880 -47.84 3.77 1.0000 
2 -2 -1 1117 90 380 
10.66 -9.63 1.0000 -2 2 1 
981 110 200 10.66 9.63 1.0000 
0 -2 -1 30577 1450 17918 
24.95 25.07 1.0000 0 -2 -1 
35471 1630 22038 24.95 25.07 1.0000 
0 2 1 31585 1500 19308 
24.95 -25.07 1.0000 0 2 1 
31902 1530 19578 24.95 -25.07 1.0000 
-1 -2 -1 76719 3930 50195 
-25.47 8.37 1.0000 1 2 1 
80812 4070 53325 -25.47 -8.37 1.0000 
-2 -2 -1 70044 4350 55984 
14.56 -18.11 1.0000 -2 -2 -1 
70331 4360 56244 14.56 -18.11 1.0000 
2 2 1 66870 4230 53085 
14.56 18.11 1.0000 2 2 1 
76719 4620 62014 14.56 18.11 1.0000 
-3 -2 -1 264 1300 15608 
-51.58 -4.56 1.0000 -3 -2 -1 
1421 1580 21498 -51.58 -4.56 1.0000 
3 2 1 1376 1590 21268 
-51.58 4.56 1.0000 3 2 1 
410 1340 16568 -51.58 4.56 1.0000 
-4 -2 -1 147057 12769 171513 
14.07 -13.68 1.0000 -4 -2 -1 
119898 11459 141996 14.07 -13.68 1.0000 
4 2 1 129178 11939 152805 
14.07 13.68 1.0000 4 2 1 
140863 12499 165523 14.07 13.68 1.0000 
-5 -2 -1 1031 220 520 
4.82 -3.32 1.0000 5 2 1 
1130 130 540 4.82 3.32 1.0000 
-6 -2 -1 5380 800 10069 
12.85 1.71 1.0000 -6 -2 -1 
5147 800 9749 12.85 1.71 1.0000 
6 2 1 5702 810 10559 
12.85 -1.71 1.0000 6 2 1 
4859 830 9399 12.85 -1.71 1.0000 
-7 -2 -1 7045 480 5549 
-4.79 4.60 1.0000 -7 -2 -1 
7414 480 5879 -4.79 4.60 1.0000 
7 2 1 6915 550 5429 
-4.79 -4.60 1.0000 7 2 1 
7573 480 6019 -4.79 -4.60 1.0000 
-8 -2 -1 50 220 1510 
-18.49 7.59 1.0000 -8 -2 -1 
156 190 960 -18.49 7.59 1.0000 
8 2 1 151 160 1190 
-18.49 -7.59 1.0000 8 2 1 
112 370 1660 -18.49 -7.59 1.0000 
-9 -2 -1 340 230 1690 
10.72 -1.21 1.0000 -9 -2 -1 
180 210 1300 10.72 -1.21 1.0000 
9 2 1 259 180 1500 
10.72 1.21 1.0000 9 2 1 
235 390 1440 10.72 1.21 1.0000 
-10 -2 -1 1804 240 1440 
-2.14 -3.26 1.0000 -10 -2 -1 
1427 190 1100 -2.14 -3.26 1.0000 
10 2 1 1515 160 1240 
-2.14 3.26 1.0000 10 2 1 
1428 390 1160 -2.14 3.26 1.0000 
-11 -2 -1 931 260 1320 
2.76 -1.16 1.0000 -11 -2 -1 
964 210 1360 2.76 -1.16 1.0000 
11 2 1 923 180 1320 
2.76 1.16 1.0000 11 2 1 
1150 450 1590 2.76 1.16 1.0000 
-12 -2 -1 310 180 230 
1.29 -0.83 1.0000 -12 -2 -1 
810 260 680 1.29 -0.83 1.0000 
12 2 1 10 450 -100 
1.29 0.83 1.0000 12 2 1 
304 140 220 1.29 0.83 1.0000 
-13 -2 -1 45 170 -20 
1.24 2.92 1.0000 -13 -2 -1 
66 290 210 1.24 2.92 1.0000 
13 2 1 18 160 110 
1.24 -2.92 1.0000 13 2 1 
40 490 160 1.24 -2.92 1.0000 
-14 -2 -1 365 320 420 
-0.63 -0.53 1.0000 14 2 1 
405 530 460 -0.63 0.53 1.0000 
15 -3 -1 944 430 1070 
0.94 0.13 1.0000 -15 3 1 
480 280 570 0.94 -0.13 1.0000 
14 -3 -1 639 390 630 
-0.14 1.07 1.0000 14 -3 -1 
720 170 710 -0.14 1.07 1.0000 
-14 3 1 1032 150 1020 
-0.14 -1.07 1.0000 -14 3 1 
660 260 650 -0.14 -1.07 1.0000 
13 -3 -1 561 140 690 
0.55 2.99 1.0000 13 -3 -1 
649 360 790 0.55 2.99 1.0000 
-13 3 1 604 130 720 
0.55 -2.99 1.0000 -13 3 1 
766 230 900 0.55 -2.99 1.0000 
12 -3 -1 774 330 750 
-0.33 -1.53 1.0000 12 -3 -1 
915 140 890 -0.33 -1.53 1.0000 
-12 3 1 668 190 650 
-0.33 1.53 1.0000 -12 3 1 
1000 130 980 -0.33 1.53 1.0000 
11 -3 -1 13030 1110 13829 
-1.39 -4.29 1.0000 11 -3 -1 
13553 1170 14369 -1.39 -4.29 1.0000 
-11 3 1 13920 1150 14659 
-1.39 4.29 1.0000 -11 3 1 
14813 1180 15578 -1.39 4.29 1.0000 
10 -3 -1 1539 260 1400 
0.93 2.14 1.0000 10 -3 -1 
953 150 840 0.93 2.14 1.0000 
-10 3 1 973 160 880 
0.93 -2.14 1.0000 -10 3 1 
1573 150 1460 0.93 -2.14 1.0000 
9 -3 -1 688 220 730 
-0.29 -2.61 1.0000 9 -3 -1 
764 140 810 -0.29 -2.61 1.0000 
-9 3 1 875 130 950 
-0.29 2.61 1.0000 -9 3 1 
677 150 740 -0.29 2.61 1.0000 
8 -3 -1 543 240 2420 
12.27 1.65 1.0000 8 -3 -1 
1071 320 3440 12.27 1.65 1.0000 
-8 3 1 463 230 2250 
12.27 -1.65 1.0000 -8 3 1 
1053 270 3410 12.27 -1.65 1.0000 
7 -3 -1 1111 420 4960 
17.51 -3.61 1.0000 7 -3 -1 
1167 440 5079 17.51 -3.61 1.0000 
-7 3 1 1171 420 5149 
17.51 3.61 1.0000 -7 3 1 
1190 430 5189 17.51 3.61 1.0000 
5 -3 -1 3555 1020 12809 
-25.31 -2.19 1.0000 5 -3 -1 
3746 1030 13169 -25.31 -2.19 1.0000 
-5 3 1 3635 1020 12929 
-25.31 2.19 1.0000 -5 3 1 
3773 1040 13189 -25.31 2.19 1.0000 
4 -3 -1 21946 630 7629 
-29.14 6.78 1.0000 4 -3 -1 
23717 690 8699 -29.14 6.78 1.0000 
-4 3 1 22980 670 8479 
-29.14 -6.78 1.0000 -4 3 1 
23625 690 8879 -29.14 -6.78 1.0000 
3 -3 -1 45399 1910 24428 
-28.29 9.22 1.0000 3 -3 -1 
46770 1940 25447 -28.29 9.22 1.0000 
-3 3 1 44306 1870 23578 
-28.29 -9.22 1.0000 -3 3 1 
46290 1920 25047 -28.29 -9.22 1.0000 
2 -3 -1 2904 120 930 
32.10 -20.41 1.0000 2 -3 -1 
2961 250 890 32.10 -20.41 1.0000 
-2 3 1 2706 130 970 
32.10 20.41 1.0000 -2 3 1 
3468 190 540 32.10 20.41 1.0000 
1 -3 -1 205 140 1120 
22.08 -1.03 1.0000 1 -3 -1 
549 260 560 22.08 -1.03 1.0000 
-1 3 1 568 250 520 
22.08 1.03 1.0000 -1 3 1 
172 150 1130 22.08 1.03 1.0000 
0 -3 -1 40668 8039 100530 
54.64 -6.97 1.0000 0 -3 -1 
50952 8759 116388 54.64 -6.97 1.0000 
0 3 1 48636 8619 113299 
54.64 6.97 1.0000 0 3 1 
45069 8359 107819 54.64 6.97 1.0000 
-1 -3 -1 110678 3440 43756 
-68.97 39.41 1.0000 -1 -3 -1 
114801 3580 46625 -68.97 39.41 1.0000 
1 3 1 113652 3480 44346 
-68.97 -39.41 1.0000 1 3 1 
118067 3600 47375 -68.97 -39.41 1.0000 
-2 -3 -1 52731 9279 121488 
-55.90 -9.85 1.0000 -2 -3 -1 
46894 8879 112529 -55.90 -9.85 1.0000 
2 3 1 51838 9209 120018 
-55.90 9.85 1.0000 2 3 1 
51562 9199 119598 -55.90 9.85 1.0000 
-3 -3 -1 6319 480 5299 
37.15 -13.92 1.0000 -3 -3 -1 
5624 330 3450 37.15 -13.92 1.0000 
3 3 1 5974 470 4160 
37.15 13.92 1.0000 3 3 1 
6175 380 4670 37.15 13.92 1.0000 
-4 -3 -1 49541 2100 27227 
27.34 -0.76 1.0000 -4 -3 -1 
49689 2120 27337 27.34 -0.76 1.0000 
4 3 1 47125 2050 25417 
27.34 0.76 1.0000 4 3 1 
50239 2120 27717 27.34 0.76 1.0000 
-5 -3 -1 1453 300 1850 
38.27 3.42 1.0000 -5 -3 -1 
3108 170 640 38.27 3.42 1.0000 
5 3 1 2268 360 1210 
38.27 -3.42 1.0000 -6 -3 -1 
2873 1200 15248 -33.08 2.54 1.0000 
-6 -3 -1 3052 1230 15658 
-33.08 2.54 1.0000 6 3 1 
3294 1290 16178 -33.08 -2.54 1.0000 
6 3 1 2604 1170 14599 
-33.08 -2.54 1.0000 -7 -3 -1 
119940 7109 94141 -18.75 -3.82 1.0000 
-7 -3 -1 106530 6579 82302 
-18.75 -3.82 1.0000 7 3 1 
118395 7049 92871 -18.75 3.82 1.0000 
7 3 1 112822 6849 87941 
-18.75 3.82 1.0000 -8 -3 -1 
1473 200 750 -5.32 -1.36 1.0000 
-8 -3 -1 3145 250 2040 
-5.32 -1.36 1.0000 8 3 1 
1990 160 1140 -5.32 1.36 1.0000 
8 3 1 2455 400 1500 
-5.32 1.36 1.0000 -9 -3 -1 
9275 1000 12599 7.55 0.49 1.0000 
-9 -3 -1 9481 1010 12839 
7.55 0.49 1.0000 9 3 1 
9505 1000 12859 7.55 -0.49 1.0000 
9 3 1 8640 1040 11849 
7.55 -0.49 1.0000 -10 -3 -1 
371 220 1530 9.37 1.31 1.0000 
-10 -3 -1 436 260 1660 
9.37 1.31 1.0000 10 3 1 
597 430 1950 9.37 -1.31 1.0000 
10 3 1 457 190 1690 
9.37 -1.31 1.0000 -11 -3 -1 
4369 430 4540 -0.62 1.17 1.0000 
11 3 1 4713 410 4910 
-0.62 -1.17 1.0000 -12 -3 -1 
657 210 940 -2.39 -0.01 1.0000 
-12 -3 -1 363 280 580 
-2.39 -0.01 1.0000 12 3 1 
682 530 970 -2.39 0.01 1.0000 
12 3 1 733 170 1030 
-2.39 0.01 1.0000 -13 -3 -1 
309 210 410 -1.25 0.72 1.0000 
-13 -3 -1 379 310 490 
-1.25 0.72 1.0000 13 3 1 
181 520 260 -1.25 -0.72 1.0000 
-14 -3 -1 309 320 230 
1.16 0.50 1.0000 14 3 1 
7 490 -10 1.16 -0.50 1.0000 
15 -4 -1 1395 410 1090 
-2.06 0.04 1.0000 -15 4 1 
1350 280 1050 -2.06 -0.04 1.0000 
14 -4 -1 12 370 -20 
-0.55 -1.53 1.0000 14 -4 -1 
97 150 130 -0.55 -1.53 1.0000 
-14 4 1 86 780 110 
-0.55 1.53 1.0000 -14 4 1 
120 220 150 -0.55 1.53 1.0000 
13 -4 -1 192 310 380 
2.63 1.53 1.0000 13 -4 -1 
185 140 370 2.63 1.53 1.0000 
-13 4 1 191 200 380 
2.63 -1.53 1.0000 -13 4 1 
124 610 280 2.63 -1.53 1.0000 
12 -4 -1 106 280 130 
0.76 3.51 1.0000 12 -4 -1 
323 130 410 0.76 3.51 1.0000 
-12 4 1 426 540 580 
0.76 -3.51 1.0000 -12 4 1 
162 160 240 0.76 -3.51 1.0000 
11 -4 -1 1223 260 880 
2.56 1.53 1.0000 11 -4 -1 
1810 170 1390 2.56 1.53 1.0000 
-11 4 1 1932 190 1520 
2.56 -1.53 1.0000 -11 4 1 
375 480 200 2.56 -1.53 1.0000 
10 -4 -1 6782 470 5859 
-2.77 -2.47 1.0000 10 -4 -1 
6406 490 5509 -2.77 -2.47 1.0000 
-10 4 1 4382 560 3680 
-2.77 2.47 1.0000 -10 4 1 
6558 460 5699 -2.77 2.47 1.0000 
9 -4 -1 10675 630 8059 
-6.46 1.11 1.0000 9 -4 -1 
10560 640 7959 -6.46 1.11 1.0000 
-9 4 1 9979 600 7439 
-6.46 -1.11 1.0000 -9 4 1 
8581 640 6239 -6.46 -1.11 1.0000 
8 -4 -1 370 140 -120 
-7.61 5.05 1.0000 8 -4 -1 
370 170 0 -7.61 5.05 1.0000 
-8 4 1 468 250 210 
-7.61 -5.05 1.0000 -8 4 1 
399 120 110 -7.61 -5.05 1.0000 
7 -4 -1 11094 960 12299 
2.61 -2.02 1.0000 7 -4 -1 
11940 1010 13189 2.61 -2.02 1.0000 
-7 4 1 9742 920 10889 
2.61 2.02 1.0000 -7 4 1 
10906 950 12119 2.61 2.02 1.0000 
6 -4 -1 979 320 3220 
36.53 -10.34 1.0000 -6 4 1 
1147 290 2540 36.53 10.34 1.0000 
-6 4 1 773 290 3430 
36.53 10.34 1.0000 5 -4 -1 
8844 1090 13749 10.93 5.36 1.0000 
5 -4 -1 10306 1150 15568 
10.93 5.36 1.0000 -5 4 1 
7443 1010 12249 10.93 -5.36 1.0000 
-5 4 1 8334 1060 13389 
10.93 -5.36 1.0000 4 -4 -1 
13592 480 5949 -25.58 -17.68 1.0000 
-4 4 1 12582 440 5189 
-25.58 17.68 1.0000 3 -4 -1 
104377 6409 85651 -14.62 5.60 1.0000 
3 -4 -1 90064 5839 72723 
-14.62 5.60 1.0000 -3 4 1 
95479 6049 77452 -14.62 -5.60 1.0000 
-3 4 1 101470 6279 82862 
-14.62 -5.60 1.0000 2 -4 -1 
52275 3130 40646 -12.85 -2.14 1.0000 
2 -4 -1 48182 2950 37046 
-12.85 -2.14 1.0000 -2 4 1 
53810 3180 41996 -12.85 2.14 1.0000 
-2 4 1 50282 3030 38886 
-12.85 2.14 1.0000 1 -4 -1 
816537 54745 721318 25.87 6.97 1.0000 
1 -4 -1 754404 52145 662984 
25.87 6.97 1.0000 -1 4 1 
790740 53645 696860 25.87 -6.97 1.0000 
-1 4 1 788546 53555 694800 
25.87 -6.97 1.0000 0 -4 -1 
188915 11069 139606 29.66 12.78 1.0000 
0 -4 -1 208118 11829 156224 
29.66 12.78 1.0000 0 4 1 
200231 11479 148855 29.66 -12.78 1.0000 
0 4 1 202752 11589 151035 
29.66 -12.78 1.0000 -1 -4 -1 
22787 1140 14579 -14.30 2.05 1.0000 
1 4 1 22270 1120 14219 
-14.30 -2.05 1.0000 -2 -4 -1 
71265 7879 103000 -25.42 8.84 1.0000 
-2 -4 -1 66463 7599 97200 
-25.42 8.84 1.0000 2 4 1 
67654 7679 98980 -25.42 -8.84 1.0000 
2 4 1 70027 7829 101850 
-25.42 -8.84 1.0000 -3 -4 -1 
62542 3690 50045 -14.55 -15.82 1.0000 
-3 -4 -1 52368 3300 40876 
-14.55 -15.82 1.0000 3 4 1 
62555 3690 50025 -14.55 15.82 1.0000 
3 4 1 50623 3240 39286 
-14.55 15.82 1.0000 -5 -4 -1 
10391 2250 28437 31.64 -0.25 1.0000 
-5 -4 -1 11656 2360 30507 
31.64 -0.25 1.0000 5 4 1 
11174 2350 29727 31.64 0.25 1.0000 
5 4 1 11586 2340 30397 
31.64 0.25 1.0000 -6 -4 -1 
290703 20748 271093 -9.15 9.71 1.0000 
-6 -4 -1 279401 20258 260174 
-9.15 9.71 1.0000 6 4 1 
287746 20598 267713 -9.15 -9.71 1.0000 
6 4 1 283665 20438 263774 
-9.15 -9.71 1.0000 -7 -4 -1 
2376 300 2470 -0.01 -4.07 1.0000 
-7 -4 -1 1817 250 1890 
-0.01 -4.07 1.0000 7 4 1 
2167 230 2280 -0.01 4.07 1.0000 
7 4 1 2436 460 2560 
-0.01 4.07 1.0000 -8 -4 -1 
303 240 1510 -8.74 -6.67 1.0000 
8 4 1 260 460 1320 
-8.74 6.67 1.0000 -9 -4 -1 
3009 380 3700 -2.73 2.27 1.0000 
-9 -4 -1 4033 420 4830 
-2.73 2.27 1.0000 9 4 1 
3303 350 4030 -2.73 -2.27 1.0000 
9 4 1 3006 550 3700 
-2.73 -2.27 1.0000 -10 -4 -1 
288 210 -130 8.03 -0.56 1.0000 
-10 -4 -1 20 230 210 
8.03 -0.56 1.0000 10 4 1 
288 470 -250 8.03 0.56 1.0000 
10 4 1 288 140 -60 
8.03 0.56 1.0000 -11 -4 -1 
2144 340 2580 -2.14 0.48 1.0000 
-11 -4 -1 1718 290 2110 
-2.14 0.48 1.0000 11 4 1 
1829 560 2240 -2.14 -0.48 1.0000 
11 4 1 1875 240 2290 
-2.14 -0.48 1.0000 -12 -4 -1 
681 300 740 0.06 2.11 1.0000 
-12 -4 -1 325 230 360 
0.06 2.11 1.0000 12 4 1 
485 540 510 0.06 -2.11 1.0000 
12 4 1 628 170 660 
0.06 -2.11 1.0000 15 -5 -1 
584 370 730 -0.93 -1.40 1.0000 
-15 5 1 76 240 120 
-0.93 1.40 1.0000 14 -5 -1 
227 320 140 1.55 0.30 1.0000 
14 -5 -1 278 160 180 
1.55 0.30 1.0000 -14 5 1 
11 610 -340 1.55 -0.30 1.0000 
-14 5 1 372 210 260 
1.55 -0.30 1.0000 13 -5 -1 
221 150 280 0.91 -1.13 1.0000 
13 -5 -1 500 300 590 
0.91 -1.13 1.0000 -13 5 1 
396 580 480 0.91 1.13 1.0000 
-13 5 1 587 200 690 
0.91 1.13 1.0000 12 -5 -1 
23 140 -160 0.89 2.09 1.0000 
-12 5 1 272 520 420 
0.89 -2.09 1.0000 11 -5 -1 
619 140 540 -0.93 -2.23 1.0000 
11 -5 -1 630 230 550 
-0.93 -2.23 1.0000 -11 5 1 
400 140 350 -0.93 2.23 1.0000 
-11 5 1 995 420 930 
-0.93 2.23 1.0000 10 -5 -1 
6204 470 5509 -2.14 -1.37 1.0000 
10 -5 -1 6458 470 5749 
-2.14 -1.37 1.0000 -10 5 1 
5667 580 5029 -2.14 1.37 1.0000 
-10 5 1 5783 430 5139 
-2.14 1.37 1.0000 9 -5 -1 
23 170 -110 2.02 1.04 1.0000 
-9 5 1 23 320 -440 
2.02 -1.04 1.0000 8 -5 -1 
2677 210 1520 6.21 -1.32 1.0000 
8 -5 -1 2730 190 1560 
6.21 -1.32 1.0000 -8 5 1 
2340 160 1240 6.21 1.32 1.0000 
-8 5 1 2049 280 1030 
6.21 1.32 1.0000 7 -5 -1 
711 210 1150 4.61 11.72 1.0000 
7 -5 -1 716 150 1160 
4.61 11.72 1.0000 -7 5 1 
652 150 1020 4.61 -11.72 1.0000 
-7 5 1 512 210 690 
4.61 -11.72 1.0000 6 -5 -1 
1672 220 910 -5.43 -2.52 1.0000 
6 -5 -1 1844 140 1040 
-5.43 -2.52 1.0000 -6 5 1 
1459 140 720 -5.43 2.52 1.0000 
-6 5 1 1473 190 730 
-5.43 2.52 1.0000 4 -5 -1 
368218 28977 368533 0.03 4.86 1.0000 
4 -5 -1 387845 29837 388171 
0.03 4.86 1.0000 -4 5 1 
398778 30317 398850 0.03 -4.86 1.0000 
-4 5 1 384903 29697 384971 
0.03 -4.86 1.0000 3 -5 -1 
2533 150 1090 -10.92 -5.87 1.0000 
3 -5 -1 1621 360 450 
-10.92 -5.87 1.0000 -3 5 1 
2137 250 940 -10.92 5.87 1.0000 
-3 5 1 2264 170 1040 
-10.92 5.87 1.0000 2 -5 -1 
21760 580 7289 35.38 -19.25 1.0000 
2 -5 -1 20687 660 6579 
35.38 -19.25 1.0000 -2 5 1 
23144 680 7869 35.38 19.25 1.0000 
-2 5 1 21938 580 7079 
35.38 19.25 1.0000 1 -5 -1 
17954 3300 40566 31.89 4.06 1.0000 
1 -5 -1 24946 3790 50795 
31.89 4.06 1.0000 -1 5 1 
20059 3440 43666 31.89 -4.06 1.0000 
-1 5 1 23918 3720 49285 
31.89 -4.06 1.0000 0 -5 -1 
13347 2440 31157 -28.39 9.76 1.0000 
0 -5 -1 13289 2480 31067 
-28.39 9.76 1.0000 0 5 1 
13934 2540 32347 -28.39 -9.76 1.0000 
0 5 1 14689 2550 33497 
-28.39 -9.76 1.0000 -1 -5 -1 
14741 1440 17878 -5.79 -0.87 1.0000 
-1 -5 -1 14650 1380 17778 
-5.79 -0.87 1.0000 1 5 1 
13898 1400 16898 -5.79 0.87 1.0000 
1 5 1 14270 1360 17308 
-5.79 0.87 1.0000 -2 -5 -1 
20086 3050 40446 -28.17 -0.05 1.0000 
-2 -5 -1 15023 2700 33107 
-28.17 -0.05 1.0000 2 5 1 
19846 3040 40106 -28.17 0.05 1.0000 
2 5 1 16809 2810 35736 
-28.17 0.05 1.0000 -3 -5 -1 
121024 12669 163684 26.76 -8.39 1.0000 
3 5 1 121882 12709 164963 
26.76 8.39 1.0000 -4 -5 -1 
2014 610 7189 18.39 5.57 1.0000 
-4 -5 -1 931 450 4940 
18.39 5.57 1.0000 4 5 1 
1026 440 5119 18.39 -5.57 1.0000 
-5 -5 -1 80411 5369 68953 
-9.94 -1.00 1.0000 -5 -5 -1 
81760 5419 70203 -9.94 -1.00 1.0000 
5 5 1 79914 5379 68523 
-9.94 1.00 1.0000 5 5 1 
83410 5489 71763 -9.94 1.00 1.0000 
-6 -5 -1 5739 570 5789 
-0.16 5.06 1.0000 -6 -5 -1 
7712 610 7789 -0.16 5.06 1.0000 
6 5 1 5615 680 5649 
-0.16 -5.06 1.0000 6 5 1 
7225 570 7279 -0.16 -5.06 1.0000 
-7 -5 -1 9790 1480 18238 
-16.95 7.08 1.0000 -7 -5 -1 
12115 1640 21388 -16.95 7.08 1.0000 
7 5 1 10259 1510 19138 
-16.95 -7.08 1.0000 7 5 1 
11345 1680 20618 -16.95 -7.08 1.0000 
-8 -5 -1 7478 510 5539 
5.80 -1.45 1.0000 -8 -5 -1 
7872 500 5879 5.80 -1.45 1.0000 
8 5 1 7786 470 5779 
5.80 1.45 1.0000 8 5 1 
6773 640 4910 5.80 1.45 1.0000 
-9 -5 -1 2156 350 3360 
3.25 -9.94 1.0000 -9 -5 -1 
2193 360 3410 3.25 -9.94 1.0000 
9 5 1 2331 580 3630 
3.25 9.94 1.0000 9 5 1 
2233 310 3500 3.25 9.94 1.0000 
-10 -5 -1 128 220 -100 
5.04 -1.81 1.0000 -10 -5 -1 
128 240 -50 5.04 -1.81 1.0000 
10 5 1 128 140 -40 
5.04 1.81 1.0000 10 5 1 
128 530 -680 5.04 1.81 1.0000 
-11 -5 -1 1795 320 1780 
-0.16 1.03 1.0000 -11 -5 -1 
1344 250 1330 -0.16 1.03 1.0000 
11 5 1 1405 190 1380 
-0.16 -1.03 1.0000 11 5 1 
628 620 610 -0.16 -1.03 1.0000 
-12 -5 -1 1965 350 1810 
-1.07 2.75 1.0000 -12 -5 -1 
2078 280 1920 -1.07 2.75 1.0000 
12 5 1 2672 630 2460 
-1.07 -2.75 1.0000 12 5 1 
2299 240 2100 -1.07 -2.75 1.0000 
-13 -5 -1 167 330 210 
-0.74 0.23 1.0000 13 5 1 
3 600 -360 -0.74 -0.23 1.0000 
15 -6 -1 274 350 190 
-1.34 0.35 1.0000 -15 6 1 
224 220 150 -1.34 -0.35 1.0000 
14 -6 -1 34 300 -600 
-2.64 0.84 1.0000 -14 6 1 
34 200 -80 -2.64 -0.84 1.0000 
13 -6 -1 1628 330 1700 
0.42 -0.56 1.0000 13 -6 -1 
1550 210 1620 0.42 -0.56 1.0000 
-13 6 1 836 630 890 
0.42 0.56 1.0000 -13 6 1 
1459 240 1530 0.42 0.56 1.0000 
12 -6 -1 289 250 170 
1.89 -0.55 1.0000 -12 6 1 
730 170 530 1.89 0.55 1.0000 
11 -6 -1 1553 250 1740 
-1.09 -0.53 1.0000 11 -6 -1 
1553 220 1740 -1.09 -0.53 1.0000 
-11 6 1 1363 190 1540 
-1.09 0.53 1.0000 -11 6 1 
60 460 100 -1.09 0.53 1.0000 
10 -6 -1 3798 400 4670 
-3.03 -2.66 1.0000 10 -6 -1 
3466 390 4300 -3.03 -2.66 1.0000 
-10 6 1 3503 370 4320 
-3.03 2.66 1.0000 9 -6 -1 
38004 3180 41866 -4.46 -3.84 1.0000 
9 -6 -1 36338 3110 40116 
-4.46 -3.84 1.0000 -9 6 1 
34061 2990 37626 -4.46 3.84 1.0000 
8 -6 -1 1 200 50 
3.13 -0.85 1.0000 8 -6 -1 
72 130 230 3.13 -0.85 1.0000 
-8 6 1 47 270 -400 
3.13 0.85 1.0000 -8 6 1 
2 120 30 3.13 0.85 1.0000 
7 -6 -1 8047 920 12289 
9.59 5.02 1.0000 7 -6 -1 
7110 900 11119 9.59 5.02 1.0000 
-7 6 1 6413 820 10129 
9.59 -5.02 1.0000 -7 6 1 
6311 840 9999 9.59 -5.02 1.0000 
6 -6 -1 307 280 -150 
7.05 4.40 1.0000 -6 6 1 
307 190 -90 7.05 -4.40 1.0000 
-6 6 1 330 130 40 
7.05 -4.40 1.0000 5 -6 -1 
128554 9909 128617 0.01 2.34 1.0000 
5 -6 -1 118078 9429 118138 
0.01 2.34 1.0000 -5 6 1 
138427 10339 138436 0.01 -2.34 1.0000 
-5 6 1 126319 9789 126327 
0.01 -2.34 1.0000 3 -6 -1 
28153 2510 32527 -5.47 -5.85 1.0000 
3 -6 -1 24495 2290 28577 
-5.47 -5.85 1.0000 -3 6 1 
28202 2470 32287 -5.47 5.85 1.0000 
-3 6 1 26191 2360 30127 
-5.47 5.85 1.0000 2 -6 -1 
172 150 340 -3.55 11.21 1.0000 
2 -6 -1 181 460 290 
-3.55 11.21 1.0000 -2 6 1 
614 380 -80 -3.55 -11.21 1.0000 
-2 6 1 320 210 70 
-3.55 -11.21 1.0000 1 -6 -1 
31425 3270 42906 -13.17 -15.43 1.0000 
1 -6 -1 26341 2950 36846 
-13.17 -15.43 1.0000 -1 6 1 
29198 3140 40336 -13.17 15.43 1.0000 
-1 6 1 28318 3060 39286 
-13.17 15.43 1.0000 0 -6 -1 
4255 270 2180 13.78 14.29 1.0000 
0 -6 -1 4233 500 2160 
13.78 14.29 1.0000 0 6 1 
3965 290 2160 13.78 -14.29 1.0000 
0 6 1 4844 520 3030 
13.78 -14.29 1.0000 -1 -6 -1 
13571 1320 16358 -4.98 7.67 1.0000 
-1 -6 -1 11977 1180 14589 
-4.98 7.67 1.0000 1 6 1 
13186 1310 15828 -4.98 -7.67 1.0000 
1 6 1 12563 1200 15138 
-4.98 -7.67 1.0000 -3 -6 -1 
11354 1920 24268 22.54 -14.08 1.0000 
-3 -6 -1 10253 1800 22608 
22.54 -14.08 1.0000 3 6 1 
11601 1960 24658 22.54 14.08 1.0000 
3 6 1 10727 1830 23348 
22.54 14.08 1.0000 -4 -6 -1 
40647 2560 32757 9.92 -3.44 1.0000 
-4 -6 -1 41314 2570 33357 
9.92 -3.44 1.0000 4 6 1 
39720 2560 31847 9.92 3.44 1.0000 
4 6 1 39709 2490 31837 
9.92 3.44 1.0000 -5 -6 -1 
571 320 420 -9.02 11.22 1.0000 
-5 -6 -1 581 200 230 
-9.02 11.22 1.0000 5 6 1 
558 160 320 -9.02 -11.22 1.0000 
5 6 1 567 520 250 
-9.02 -11.22 1.0000 -6 -6 -1 
7684 810 9749 -4.88 -4.27 1.0000 
-6 -6 -1 8642 890 10829 
-4.88 -4.27 1.0000 6 6 1 
8577 840 10629 -4.88 4.27 1.0000 
6 6 1 7996 960 9979 
-4.88 4.27 1.0000 -7 -6 -1 
4773 740 8369 -10.60 2.58 1.0000 
-7 -6 -1 5281 730 9039 
-10.60 2.58 1.0000 7 6 1 
5381 730 9209 -10.60 -2.58 1.0000 
7 6 1 4111 840 7519 
-10.60 -2.58 1.0000 -8 -6 -1 
2089 370 3540 6.32 2.29 1.0000 
-8 -6 -1 2452 400 4010 
6.32 2.29 1.0000 8 6 1 
2217 330 3650 6.32 -2.29 1.0000 
8 6 1 2279 600 3730 
6.32 -2.29 1.0000 -9 -6 -1 
2471 340 2740 1.24 0.12 1.0000 
-9 -6 -1 1819 310 2050 
1.24 0.12 1.0000 9 6 1 
2179 250 2430 1.24 -0.12 1.0000 
9 6 1 1717 590 1940 
1.24 -0.12 1.0000 -10 -6 -1 
364 270 270 -1.28 -0.65 1.0000 
10 6 1 9 630 -120 
-1.28 0.65 1.0000 -11 -6 -1 
605 240 540 -1.08 -2.85 1.0000 
-11 -6 -1 860 320 790 
-1.08 -2.85 1.0000 11 6 1 
374 670 330 -1.08 2.85 1.0000 
11 6 1 665 170 620 
-1.08 2.85 1.0000 -12 -6 -1 
5 330 0 -0.93 0.48 1.0000 
12 6 1 5 750 -460 
-0.93 -0.48 1.0000 -13 -6 -1 
1845 390 1540 1.75 0.24 1.0000 
13 6 1 608 550 440 
1.75 -0.24 1.0000 13 -7 -1 
657 270 540 1.14 -0.03 1.0000 
13 -7 -1 811 190 680 
1.14 -0.03 1.0000 -13 7 1 
6 580 -190 1.14 0.03 1.0000 
-13 7 1 491 200 390 
1.14 0.03 1.0000 12 -7 -1 
1940 290 2270 -1.71 0.05 1.0000 
12 -7 -1 1691 240 2000 
-1.71 0.05 1.0000 -12 7 1 
1819 240 2140 -1.71 -0.05 1.0000 
-12 7 1 228 500 350 
-1.71 -0.05 1.0000 11 -7 -1 
131 180 70 -1.75 1.57 1.0000 
11 -7 -1 92 170 40 
-1.75 1.57 1.0000 -11 7 1 
24 450 0 -1.75 -1.57 1.0000 
-11 7 1 24 130 -30 
-1.75 -1.57 1.0000 10 -7 -1 
1981 250 2150 -0.34 -3.44 1.0000 
10 -7 -1 1593 200 1740 
-0.34 -3.44 1.0000 -10 7 1 
1331 410 1430 -0.34 3.44 1.0000 
-10 7 1 1540 180 1650 
-0.34 3.44 1.0000 9 -7 -1 
452 140 790 -3.24 0.07 1.0000 
9 -7 -1 475 230 820 
-3.24 0.07 1.0000 -9 7 1 
356 130 660 -3.24 -0.07 1.0000 
-9 7 1 298 340 580 
-3.24 -0.07 1.0000 -8 7 1 
7394 750 8399 2.72 -1.46 1.0000 
7 -7 -1 2987 250 2820 
1.02 -4.11 1.0000 7 -7 -1 
3535 400 3360 1.02 -4.11 1.0000 
-7 7 1 3209 270 3050 
1.02 4.11 1.0000 -7 7 1 
3372 370 3210 1.02 4.11 1.0000 
6 -7 -1 7049 640 6849 
0.60 3.66 1.0000 6 -7 -1 
6493 530 6299 0.60 3.66 1.0000 
-6 7 1 6817 570 6669 
0.60 -3.66 1.0000 -6 7 1 
5840 490 5699 0.60 -3.66 1.0000 
5 -7 -1 158 390 540 
-3.90 -7.08 1.0000 5 -7 -1 
86 160 150 -3.90 -7.08 1.0000 
-5 7 1 103 180 370 
-3.90 7.08 1.0000 -5 7 1 
82 210 250 -3.90 7.08 1.0000 
4 -7 -1 2309 210 2070 
-1.20 0.27 1.0000 4 -7 -1 
1038 430 880 -1.20 0.27 1.0000 
-4 7 1 1688 260 1490 
-1.20 -0.27 1.0000 -4 7 1 
1763 240 1560 -1.20 -0.27 1.0000 
3 -7 -1 3625 480 1220 
12.12 -1.10 1.0000 3 -7 -1 
4500 190 1750 12.12 -1.10 1.0000 
-3 7 1 3223 230 970 
12.12 1.10 1.0000 -3 7 1 
3991 320 1410 12.12 1.10 1.0000 
2 -7 -1 181 170 130 
11.68 0.98 1.0000 -2 7 1 
611 440 -400 11.68 -0.98 1.0000 
0 -7 -1 168 680 8199 
-36.78 -1.53 1.0000 0 7 1 
169 840 8209 -36.78 1.53 1.0000 
-1 -7 -1 14919 2640 34487 
-29.58 -9.95 1.0000 -1 -7 -1 
11619 2370 29327 -29.58 -9.95 1.0000 
1 7 1 15312 2690 35346 
-29.58 9.95 1.0000 1 7 1 
11532 2370 29437 -29.58 9.95 1.0000 
-2 -7 -1 45701 4280 56804 
11.23 8.50 1.0000 -2 -7 -1 
37887 3850 48025 11.23 8.50 1.0000 
2 7 1 45171 4260 56224 
11.23 -8.50 1.0000 2 7 1 
38231 3860 48425 11.23 -8.50 1.0000 
-3 -7 -1 18513 990 12859 
10.99 6.41 1.0000 -3 -7 -1 
14960 950 9909 10.99 6.41 1.0000 
3 7 1 15435 1040 10669 
10.99 -6.41 1.0000 3 7 1 
17669 960 12559 10.99 -6.41 1.0000 
-4 -7 -1 51085 2690 34207 
19.56 -2.88 1.0000 -4 -7 -1 
53095 2800 35856 19.56 -2.88 1.0000 
4 7 1 51968 2720 34887 
19.56 2.88 1.0000 4 7 1 
53233 2830 35926 19.56 2.88 1.0000 
-5 -7 -1 2144 290 2360 
0.91 -2.24 1.0000 -5 -7 -1 
1063 370 1210 0.91 -2.24 1.0000 
5 7 1 1072 600 1240 
0.91 2.24 1.0000 5 7 1 
1835 250 2060 0.91 2.24 1.0000 
-7 -7 -1 9865 700 7869 
-5.15 2.09 1.0000 -7 -7 -1 
10312 690 8269 -5.15 2.09 1.0000 
7 7 1 10430 670 8329 
-5.15 -2.09 1.0000 7 7 1 
8574 840 6679 -5.15 -2.09 1.0000 
-8 -7 -1 13097 930 11649 
-3.10 0.25 1.0000 -8 -7 -1 
11823 880 10449 -3.10 0.25 1.0000 
8 7 1 11946 1050 10559 
-3.10 -0.25 1.0000 8 7 1 
12243 870 10839 -3.10 -0.25 1.0000 
-9 -7 -1 1248 260 430 
6.93 0.80 1.0000 -9 -7 -1 
654 270 120 6.93 0.80 1.0000 
9 7 1 996 640 300 
6.93 -0.80 1.0000 9 7 1 
1170 170 400 6.93 -0.80 1.0000 
-10 -7 -1 929 260 800 
1.47 -2.32 1.0000 -10 -7 -1 
609 300 500 1.47 -2.32 1.0000 
10 7 1 480 640 360 
1.47 2.32 1.0000 10 7 1 
723 170 580 1.47 2.32 1.0000 
-11 -7 -1 19 270 -70 
-1.25 1.61 1.0000 -11 -7 -1 
19 320 -220 -1.25 1.61 1.0000 
11 7 1 26 170 80 
-1.25 -1.61 1.0000 11 7 1 
19 610 -760 -1.25 -1.61 1.0000 
-12 -7 -1 1023 380 1590 
-3.70 -0.90 1.0000 12 7 1 
948 650 1490 -3.70 0.90 1.0000 
14 -8 -1 177 300 270 
-1.09 -1.13 1.0000 -14 8 1 
25 200 60 -1.09 1.13 1.0000 
13 -8 -1 909 260 980 
-0.45 1.63 1.0000 13 -8 -1 
890 230 960 -0.45 1.63 1.0000 
-13 8 1 1014 220 1110 
-0.45 -1.63 1.0000 -13 8 1 
211 620 250 -0.45 -1.63 1.0000 
12 -8 -1 22 190 -170 
2.24 -0.05 1.0000 12 -8 -1 
22 200 -270 2.24 -0.05 1.0000 
-12 8 1 22 160 -100 
2.24 0.05 1.0000 -12 8 1 
22 480 -790 2.24 0.05 1.0000 
11 -8 -1 466 220 530 
0.69 -0.39 1.0000 -11 8 1 
3 560 -330 0.69 0.39 1.0000 
10 -8 -1 865 160 1090 
-1.38 3.17 1.0000 10 -8 -1 
953 270 1190 -1.38 3.17 1.0000 
-10 8 1 139 440 210 
-1.38 -3.17 1.0000 -10 8 1 
1026 160 1280 -1.38 -3.17 1.0000 
9 -8 -1 243 110 310 
-0.75 -3.30 1.0000 9 -8 -1 
195 270 250 -0.75 -3.30 1.0000 
-9 8 1 192 120 280 
-0.75 3.30 1.0000 -9 8 1 
51 370 -240 -0.75 3.30 1.0000 
8 -8 -1 60 320 -460 
2.53 -2.66 1.0000 8 -8 -1 
61 100 40 2.53 -2.66 1.0000 
-8 8 1 131 120 160 
2.53 2.66 1.0000 -8 8 1 
60 330 -230 2.53 2.66 1.0000 
7 -8 -1 27622 2130 27067 
0.81 4.42 1.0000 7 -8 -1 
30818 2300 30237 0.81 4.42 1.0000 
-7 8 1 27363 2110 26937 
0.81 -4.42 1.0000 -7 8 1 
25964 2080 25547 0.81 -4.42 1.0000 
6 -8 -1 8904 820 9179 
1.08 11.52 1.0000 6 -8 -1 
6957 640 7129 1.08 11.52 1.0000 
-6 8 1 7590 700 7929 
1.08 -11.52 1.0000 -6 8 1 
8665 700 9069 1.08 -11.52 1.0000 
5 -8 -1 40225 3270 41506 
1.51 -0.72 1.0000 5 -8 -1 
41357 3370 42656 1.51 -0.72 1.0000 
-5 8 1 40807 3300 42106 
1.51 0.72 1.0000 -5 8 1 
45287 3510 46655 1.51 0.72 1.0000 
4 -8 -1 7868 660 5429 
7.52 -3.25 1.0000 4 -8 -1 
7568 450 5179 7.52 -3.25 1.0000 
-4 8 1 7709 480 5249 
7.52 3.25 1.0000 -4 8 1 
8740 530 6109 7.52 3.25 1.0000 
3 -8 -1 4541 460 5449 
2.65 -7.39 1.0000 3 -8 -1 
4036 690 4880 2.65 -7.39 1.0000 
-3 8 1 4087 540 5059 
2.65 7.39 1.0000 -3 8 1 
4641 510 5689 2.65 7.39 1.0000 
2 -8 -1 28327 2060 26177 
-3.06 -2.53 1.0000 2 -8 -1 
29647 2210 27447 -3.06 -2.53 1.0000 
-2 8 1 29854 2140 27757 
-3.06 2.53 1.0000 -2 8 1 
27945 2100 25917 -3.06 2.53 1.0000 
1 -8 -1 1913 250 1520 
2.56 3.12 1.0000 1 -8 -1 
2056 560 1650 2.56 3.12 1.0000 
-1 8 1 1697 500 1380 
2.56 -3.12 1.0000 -1 8 1 
2496 320 2120 2.56 -3.12 1.0000 
0 -8 -1 6274 840 8319 
-5.59 2.81 1.0000 0 -8 -1 
5601 650 7539 -5.59 2.81 1.0000 
0 8 1 5484 820 7489 
-5.59 -2.81 1.0000 0 8 1 
5527 650 7539 -5.59 -2.81 1.0000 
-1 -8 -1 3088 360 3180 
-0.34 1.24 1.0000 -1 -8 -1 
2478 560 2560 -0.34 1.24 1.0000 
1 8 1 2938 340 3030 
-0.34 -1.24 1.0000 1 8 1 
3095 620 3190 -0.34 -1.24 1.0000 
-2 -8 -1 2521 390 3650 
-0.15 -14.53 1.0000 -2 -8 -1 
1371 530 1940 -0.15 -14.53 1.0000 
2 8 1 2980 360 3850 
-0.15 14.53 1.0000 2 8 1 
1778 630 2210 -0.15 14.53 1.0000 
-3 -8 -1 55780 4170 55024 
0.76 1.78 1.0000 -3 -8 -1 
47967 3790 47265 0.76 1.78 1.0000 
3 8 1 47724 3770 47045 
0.76 -1.78 1.0000 3 8 1 
56784 4240 56044 0.76 -1.78 1.0000 
-4 -8 -1 29482 2510 32267 
3.23 6.84 1.0000 -4 -8 -1 
27064 2430 29727 3.23 6.84 1.0000 
4 8 1 30103 2620 32647 
3.23 -6.84 1.0000 4 8 1 
30648 2540 33217 3.23 -6.84 1.0000 
-6 -8 -1 21420 1760 21638 
0.23 -3.82 1.0000 -6 -8 -1 
24301 1910 24538 0.23 -3.82 1.0000 
6 8 1 22447 1790 22678 
0.23 3.82 1.0000 6 8 1 
24355 2010 24598 0.23 3.82 1.0000 
-7 -8 -1 14 260 340 
6.39 -3.58 1.0000 -7 -8 -1 
5 290 240 6.39 -3.58 1.0000 
7 8 1 30 660 100 
6.39 3.58 1.0000 7 8 1 
9 190 330 6.39 3.58 1.0000 
-8 -8 -1 418 300 580 
-1.71 1.38 1.0000 -8 -8 -1 
589 290 780 -1.71 1.38 1.0000 
8 8 1 5 680 30 
-1.71 -1.38 1.0000 8 8 1 
532 200 740 -1.71 -1.38 1.0000 
-9 -8 -1 3449 370 2630 
3.58 -0.79 1.0000 -9 -8 -1 
2792 330 2060 3.58 -0.79 1.0000 
9 8 1 2771 250 2030 
3.58 0.79 1.0000 9 8 1 
3967 770 3070 3.58 0.79 1.0000 
-10 -8 -1 764 330 720 
-0.49 1.57 1.0000 -10 -8 -1 
1121 290 1070 -0.49 1.57 1.0000 
10 8 1 959 210 910 
-0.49 -1.57 1.0000 10 8 1 
857 730 810 -0.49 -1.57 1.0000 
11 8 1 935 780 990 
0.34 -1.89 1.0000 -12 -8 -1 
248 370 300 -0.74 -0.23 1.0000 
12 8 1 3 570 -430 
-0.74 0.23 1.0000 14 -9 -1 
1 280 -110 0.54 -0.08 1.0000 
-14 9 1 1 190 -60 
0.54 0.08 1.0000 13 -9 -1 
4 230 -350 -0.01 -0.94 1.0000 
-13 9 1 4 190 -270 
-0.01 0.94 1.0000 -13 9 1 
4 380 -310 -0.01 0.94 1.0000 
12 -9 -1 588 190 490 
-1.17 -2.31 1.0000 12 -9 -1 
285 260 210 -1.17 -2.31 1.0000 
-12 9 1 30 480 -80 
-1.17 2.31 1.0000 -12 9 1 
683 170 610 -1.17 2.31 1.0000 
11 -9 -1 150 260 290 
-2.09 2.68 1.0000 11 -9 -1 
48 150 120 -2.09 2.68 1.0000 
-11 9 1 51 130 -10 
-2.09 -2.68 1.0000 -11 9 1 
51 440 -190 -2.09 -2.68 1.0000 
10 -9 -1 2934 410 3100 
-0.70 -0.53 1.0000 10 -9 -1 
3187 300 3360 -0.70 -0.53 1.0000 
-10 9 1 3006 290 3170 
-0.70 0.53 1.0000 9 -9 -1 
544 110 200 4.45 -0.92 1.0000 
9 -9 -1 849 320 400 
4.45 -0.92 1.0000 -9 9 1 
92 460 0 4.45 0.92 1.0000 
-9 9 1 709 120 310 
4.45 0.92 1.0000 8 -9 -1 
11055 960 12209 -2.54 0.32 1.0000 
8 -9 -1 11750 1080 12939 
-2.54 0.32 1.0000 -8 9 1 
11050 970 12209 -2.54 -0.32 1.0000 
7 -9 -1 7563 670 6109 
4.33 -2.49 1.0000 7 -9 -1 
8536 590 6989 4.33 -2.49 1.0000 
-7 9 1 7448 490 5969 
4.33 2.49 1.0000 -7 9 1 
6296 590 4940 4.33 2.49 1.0000 
6 -9 -1 27155 1940 23278 
-5.78 -2.20 1.0000 6 -9 -1 
31406 2170 27227 -5.78 -2.20 1.0000 
-6 9 1 29795 2040 25787 
-5.78 2.20 1.0000 -6 9 1 
37529 2400 33017 -5.78 2.20 1.0000 
5 -9 -1 1427 520 1650 
-2.50 7.36 1.0000 5 -9 -1 
1066 210 1220 -2.50 7.36 1.0000 
-5 9 1 915 220 910 
-2.50 -7.36 1.0000 -5 9 1 
915 330 910 -2.50 -7.36 1.0000 
4 -9 -1 4626 420 4840 
-0.44 3.59 1.0000 4 -9 -1 
3956 670 4150 -0.44 3.59 1.0000 
-4 9 1 4136 480 4360 
-0.44 -3.59 1.0000 -4 9 1 
4242 470 4470 -0.44 -3.59 1.0000 
3 -9 -1 8101 1200 13239 
11.85 1.35 1.0000 3 -9 -1 
7060 980 11899 11.85 1.35 1.0000 
-3 9 1 9069 1150 14449 
11.85 -1.35 1.0000 -3 9 1 
7315 1020 12209 11.85 -1.35 1.0000 
2 -9 -1 13449 860 10529 
6.65 5.51 1.0000 2 -9 -1 
14592 1100 11549 6.65 5.51 1.0000 
-2 9 1 13520 960 10659 
6.65 -5.51 1.0000 -2 9 1 
14146 930 11219 6.65 -5.51 1.0000 
1 -9 -1 23993 2390 30237 
-8.73 -4.16 1.0000 1 -9 -1 
25981 2570 32467 -8.73 -4.16 1.0000 
-1 9 1 24725 2430 30857 
-8.73 4.16 1.0000 -1 9 1 
25566 2530 31797 -8.73 4.16 1.0000 
0 -9 -1 5286 760 8849 
-9.53 -6.79 1.0000 0 -9 -1 
6470 990 10379 -9.53 -6.79 1.0000 
0 9 1 5351 770 8929 
-9.53 6.79 1.0000 0 9 1 
6333 980 10199 -9.53 6.79 1.0000 
-1 -9 -1 45938 4060 50085 
-4.49 0.06 1.0000 -1 -9 -1 
56130 4580 60704 -4.49 0.06 1.0000 
1 9 1 55275 4560 59814 
-4.49 -0.06 1.0000 1 9 1 
48498 4180 52755 -4.49 -0.06 1.0000 
-2 -9 -1 295 290 -320 
7.30 -3.62 1.0000 -2 -9 -1 
85 550 650 7.30 -3.62 1.0000 
2 9 1 21 240 190 
7.30 3.62 1.0000 2 9 1 
18 650 370 7.30 3.62 1.0000 
-3 -9 -1 22 510 1000 
12.46 2.98 1.0000 -3 -9 -1 
2 310 800 12.46 2.98 1.0000 
3 9 1 20 660 820 
12.46 -2.98 1.0000 3 9 1 
21 230 840 12.46 -2.98 1.0000 
-4 -9 -1 22358 1740 21408 
-1.52 -0.49 1.0000 4 9 1 
25207 2000 24208 -1.52 0.49 1.0000 
-5 -9 -1 9916 1100 12739 
-5.80 7.97 1.0000 -5 -9 -1 
10764 1100 13709 -5.80 7.97 1.0000 
5 9 1 10305 1060 13359 
-5.80 -7.97 1.0000 5 9 1 
9602 1250 12549 -5.80 -7.97 1.0000 
-6 -9 -1 8867 940 10889 
-4.75 -1.89 1.0000 -6 -9 -1 
8876 920 10899 -4.75 -1.89 1.0000 
6 9 1 10330 1210 12469 
-4.75 1.89 1.0000 6 9 1 
8780 880 10759 -4.75 1.89 1.0000 
-7 -9 -1 210 300 200 
0.26 -0.81 1.0000 -7 -9 -1 
636 330 620 0.26 -0.81 1.0000 
7 9 1 593 710 570 
0.26 0.81 1.0000 7 9 1 
246 210 230 0.26 0.81 1.0000 
-8 -9 -1 4812 460 3920 
3.22 -0.66 1.0000 8 9 1 
4285 830 3440 3.22 0.66 1.0000 
-9 -9 -1 30 300 -30 
1.31 -2.25 1.0000 -9 -9 -1 
159 320 300 1.31 -2.25 1.0000 
9 9 1 454 700 700 
1.31 2.25 1.0000 9 9 1 
4 200 40 1.31 2.25 1.0000 
-10 -9 -1 2535 370 2660 
0.57 -2.00 1.0000 -10 -9 -1 
2146 400 2260 0.57 -2.00 1.0000 
10 9 1 1730 750 1860 
0.57 2.00 1.0000 10 9 1 
2231 290 2380 0.57 2.00 1.0000 
-11 -9 -1 244 360 230 
-0.22 -0.02 1.0000 11 9 1 
0 590 -680 -0.22 0.02 1.0000 
13 -10 -1 483 230 420 
-0.72 -0.86 1.0000 -13 10 1 
457 190 400 -0.72 0.86 1.0000 
12 -10 -1 999 180 1090 
0.66 -0.40 1.0000 12 -10 -1 
970 310 1060 0.66 -0.40 1.0000 
-12 10 1 1181 200 1280 
0.66 0.40 1.0000 -12 10 1 
533 470 600 0.66 0.40 1.0000 
11 -10 -1 2424 260 2520 
-0.13 -3.14 1.0000 11 -10 -1 
2833 410 2940 -0.13 -3.14 1.0000 
-11 10 1 981 550 1000 
-0.13 3.14 1.0000 -11 10 1 
2426 260 2480 -0.13 3.14 1.0000 
10 -10 -1 26 120 130 
-1.06 3.59 1.0000 -10 10 1 
10 140 70 -1.06 -3.59 1.0000 
9 -10 -1 239 110 360 
-1.43 1.10 1.0000 9 -10 -1 
466 380 630 -1.43 1.10 1.0000 
-9 10 1 363 130 500 
-1.43 -1.10 1.0000 -9 10 1 
47 450 100 -1.43 -1.10 1.0000 
8 -10 -1 1289 420 1430 
-0.55 -2.55 1.0000 8 -10 -1 
1619 340 1780 -0.55 -2.55 1.0000 
-8 10 1 1108 160 1220 
-0.55 2.55 1.0000 -8 10 1 
1071 520 1180 -0.55 2.55 1.0000 
7 -10 -1 5965 530 5369 
-1.88 -0.10 1.0000 7 -10 -1 
7342 700 6679 -1.88 -0.10 1.0000 
-7 10 1 7402 680 6739 
-1.88 0.10 1.0000 -7 10 1 
7444 540 6779 -1.88 0.10 1.0000 
6 -10 -1 5349 450 5059 
-1.26 3.24 1.0000 6 -10 -1 
3823 620 3570 -1.26 3.24 1.0000 
-6 10 1 3305 480 3010 
-1.26 -3.24 1.0000 -6 10 1 
3793 330 3480 -1.26 -3.24 1.0000 
4 -10 -1 2218 670 1800 
4.54 -6.31 1.0000 4 -10 -1 
1443 230 1060 4.54 -6.31 1.0000 
-4 10 1 1720 300 1210 
4.54 6.31 1.0000 -4 10 1 
2363 390 1800 4.54 6.31 1.0000 
3 -10 -1 1423 290 2190 
3.92 4.30 1.0000 3 -10 -1 
1502 730 2290 3.92 4.30 1.0000 
-3 10 1 1312 440 2040 
3.92 -4.30 1.0000 -3 10 1 
1447 410 2210 3.92 -4.30 1.0000 
2 -10 -1 2002 680 2680 
-3.06 -2.08 1.0000 2 -10 -1 
1626 290 2240 -3.06 -2.08 1.0000 
-2 10 1 1851 500 2450 
-3.06 2.08 1.0000 -2 10 1 
1508 390 2050 -3.06 2.08 1.0000 
1 -10 -1 4390 290 1750 
-11.65 1.20 1.0000 1 -10 -1 
5432 660 2430 -11.65 1.20 1.0000 
-1 10 1 4326 380 1710 
-11.65 -1.20 1.0000 -1 10 1 
5145 560 2240 -11.65 -1.20 1.0000 
0 -10 -1 11792 1160 12039 
0.35 2.79 1.0000 0 -10 -1 
12424 1030 12679 0.35 2.79 1.0000 
0 10 1 12241 1180 12389 
0.35 -2.79 1.0000 0 10 1 
12936 1060 13089 0.35 -2.79 1.0000 
-1 -10 -1 9666 800 9039 
-1.54 -0.07 1.0000 -1 -10 -1 
11731 1040 11039 -1.54 -0.07 1.0000 
1 10 1 10585 840 9929 
-1.54 0.07 1.0000 1 10 1 
10472 1030 9819 -1.54 0.07 1.0000 
-3 -10 -1 50 520 310 
2.22 -4.79 1.0000 -3 -10 -1 
184 340 590 2.22 -4.79 1.0000 
3 10 1 65 250 360 
2.22 4.79 1.0000 3 10 1 
31 670 270 2.22 4.79 1.0000 
-4 -10 -1 4997 590 6189 
-3.80 1.06 1.0000 -4 -10 -1 
4398 660 5519 -3.80 1.06 1.0000 
4 10 1 4001 850 5099 
-3.80 -1.06 1.0000 4 10 1 
4873 540 6079 -3.80 -1.06 1.0000 
-5 -10 -1 18965 1630 19958 
-1.70 1.55 1.0000 -5 -10 -1 
17991 1550 18958 -1.70 1.55 1.0000 
5 10 1 20180 1810 21248 
-1.70 -1.55 1.0000 5 10 1 
18466 1550 19488 -1.70 -1.55 1.0000 
-6 -10 -1 1969 410 1680 
-3.21 4.77 1.0000 -6 -10 -1 
1907 360 1620 -3.21 4.77 1.0000 
6 10 1 1916 260 1570 
-3.21 -4.77 1.0000 6 10 1 
1618 810 1290 -3.21 -4.77 1.0000 
-7 -10 -1 4214 510 4500 
0.98 1.03 1.0000 7 10 1 
3550 890 3800 0.98 -1.03 1.0000 
-8 -10 -1 207 350 440 
3.04 -1.41 1.0000 -8 -10 -1 
364 330 660 3.04 -1.41 1.0000 
8 10 1 342 710 640 
3.04 1.41 1.0000 8 10 1 
371 230 680 3.04 1.41 1.0000 
-9 -10 -1 2049 400 1770 
-1.51 -1.01 1.0000 -9 -10 -1 
2339 360 2040 -1.51 -1.01 1.0000 
9 10 1 1659 800 1420 
-1.51 1.01 1.0000 9 10 1 
2195 290 1920 -1.51 1.01 1.0000 
-10 -10 -1 15 400 -120 
-0.62 -1.75 1.0000 10 10 1 
15 540 -640 -0.62 1.75 1.0000 
13 -11 -1 379 240 460 
0.93 0.06 1.0000 -13 11 1 
298 190 370 0.93 -0.06 1.0000 
11 -11 -1 216 360 290 
-1.10 0.03 1.0000 11 -11 -1 
295 150 380 -1.10 0.03 1.0000 
-11 11 1 393 170 490 
-1.10 -0.03 1.0000 -11 11 1 
5 450 -560 -1.10 -0.03 1.0000 
10 -11 -1 2415 250 2690 
1.29 -1.42 1.0000 10 -11 -1 
2103 470 2360 1.29 -1.42 1.0000 
-10 11 1 383 590 500 
1.29 1.42 1.0000 -10 11 1 
2747 290 3060 1.29 1.42 1.0000 
8 -11 -1 665 470 880 
-1.84 0.00 1.0000 8 -11 -1 
840 350 1080 -1.84 0.00 1.0000 
-8 11 1 77 480 160 
-1.84 -0.00 1.0000 -8 11 1 
682 160 900 -1.84 -0.00 1.0000 
7 -11 -1 131 510 -220 
-5.39 -0.62 1.0000 7 -11 -1 
131 280 -10 -5.39 -0.62 1.0000 
-7 11 1 452 140 130 
-5.39 0.62 1.0000 -7 11 1 
226 470 20 -5.39 0.62 1.0000 
6 -11 -1 85 590 160 
0.06 2.45 1.0000 6 -11 -1 
27 240 -20 0.06 2.45 1.0000 
-6 11 1 18 170 70 
0.06 -2.45 1.0000 -6 11 1 
27 400 -280 0.06 -2.45 1.0000 
5 -11 -1 15131 1540 17498 
-4.41 0.91 1.0000 5 -11 -1 
15633 1410 18038 -4.41 0.91 1.0000 
-5 11 1 14179 1400 16498 
-4.41 -0.91 1.0000 -5 11 1 
14783 1370 17148 -4.41 -0.91 1.0000 
4 -11 -1 1287 290 2300 
5.63 1.54 1.0000 4 -11 -1 
523 670 1220 5.63 1.54 1.0000 
-4 11 1 1374 460 2400 
5.63 -1.54 1.0000 -4 11 1 
721 330 1500 5.63 -1.54 1.0000 
3 -11 -1 7104 760 9249 
5.02 5.00 1.0000 3 -11 -1 
5282 980 7139 5.02 5.00 1.0000 
-3 11 1 6955 830 8999 
5.02 -5.00 1.0000 -3 11 1 
6841 850 8869 5.02 -5.00 1.0000 
2 -11 -1 275 690 430 
1.56 1.32 1.0000 2 -11 -1 
19 250 -370 1.56 1.32 1.0000 
-2 11 1 19 490 -630 
1.56 -1.32 1.0000 1 -11 -1 
10830 1060 8809 -4.83 -1.42 1.0000 
1 -11 -1 12199 830 10049 
-4.83 -1.42 1.0000 -1 11 1 
11043 850 9039 -4.83 1.42 1.0000 
-1 11 1 11848 960 9769 
-4.83 1.42 1.0000 0 -11 -1 
7786 930 7709 -3.46 -12.33 1.0000 
0 -11 -1 7594 680 7509 
-3.46 -12.33 1.0000 0 11 1 
7271 860 7359 -3.46 12.33 1.0000 
0 11 1 6752 660 6809 
-3.46 12.33 1.0000 -1 -11 -1 
25825 1950 24348 2.30 5.31 1.0000 
-1 -11 -1 28000 2130 26467 
2.30 5.31 1.0000 1 11 1 
25747 1950 24418 2.30 -5.31 1.0000 
1 11 1 26668 2100 25317 
2.30 -5.31 1.0000 -2 -11 -1 
404 570 980 2.68 5.08 1.0000 
-2 -11 -1 98 350 430 
2.68 5.08 1.0000 2 11 1 
147 280 0 2.68 -5.08 1.0000 
2 11 1 168 690 560 
2.68 -5.08 1.0000 -3 -11 -1 
2994 420 2890 -0.55 -1.89 1.0000 
-3 -11 -1 1946 560 1860 
-0.55 -1.89 1.0000 3 11 1 
2621 340 2520 -0.55 1.89 1.0000 
3 11 1 3037 730 2930 
-0.55 1.89 1.0000 -4 -11 -1 
406 350 350 0.73 -0.42 1.0000 
-4 -11 -1 298 480 250 
0.73 -0.42 1.0000 4 11 1 
3 710 -160 0.73 0.42 1.0000 
4 11 1 180 250 140 
0.73 0.42 1.0000 -5 -11 -1 
114 370 350 -1.49 -6.05 1.0000 
-5 -11 -1 68 460 50 
-1.49 -6.05 1.0000 5 11 1 
173 750 -40 -1.49 6.05 1.0000 
5 11 1 73 250 310 
-1.49 6.05 1.0000 -6 -11 -1 
10168 900 9789 -1.06 2.61 1.0000 
-6 -11 -1 11795 1000 11389 
-1.06 2.61 1.0000 6 11 1 
11584 1250 11109 -1.06 -2.61 1.0000 
-7 -11 -1 681 370 830 
1.23 0.76 1.0000 -7 -11 -1 
92 360 150 1.23 0.76 1.0000 
7 11 1 132 240 200 
1.23 -0.76 1.0000 7 11 1 
9 760 -700 1.23 -0.76 1.0000 
-8 -11 -1 763 350 640 
1.60 4.10 1.0000 -8 -11 -1 
1378 410 1240 1.60 4.10 1.0000 
8 11 1 1018 260 910 
1.60 -4.10 1.0000 8 11 1 
1765 890 1650 1.60 -4.10 1.0000 
-9 -11 -1 7 420 -270 
1.12 -0.49 1.0000 9 11 1 
7 580 -890 1.12 0.49 1.0000 
12 -12 -1 326 200 340 
-0.17 -0.21 1.0000 -12 12 1 
298 180 310 -0.17 0.21 1.0000 
11 -12 -1 3 150 -140 
0.65 -0.50 1.0000 -11 12 1 
3 170 -30 0.65 0.50 1.0000 
-11 12 1 73 500 100 
0.65 0.50 1.0000 10 -12 -1 
458 420 440 -0.91 1.77 1.0000 
-10 12 1 1228 190 1170 
-0.91 -1.77 1.0000 -10 12 1 
18 470 -20 -0.91 -1.77 1.0000 
9 -12 -1 4213 600 3910 
1.13 0.20 1.0000 -9 12 1 
5298 420 4960 1.13 -0.20 1.0000 
8 -12 -1 514 380 430 
0.96 -0.77 1.0000 -8 12 1 
970 170 850 0.96 0.77 1.0000 
7 -12 -1 2781 400 2350 
-2.03 0.56 1.0000 7 -12 -1 
2987 620 2540 -2.03 0.56 1.0000 
-7 12 1 1593 510 1270 
-2.03 -0.56 1.0000 -7 12 1 
2378 230 1980 -2.03 -0.56 1.0000 
6 -12 -1 4835 470 4780 
0.21 -0.59 1.0000 6 -12 -1 
4624 760 4570 0.21 -0.59 1.0000 
-6 12 1 2637 570 2590 
0.21 0.59 1.0000 -6 12 1 
4924 420 4860 0.21 0.59 1.0000 
5 -12 -1 930 690 940 
0.08 -0.47 1.0000 5 -12 -1 
642 280 650 0.08 -0.47 1.0000 
-5 12 1 1026 240 1040 
0.08 0.47 1.0000 -5 12 1 
441 460 450 0.08 0.47 1.0000 
4 -12 -1 17221 1490 19168 
3.31 -4.87 1.0000 4 -12 -1 
15673 1610 17528 3.31 -4.87 1.0000 
-4 12 1 14762 1380 16698 
3.31 4.87 1.0000 -4 12 1 
15954 1510 17968 3.31 4.87 1.0000 
3 -12 -1 915 680 1110 
-1.20 -2.02 1.0000 3 -12 -1 
861 290 1050 -1.20 -2.02 1.0000 
-3 12 1 355 470 470 
-1.20 2.02 1.0000 -3 12 1 
580 390 730 -1.20 2.02 1.0000 
2 -12 -1 2176 330 2170 
-2.94 7.44 1.0000 2 -12 -1 
1822 720 1790 -2.94 7.44 1.0000 
-2 12 1 2076 450 2130 
-2.94 -7.44 1.0000 -2 12 1 
2279 520 2350 -2.94 -7.44 1.0000 
1 -12 -1 343 310 -200 
-8.56 1.96 1.0000 1 -12 -1 
1 670 380 -8.56 1.96 1.0000 
-1 12 1 343 380 -120 
-8.56 -1.96 1.0000 -1 12 1 
27 510 180 -8.56 -1.96 1.0000 
0 -12 -1 11828 1190 12569 
-1.58 -0.43 1.0000 0 -12 -1 
11391 1010 12119 -1.58 -0.43 1.0000 
0 12 1 10762 1110 11459 
-1.58 0.43 1.0000 0 12 1 
10422 970 11109 -1.58 0.43 1.0000 
-1 -12 -1 10924 630 6679 
11.14 -3.21 1.0000 -1 -12 -1 
9263 820 5389 11.14 -3.21 1.0000 
1 12 1 10083 590 5949 
11.14 3.21 1.0000 1 12 1 
10226 840 6059 11.14 3.21 1.0000 
-2 -12 -1 6153 830 6669 
1.37 2.56 1.0000 -2 -12 -1 
5999 650 6509 1.37 2.56 1.0000 
2 12 1 6060 610 6529 
1.37 -2.56 1.0000 2 12 1 
7042 910 7549 1.37 -2.56 1.0000 
-3 -12 -1 1276 590 1170 
-1.10 2.01 1.0000 -3 -12 -1 
818 410 730 -1.10 2.01 1.0000 
3 12 1 1466 710 1320 
-1.10 -2.01 1.0000 3 12 1 
1738 320 1580 -1.10 -2.01 1.0000 
-4 -12 -1 790 550 1200 
-3.09 -0.95 1.0000 -4 -12 -1 
638 460 1010 -3.09 -0.95 1.0000 
4 12 1 449 290 770 
-3.09 0.95 1.0000 -5 -12 -1 
1754 440 1310 -2.85 1.19 1.0000 
-5 -12 -1 1938 500 1470 
-2.85 1.19 1.0000 5 12 1 
1759 310 1290 -2.85 -1.19 1.0000 
5 12 1 2335 800 1790 
-2.85 -1.19 1.0000 -6 -12 -1 
100 420 -220 4.05 -2.48 1.0000 
-6 -12 -1 100 410 -140 
4.05 -2.48 1.0000 6 12 1 
175 780 540 4.05 2.48 1.0000 
6 12 1 53 270 300 
4.05 2.48 1.0000 -7 -12 -1 
6741 690 6619 0.38 -0.62 1.0000 
-7 -12 -1 6811 670 6689 
0.38 -0.62 1.0000 7 12 1 
6532 590 6399 0.38 0.62 1.0000 
7 12 1 6976 1030 6839 
0.38 0.62 1.0000 8 12 1 
990 660 890 0.77 0.31 1.0000 
-9 -12 -1 134 450 130 
-0.35 0.57 1.0000 11 -13 -1 
565 160 660 0.90 0.35 1.0000 
-11 13 1 631 200 730 
0.90 -0.35 1.0000 10 -13 -1 
1454 180 1240 1.49 -1.14 1.0000 
-10 13 1 108 540 50 
1.49 1.14 1.0000 -10 13 1 
1432 200 1210 1.49 1.14 1.0000 
9 -13 -1 1322 560 1500 
-1.06 1.76 1.0000 9 -13 -1 
1425 450 1610 -1.06 1.76 1.0000 
-9 13 1 206 520 280 
-1.06 -1.76 1.0000 -9 13 1 
1836 240 2070 -1.06 -1.76 1.0000 
8 -13 -1 10 620 50 
-2.61 -0.49 1.0000 8 -13 -1 
31 380 -100 -2.61 -0.49 1.0000 
-8 13 1 31 160 -50 
-2.61 0.49 1.0000 -8 13 1 
31 510 -480 -2.61 0.49 1.0000 
7 -13 -1 224 320 180 
-0.74 0.37 1.0000 7 -13 -1 
301 640 250 -0.74 0.37 1.0000 
-7 13 1 122 550 90 
-0.74 -0.37 1.0000 -7 13 1 
486 170 420 -0.74 -0.37 1.0000 
5 -13 -1 5148 930 6599 
4.36 2.44 1.0000 5 -13 -1 
4761 600 6159 4.36 2.44 1.0000 
-5 13 1 5254 580 6679 
4.36 -2.44 1.0000 -5 13 1 
5520 780 6979 4.36 -2.44 1.0000 
4 -13 -1 53 740 -150 
-0.33 -3.43 1.0000 4 -13 -1 
359 270 460 -0.33 -3.43 1.0000 
-4 13 1 339 290 440 
-0.33 3.43 1.0000 -4 13 1 
381 520 490 -0.33 3.43 1.0000 
3 -13 -1 4284 420 3760 
1.96 -0.02 1.0000 3 -13 -1 
3856 800 3360 1.96 -0.02 1.0000 
-3 13 1 4038 560 3530 
1.96 0.02 1.0000 -3 13 1 
3867 480 3370 1.96 0.02 1.0000 
2 -13 -1 12 290 -80 
-1.32 -0.96 1.0000 2 -13 -1 
369 730 490 -1.32 -0.96 1.0000 
-2 13 1 320 440 430 
-1.32 0.96 1.0000 -2 13 1 
185 450 270 -1.32 0.96 1.0000 
1 -13 -1 885 750 1340 
-1.15 -4.64 1.0000 1 -13 -1 
44 310 60 -1.15 -4.64 1.0000 
-1 13 1 84 490 200 
-1.15 4.64 1.0000 -1 13 1 
53 420 120 -1.15 4.64 1.0000 
0 -13 -1 46 330 0 
0.13 3.21 1.0000 0 -13 -1 
46 680 -30 0.13 3.21 1.0000 
0 13 1 46 570 -450 
0.13 -3.21 1.0000 0 13 1 
52 400 120 0.13 -3.21 1.0000 
-1 -13 -1 4701 820 5109 
1.38 -1.56 1.0000 -1 -13 -1 
3784 540 4150 1.38 -1.56 1.0000 
1 13 1 4149 760 4560 
1.38 1.56 1.0000 1 13 1 
3968 530 4370 1.38 1.56 1.0000 
-2 -13 -1 9671 1130 9709 
-0.05 3.39 1.0000 2 13 1 
14329 1130 14319 -0.05 -3.39 1.0000 
-3 -13 -1 209 460 250 
-0.50 -1.82 1.0000 -3 -13 -1 
16 630 -450 -0.50 -1.82 1.0000 
3 13 1 16 330 -100 
-0.50 1.82 1.0000 3 13 1 
521 720 580 -0.50 1.82 1.0000 
-4 -13 -1 15 470 160 
-4.17 0.02 1.0000 -4 -13 -1 
77 540 -40 -4.17 0.02 1.0000 
4 13 1 63 310 280 
-4.17 -0.02 1.0000 4 13 1 
346 780 750 -4.17 -0.02 1.0000 
-5 -13 -1 128 520 220 
1.54 1.00 1.0000 -5 -13 -1 
15 420 -330 1.54 1.00 1.0000 
5 13 1 817 740 1040 
1.54 -1.00 1.0000 5 13 1 
15 310 -60 1.54 -1.00 1.0000 
-6 -13 -1 5394 630 5289 
0.33 0.73 1.0000 -6 -13 -1 
5172 630 5069 0.33 0.73 1.0000 
6 13 1 5492 530 5399 
0.33 -0.73 1.0000 6 13 1 
6127 930 6029 0.33 -0.73 1.0000 
-7 -13 -1 22 490 -110 
2.19 0.37 1.0000 7 13 1 
22 610 -630 2.19 -0.37 1.0000 
10 -14 -1 293 150 350 
0.55 -1.63 1.0000 -10 14 1 
333 180 370 0.55 1.63 1.0000 
9 -14 -1 1 310 -170 
0.02 0.36 1.0000 -9 14 1 
61 190 60 0.02 -0.36 1.0000 
8 -14 -1 1344 480 1460 
0.60 1.64 1.0000 8 -14 -1 
1001 630 1100 0.60 1.64 1.0000 
-8 14 1 2143 260 2270 
0.60 -1.64 1.0000 -8 14 1 
217 550 250 0.60 -1.64 1.0000 
7 -14 -1 137 650 190 
-0.20 2.27 1.0000 7 -14 -1 
23 370 -40 -0.20 2.27 1.0000 
-7 14 1 23 510 -10 
-0.20 -2.27 1.0000 -7 14 1 
61 190 100 -0.20 -2.27 1.0000 
6 -14 -1 767 750 850 
-0.69 -0.05 1.0000 6 -14 -1 
1736 390 1860 -0.69 -0.05 1.0000 
-6 14 1 1534 580 1650 
-0.69 0.05 1.0000 -6 14 1 
1930 280 2060 -0.69 0.05 1.0000 
5 -14 -1 13 320 -290 
0.86 -1.51 1.0000 5 -14 -1 
13 710 -840 0.86 -1.51 1.0000 
-5 14 1 18 240 50 
0.86 1.51 1.0000 -5 14 1 
13 560 -200 0.86 1.51 1.0000 
4 -14 -1 2675 350 2460 
1.07 -1.01 1.0000 4 -14 -1 
1680 740 1510 1.07 -1.01 1.0000 
-4 14 1 2618 360 2390 
1.07 1.01 1.0000 -4 14 1 
828 580 700 1.07 1.01 1.0000 
3 -14 -1 12 300 0 
1.66 0.06 1.0000 -3 14 1 
1132 420 910 1.66 -0.06 1.0000 
2 -14 -1 10412 790 8679 
-4.28 1.55 1.0000 -2 14 1 
11361 920 9519 -4.28 -1.55 1.0000 
1 -14 -1 16 340 -180 
-1.06 1.54 1.0000 -1 14 1 
16 510 -650 -1.06 -1.54 1.0000 
0 -14 -1 60 750 160 
1.85 -3.46 1.0000 0 -14 -1 
163 370 340 1.85 -3.46 1.0000 
0 14 1 101 570 240 
1.85 3.46 1.0000 0 14 1 
68 440 -1030 1.85 3.46 1.0000 
-1 -14 -1 1184 710 1830 
3.91 0.79 1.0000 -1 -14 -1 
1477 450 2190 3.91 0.79 1.0000 
1 14 1 853 410 1400 
3.91 -0.79 1.0000 1 14 1 
1430 660 2120 3.91 -0.79 1.0000 
-2 -14 -1 3 670 -60 
0.79 0.20 1.0000 -2 -14 -1 
524 450 450 0.79 0.20 1.0000 
2 14 1 800 790 710 
0.79 -0.20 1.0000 2 14 1 
587 350 510 0.79 -0.20 1.0000 
-3 -14 -1 7645 880 9589 
-4.92 -1.48 1.0000 -3 -14 -1 
7940 1050 9919 -4.92 -1.48 1.0000 
3 14 1 7868 1080 9809 
-4.92 1.48 1.0000 3 14 1 
8145 880 10119 -4.92 1.48 1.0000 
-4 -14 -1 16 450 -320 
0.67 -1.81 1.0000 -4 -14 -1 
16 520 -10 0.67 -1.81 1.0000 
4 14 1 16 710 -210 
0.67 1.81 1.0000 4 14 1 
16 330 -370 0.67 1.81 1.0000 
-5 -14 -1 7 520 -320 
-1.23 0.09 1.0000 5 14 1 
7 720 -360 -1.23 -0.09 1.0000 
-6 -14 -1 51 470 30 
0.90 1.42 1.0000 6 14 1 
488 630 440 0.90 -1.42 1.0000 
9 -15 -1 59 290 50 
-0.24 -1.21 1.0000 -9 15 1 
912 220 910 -0.24 1.21 1.0000 
8 -15 -1 6 290 -540 
0.77 -0.85 1.0000 -8 15 1 
176 190 140 0.77 0.85 1.0000 
7 -15 -1 571 270 620 
-0.48 0.91 1.0000 -7 15 1 
894 620 970 -0.48 -0.91 1.0000 
-7 15 1 1134 230 1220 
-0.48 -0.91 1.0000 6 -15 -1 
46 680 90 -1.37 1.54 1.0000 
6 -15 -1 748 430 930 
-1.37 1.54 1.0000 -6 15 1 
670 240 840 -1.37 -1.54 1.0000 
-6 15 1 305 600 420 
-1.37 -1.54 1.0000 5 -15 -1 
140 700 90 -1.23 -0.83 1.0000 
5 -15 -1 128 350 80 
-1.23 -0.83 1.0000 -5 15 1 
176 250 120 -1.23 0.83 1.0000 
-5 15 1 10 530 -250 
-1.23 0.83 1.0000 4 -15 -1 
2364 780 2300 0.37 1.46 1.0000 
4 -15 -1 1989 340 1930 
0.37 1.46 1.0000 -4 15 1 
1637 570 1590 0.37 -1.46 1.0000 
-4 15 1 2264 360 2210 
0.37 -1.46 1.0000 3 -15 -1 
4393 450 4130 -1.02 -2.64 1.0000 
3 -15 -1 3652 830 3410 
-1.02 -2.64 1.0000 -3 15 1 
3636 640 3430 -1.02 2.64 1.0000 
-3 15 1 5139 540 4900 
-1.02 2.64 1.0000 2 -15 -1 
2564 830 2750 0.56 2.69 1.0000 
2 -15 -1 995 340 1100 
0.56 2.69 1.0000 -2 15 1 
1235 530 1330 0.56 -2.69 1.0000 
-2 15 1 998 490 1080 
0.56 -2.69 1.0000 1 -15 -1 
5427 850 5129 0.97 0.85 1.0000 
1 -15 -1 4779 510 4500 
0.97 0.85 1.0000 -1 15 1 
4316 600 4060 0.97 -0.85 1.0000 
-1 15 1 5467 680 5179 
0.97 -0.85 1.0000 0 -15 -1 
21 360 40 -0.67 -0.51 1.0000 
0 -15 -1 3 730 -350 
-0.67 -0.51 1.0000 0 15 1 
3 450 -60 -0.67 0.51 1.0000 
0 15 1 14 570 30 
-0.67 0.51 1.0000 -1 -15 -1 
210 700 470 2.26 2.60 1.0000 
-1 -15 -1 53 380 -70 
2.26 2.60 1.0000 1 15 1 
5 420 90 2.26 -2.60 1.0000 
1 15 1 53 610 -690 
2.26 -2.60 1.0000 -2 -15 -1 
1961 700 2170 -1.05 -0.78 1.0000 
-2 -15 -1 2829 510 3080 
-1.05 -0.78 1.0000 2 15 1 
3139 700 3390 -1.05 0.78 1.0000 
2 15 1 2535 460 2760 
-1.05 0.78 1.0000 -3 -15 -1 
6 520 -1160 -0.75 0.89 1.0000 
3 15 1 6 740 -1240 
-0.75 -0.89 1.0000 -4 -15 -1 
1898 490 1860 -0.25 -2.41 1.0000 
4 15 1 1032 650 1020 
-0.25 2.41 1.0000 -5 -15 -1 
2 590 10 0.37 -0.75 1.0000 
5 15 1 3 590 -60 
0.37 0.75 1.0000 7 -16 -1 
327 270 490 1.88 -1.14 1.0000 
-7 16 1 263 220 410 
1.88 1.14 1.0000 6 -16 -1 
2 250 -170 0.54 -0.32 1.0000 
-6 16 1 2 230 -40 
0.54 0.32 1.0000 4 -16 -1 
13 280 -120 1.32 -1.07 1.0000 
-4 16 1 13 310 -190 
1.32 1.07 1.0000 3 -16 -1 
1 300 -60 -0.02 -0.52 1.0000 
-3 16 1 1 510 -330 
-0.02 0.52 1.0000 -3 16 1 
398 360 400 -0.02 0.52 1.0000 
2 -16 -1 343 340 360 
-0.23 0.61 1.0000 -2 16 1 
533 510 560 -0.23 -0.61 1.0000 
-2 16 1 204 430 220 
-0.23 -0.61 1.0000 1 -16 -1 
613 360 820 -1.85 0.37 1.0000 
-1 16 1 1355 500 1660 
-1.85 -0.37 1.0000 0 -16 -1 
12 400 -370 1.39 0.81 1.0000 
1 16 1 43 590 70 
-0.84 0.27 1.0000 -2 -16 -1 
124 440 140 -0.27 1.09 1.0000 
2 16 1 477 580 510 
-0.27 -1.09 1.0000 -3 -16 -1 
1323 540 1040 -1.98 0.54 1.0000 
3 16 1 1112 560 850 
-1.98 -0.54 1.0000 4 -17 -1 
25 270 20 0.26 0.20 1.0000 
-4 17 1 1715 310 1670 
0.26 -0.20 1.0000 3 -17 -1 
23 260 110 2.67 0.77 1.0000 
-3 17 1 133 280 300 
2.67 -0.77 1.0000 2 -17 -1 
631 280 460 1.83 -1.25 1.0000 
-2 17 1 768 330 570 
1.83 1.25 1.0000 1 -17 -1 
1 300 10 -0.91 1.71 1.0000 
-1 17 1 146 360 260 
-0.91 -1.71 1.0000 -1 -17 2 
652 360 570 -0.81 0.57 1.0000 
0 17 -2 543 390 700 
-1.49 -0.42 1.0000 0 -17 2 
464 300 610 -1.49 0.42 1.0000 
-1 17 -2 79 360 160 
-1.74 -0.42 1.0000 1 -17 2 
140 290 240 -1.74 0.42 1.0000 
-2 17 -2 4 290 -50 
-0.43 0.84 1.0000 2 -17 2 
101 270 140 -0.43 -0.84 1.0000 
-3 17 -2 11 270 -10 
1.42 -0.69 1.0000 3 -17 2 
11 250 -90 1.42 0.69 1.0000 
-4 17 -2 235 300 150 
1.61 -0.35 1.0000 4 -17 2 
12 260 -190 1.61 0.35 1.0000 
4 16 -2 713 590 650 
-0.59 0.81 1.0000 3 16 -2 
25 600 -250 1.59 1.73 1.0000 
-3 -16 2 164 480 240 
1.59 -1.73 1.0000 2 16 -2 
1 590 -730 0.46 -0.30 1.0000 
-2 -16 2 1 450 -330 
0.46 0.30 1.0000 0 16 -2 
1659 540 1360 2.03 -1.69 1.0000 
0 -16 2 31 400 -450 
2.03 1.69 1.0000 -1 16 -2 
1732 480 1750 -0.00 1.54 1.0000 
1 -16 2 763 370 780 
-0.00 -1.54 1.0000 -3 16 -2 
557 350 600 -0.43 0.14 1.0000 
3 -16 2 1 310 -580 
-0.43 -0.14 1.0000 -5 16 -2 
297 260 330 0.47 -0.90 1.0000 
5 -16 2 47 260 60 
0.47 0.90 1.0000 -6 16 -2 
8 220 -20 -1.31 -0.22 1.0000 
6 -16 2 13 260 40 
-1.31 0.22 1.0000 -7 16 -2 
833 250 820 0.16 -0.57 1.0000 
7 -16 2 2 280 -320 
0.16 0.57 1.0000 6 15 -2 
124 610 140 0.26 -1.09 1.0000 
-6 -15 2 284 600 320 
0.26 1.09 1.0000 5 15 -2 
2128 680 1830 -1.59 -0.05 1.0000 
-5 -15 2 1629 490 1370 
-1.59 0.05 1.0000 3 15 -2 
59 360 40 0.51 -1.55 1.0000 
3 15 -2 903 640 860 
0.51 -1.55 1.0000 -3 -15 2 
1157 640 1090 0.51 1.55 1.0000 
-3 -15 2 107 450 80 
0.51 1.55 1.0000 2 15 -2 
338 410 210 -2.00 1.58 1.0000 
2 15 -2 1213 640 970 
-2.00 1.58 1.0000 -2 -15 2 
630 410 460 -2.00 -1.58 1.0000 
-2 -15 2 407 680 270 
-2.00 -1.58 1.0000 1 15 -2 
154 590 190 0.31 -2.65 1.0000 
1 15 -2 32 430 -60 
0.31 -2.65 1.0000 -1 -15 2 
232 390 260 0.31 2.65 1.0000 
-1 -15 2 681 720 750 
0.31 2.65 1.0000 0 15 -2 
410 540 870 -4.32 1.79 1.0000 
0 15 -2 310 450 720 
-4.32 1.79 1.0000 0 -15 2 
416 390 890 -4.32 -1.79 1.0000 
0 -15 2 1008 710 1700 
-4.32 -1.79 1.0000 -1 15 -2 
793 500 710 -0.87 2.52 1.0000 
-1 15 -2 1924 510 1810 
-0.87 2.52 1.0000 1 -15 2 
1771 400 1630 -0.87 -2.52 1.0000 
1 -15 2 2359 760 2200 
-0.87 -2.52 1.0000 -2 15 -2 
5 430 30 2.48 1.57 1.0000 
-2 15 -2 38 500 -460 
2.48 1.57 1.0000 2 -15 2 
38 730 -120 2.48 -1.57 1.0000 
2 -15 2 58 350 160 
2.48 -1.57 1.0000 -3 15 -2 
1021 320 1000 0.15 0.06 1.0000 
-3 15 -2 829 520 810 
0.15 0.06 1.0000 3 -15 2 
270 710 260 0.15 -0.06 1.0000 
3 -15 2 219 300 210 
0.15 -0.06 1.0000 -4 15 -2 
27 540 -250 2.46 -0.19 1.0000 
-4 15 -2 257 270 450 
2.46 -0.19 1.0000 4 -15 2 
303 680 510 2.46 0.19 1.0000 
4 -15 2 365 330 590 
2.46 0.19 1.0000 -5 15 -2 
494 250 700 -1.62 2.01 1.0000 
-5 15 -2 283 570 440 
-1.62 2.01 1.0000 5 -15 2 
30 660 -50 -1.62 -2.01 1.0000 
5 -15 2 319 400 490 
-1.62 -2.01 1.0000 -6 15 -2 
1078 570 1050 0.19 0.36 1.0000 
-6 15 -2 2119 270 2080 
0.19 0.36 1.0000 6 -15 2 
913 410 890 0.19 -0.36 1.0000 
-7 15 -2 276 210 410 
-1.15 -1.79 1.0000 -8 15 -2 
823 200 830 0.01 -0.90 1.0000 
8 -15 2 194 300 200 
0.01 0.90 1.0000 7 14 -2 
141 620 260 2.01 -0.02 1.0000 
-7 -14 2 18 530 -120 
2.01 0.02 1.0000 5 14 -2 
62 690 90 -0.81 1.93 1.0000 
5 14 -2 337 310 420 
-0.81 1.93 1.0000 -5 -14 2 
19 490 -330 -0.81 -1.93 1.0000 
-5 -14 2 104 490 150 
-0.81 -1.93 1.0000 4 14 -2 
2673 420 2730 -0.14 -1.25 1.0000 
4 14 -2 2742 740 2800 
-0.14 -1.25 1.0000 -4 -14 2 
2046 490 2070 -0.14 1.25 1.0000 
-4 -14 2 2662 650 2690 
-0.14 1.25 1.0000 3 14 -2 
1052 780 930 2.72 1.78 1.0000 
3 14 -2 47 350 -40 
2.72 1.78 1.0000 -3 -14 2 
842 510 780 2.72 -1.78 1.0000 
-3 -14 2 59 640 10 
2.72 -1.78 1.0000 2 14 -2 
4335 780 4170 -0.60 -0.90 1.0000 
2 14 -2 2936 460 2800 
-0.60 -0.90 1.0000 -2 -14 2 
2662 760 2540 -0.60 0.90 1.0000 
-2 -14 2 3581 580 3440 
-0.60 0.90 1.0000 1 14 -2 
83 410 -170 -0.82 -4.25 1.0000 
1 14 -2 83 570 -120 
-0.82 -4.25 1.0000 -1 -14 2 
56 400 10 -0.82 4.25 1.0000 
-1 -14 2 96 700 160 
-0.82 4.25 1.0000 0 14 -2 
1117 490 1310 1.21 2.11 1.0000 
0 14 -2 3301 580 3640 
1.21 2.11 1.0000 0 -14 2 
1585 800 1800 1.21 -2.11 1.0000 
0 -14 2 2487 430 2760 
1.21 -2.11 1.0000 -1 14 -2 
2758 550 3010 1.10 -2.42 1.0000 
-1 14 -2 2387 560 2620 
1.10 -2.42 1.0000 1 -14 2 
2110 390 2350 1.10 2.42 1.0000 
1 -14 2 1278 810 1460 
1.10 2.42 1.0000 -2 14 -2 
2066 460 2520 -2.26 0.57 1.0000 
-2 14 -2 480 540 710 
-2.26 0.57 1.0000 2 -14 2 
1566 360 1970 -2.26 -0.57 1.0000 
2 -14 2 518 800 760 
-2.26 -0.57 1.0000 -3 14 -2 
2010 370 2670 -3.22 -0.67 1.0000 
-3 14 -2 797 560 1230 
-3.22 -0.67 1.0000 3 -14 2 
1449 340 2010 -3.22 0.67 1.0000 
3 -14 2 2165 750 2840 
-3.22 0.67 1.0000 -4 14 -2 
198 260 290 1.19 -1.19 1.0000 
-4 14 -2 38 570 80 
1.19 -1.19 1.0000 4 -14 2 
49 290 100 1.19 1.19 1.0000 
4 -14 2 13 710 -30 
1.19 1.19 1.0000 -5 14 -2 
702 530 540 1.56 0.78 1.0000 
-5 14 -2 680 220 520 
1.56 0.78 1.0000 5 -14 2 
409 340 290 1.56 -0.78 1.0000 
5 -14 2 13 740 -10 
1.56 -0.78 1.0000 -6 14 -2 
53 480 120 0.21 2.19 1.0000 
-6 14 -2 228 190 360 
0.21 2.19 1.0000 6 -14 2 
64 380 140 0.21 -2.19 1.0000 
6 -14 2 234 670 370 
0.21 -2.19 1.0000 -7 14 -2 
415 520 330 -1.10 1.30 1.0000 
7 -14 2 1291 460 1130 
-1.10 -1.30 1.0000 7 -14 2 
894 590 760 -1.10 -1.30 1.0000 
-8 14 -2 9 180 -140 
-0.61 -1.26 1.0000 8 -14 2 
112 340 90 -0.61 1.26 1.0000 
-9 14 -2 343 190 440 
-1.17 0.37 1.0000 8 13 -2 
430 610 560 1.38 0.37 1.0000 
-8 -13 2 156 490 240 
1.38 -0.37 1.0000 7 13 -2 
2893 830 2780 0.81 -3.22 1.0000 
-7 -13 2 3248 570 3090 
0.81 3.22 1.0000 6 13 -2 
70 300 180 -1.98 -1.44 1.0000 
6 13 -2 52 730 150 
-1.98 -1.44 1.0000 -6 -13 2 
414 460 640 -1.98 1.44 1.0000 
-6 -13 2 66 460 170 
-1.98 1.44 1.0000 5 13 -2 
1525 330 1560 -0.07 -1.80 1.0000 
5 13 -2 1693 800 1730 
-0.07 -1.80 1.0000 -5 -13 2 
1738 530 1760 -0.07 1.80 1.0000 
-5 -13 2 1115 530 1130 
-0.07 1.80 1.0000 4 13 -2 
1396 350 1640 -0.58 4.59 1.0000 
4 13 -2 1503 740 1760 
-0.58 4.59 1.0000 -4 -13 2 
1561 610 1840 -0.58 -4.59 1.0000 
-4 -13 2 1588 530 1870 
-0.58 -4.59 1.0000 2 13 -2 
130 350 320 2.43 -3.61 1.0000 
2 13 -2 84 670 -390 
2.43 -3.61 1.0000 -2 -13 2 
31 430 150 2.43 3.61 1.0000 
-2 -13 2 58 650 220 
2.43 3.61 1.0000 1 13 -2 
1461 410 1520 -0.34 1.76 1.0000 
1 13 -2 1823 620 1890 
-0.34 1.76 1.0000 -1 -13 2 
1549 400 1620 -0.34 -1.76 1.0000 
-1 -13 2 1306 670 1370 
-0.34 -1.76 1.0000 0 13 -2 
666 410 630 0.52 -1.36 1.0000 
0 13 -2 502 520 470 
0.52 -1.36 1.0000 0 -13 2 
87 360 70 0.52 1.36 1.0000 
0 -13 2 683 700 650 
0.52 1.36 1.0000 -1 13 -2 
2027 510 3130 -5.01 3.84 1.0000 
-1 13 -2 2706 560 3970 
-5.01 3.84 1.0000 1 -13 2 
2097 790 3250 -5.01 -3.84 1.0000 
1 -13 2 1884 410 2980 
-5.01 -3.84 1.0000 -2 13 -2 
1395 470 1320 0.54 -0.64 1.0000 
-2 13 -2 1097 430 1030 
0.54 -0.64 1.0000 2 -13 2 
608 730 550 0.54 0.64 1.0000 
2 -13 2 1160 310 1080 
0.54 0.64 1.0000 -3 13 -2 
136 470 360 2.46 -4.07 1.0000 
-3 13 -2 48 310 170 
2.46 -4.07 1.0000 3 -13 2 
304 730 660 2.46 4.07 1.0000 
3 -13 2 70 270 250 
2.46 4.07 1.0000 -4 13 -2 
918 490 880 -0.29 -0.93 1.0000 
-4 13 -2 918 260 880 
-0.29 -0.93 1.0000 4 -13 2 
663 750 640 -0.29 0.93 1.0000 
4 -13 2 602 300 580 
-0.29 0.93 1.0000 -6 13 -2 
662 170 470 -2.06 -2.29 1.0000 
-6 13 -2 42 550 -270 
-2.06 -2.29 1.0000 6 -13 2 
42 620 -70 -2.06 2.29 1.0000 
6 -13 2 1026 320 810 
-2.06 2.29 1.0000 -7 13 -2 
42 520 -570 3.06 -0.40 1.0000 
-7 13 -2 524 180 860 
3.06 -0.40 1.0000 7 -13 2 
333 610 610 3.06 0.40 1.0000 
7 -13 2 453 410 770 
3.06 0.40 1.0000 -8 13 -2 
276 490 400 -1.60 -0.16 1.0000 
8 -13 2 455 540 610 
-1.60 0.16 1.0000 8 -13 2 
1581 450 1860 -1.60 0.16 1.0000 
-9 13 -2 987 190 1010 
-0.17 0.51 1.0000 -9 13 -2 
454 510 470 -0.17 0.51 1.0000 
9 -13 2 374 450 390 
-0.17 -0.51 1.0000 9 -13 2 
747 150 770 -0.17 -0.51 1.0000 
-10 13 -2 236 180 210 
-0.42 -0.23 1.0000 10 -13 2 
278 160 250 -0.42 0.23 1.0000 
9 12 -2 21 590 -190 
1.13 1.88 1.0000 -9 -12 2 
346 450 280 1.13 -1.88 1.0000 
8 12 -2 2726 360 2710 
0.07 0.08 1.0000 8 12 -2 
2575 890 2560 0.07 0.08 1.0000 
-8 -12 2 2594 440 2580 
0.07 -0.08 1.0000 -8 -12 2 
3516 520 3500 0.07 -0.08 1.0000 
7 12 -2 140 270 130 
0.25 0.58 1.0000 7 12 -2 
2 760 -230 0.25 0.58 1.0000 
-7 -12 2 222 390 210 
0.25 -0.58 1.0000 -7 -12 2 
2 440 -70 0.25 -0.58 1.0000 
6 12 -2 708 280 680 
-0.48 -2.63 1.0000 6 12 -2 
548 830 520 -0.48 -2.63 1.0000 
-6 -12 2 518 480 520 
-0.48 2.63 1.0000 -6 -12 2 
117 450 100 -0.48 2.63 1.0000 
4 12 -2 5766 900 5929 
0.45 1.11 1.0000 4 12 -2 
5993 580 6159 0.45 1.11 1.0000 
-4 -12 2 6181 770 6329 
0.45 -1.11 1.0000 -4 -12 2 
6141 680 6289 0.45 -1.11 1.0000 
3 12 -2 9632 770 8869 
-1.88 -0.85 1.0000 3 12 -2 
10246 1080 9459 -1.88 -0.85 1.0000 
-3 -12 2 9556 830 8809 
-1.88 0.85 1.0000 -3 -12 2 
9463 940 8719 -1.88 0.85 1.0000 
2 12 -2 3901 490 4370 
-1.62 3.43 1.0000 2 12 -2 
3816 780 4280 -1.62 3.43 1.0000 
-2 -12 2 4076 540 4640 
-1.62 -3.43 1.0000 -2 -12 2 
3657 710 4190 -1.62 -3.43 1.0000 
1 12 -2 10874 930 10699 
0.41 2.13 1.0000 1 12 -2 
11529 1100 11349 0.41 2.13 1.0000 
-1 -12 2 11020 1090 10889 
0.41 -2.13 1.0000 -1 -12 2 
10257 910 10129 0.41 -2.13 1.0000 
0 12 -2 11091 1290 14069 
6.30 0.93 1.0000 0 12 -2 
11820 1240 14889 6.30 0.93 1.0000 
0 -12 2 12081 1230 15178 
6.30 -0.93 1.0000 0 -12 2 
11787 1370 14849 6.30 -0.93 1.0000 
-1 12 -2 4697 590 5139 
-0.90 8.40 1.0000 -1 12 -2 
4762 650 5209 -0.90 8.40 1.0000 
1 -12 2 5398 850 5979 
-0.90 -8.40 1.0000 1 -12 2 
4175 500 4650 -0.90 -8.40 1.0000 
-2 12 -2 3761 520 3650 
-0.67 -3.26 1.0000 -2 12 -2 
4356 550 4240 -0.67 -3.26 1.0000 
2 -12 2 3298 390 3210 
-0.67 3.26 1.0000 2 -12 2 
2462 700 2380 -0.67 3.26 1.0000 
-3 12 -2 940 460 620 
-2.68 -1.92 1.0000 -3 12 -2 
1205 310 840 -2.68 -1.92 1.0000 
3 -12 2 1288 670 960 
-2.68 1.92 1.0000 3 -12 2 
1482 280 1130 -2.68 1.92 1.0000 
-4 12 -2 200 430 180 
-1.02 -2.17 1.0000 -4 12 -2 
844 250 830 -1.02 -2.17 1.0000 
4 -12 2 160 280 140 
-1.02 2.17 1.0000 4 -12 2 
842 660 830 -1.02 2.17 1.0000 
-5 12 -2 725 200 410 
3.26 1.78 1.0000 -5 12 -2 
61 430 -100 3.26 1.78 1.0000 
5 -12 2 226 620 70 
3.26 -1.78 1.0000 5 -12 2 
648 270 370 3.26 -1.78 1.0000 
-6 12 -2 1270 450 1230 
-0.27 0.00 1.0000 -6 12 -2 
2030 240 1980 -0.27 0.00 1.0000 
6 -12 2 2597 380 2540 
-0.27 -0.00 1.0000 6 -12 2 
2567 610 2510 -0.27 -0.00 1.0000 
-7 12 -2 178 150 140 
0.88 -2.45 1.0000 -8 12 -2 
2129 230 2030 0.52 -0.27 1.0000 
-8 12 -2 508 500 460 
0.52 -0.27 1.0000 8 -12 2 
1701 460 1610 0.52 0.27 1.0000 
8 -12 2 1916 490 1820 
0.52 0.27 1.0000 -9 12 -2 
290 160 400 1.38 0.47 1.0000 
-9 12 -2 402 470 530 
1.38 0.47 1.0000 9 -12 2 
609 420 760 1.38 -0.47 1.0000 
9 -12 2 192 130 280 
1.38 -0.47 1.0000 -10 12 -2 
2326 240 1870 -2.47 1.17 1.0000 
-10 12 -2 135 510 40 
-2.47 1.17 1.0000 10 -12 2 
2282 210 1820 -2.47 -1.17 1.0000 
10 -12 2 2046 420 1610 
-2.47 -1.17 1.0000 -11 12 -2 
19 190 -50 -2.00 -0.48 1.0000 
11 -12 2 241 170 130 
-2.00 0.48 1.0000 10 11 -2 
2 550 0 0.17 -0.64 1.0000 
-10 -11 2 328 440 320 
0.17 0.64 1.0000 9 11 -2 
59 240 -300 3.21 1.75 1.0000 
9 11 -2 466 880 280 
3.21 1.75 1.0000 -9 -11 2 
59 420 -200 3.21 -1.75 1.0000 
-9 -11 2 59 330 -10 
3.21 -1.75 1.0000 8 11 -2 
26 760 -240 2.39 -0.42 1.0000 
8 11 -2 58 230 160 
2.39 -0.42 1.0000 -8 -11 2 
26 380 -50 2.39 0.42 1.0000 
-8 -11 2 76 350 190 
2.39 0.42 1.0000 7 11 -2 
4827 920 4390 -1.82 2.80 1.0000 
7 11 -2 4597 430 4170 
-1.82 2.80 1.0000 -7 -11 2 
5970 570 5409 -1.82 -2.80 1.0000 
-7 -11 2 4910 530 4400 
-1.82 -2.80 1.0000 6 11 -2 
125 240 40 -2.37 -1.24 1.0000 
6 11 -2 32 820 -580 
-2.37 -1.24 1.0000 -6 -11 2 
32 400 -460 -2.37 1.24 1.0000 
-6 -11 2 298 440 180 
-2.37 1.24 1.0000 5 11 -2 
451 270 1090 -5.22 3.62 1.0000 
5 11 -2 540 780 1230 
-5.22 3.62 1.0000 -5 -11 2 
181 480 650 -5.22 -3.62 1.0000 
-5 -11 2 124 400 530 
-5.22 -3.62 1.0000 4 11 -2 
8391 1110 10259 4.15 -6.12 1.0000 
4 11 -2 8140 840 9979 
4.15 -6.12 1.0000 -4 -11 2 
8868 1000 10789 4.15 6.12 1.0000 
-4 -11 2 8589 920 10479 
4.15 6.12 1.0000 3 11 -2 
3058 340 2480 2.64 -0.48 1.0000 
3 11 -2 3080 690 2500 
2.64 -0.48 1.0000 -3 -11 2 
2158 600 1670 2.64 0.48 1.0000 
-3 -11 2 2744 440 2190 
2.64 0.48 1.0000 2 11 -2 
32304 2160 27807 6.36 -4.10 1.0000 
2 11 -2 29717 2170 25407 
6.36 -4.10 1.0000 -2 -11 2 
33231 2210 28557 6.36 4.10 1.0000 
-2 -11 2 30393 2170 25927 
6.36 4.10 1.0000 1 11 -2 
19490 1410 17608 -3.46 -5.74 1.0000 
1 11 -2 19940 1550 18038 
-3.46 -5.74 1.0000 -1 -11 2 
17964 1470 16238 -3.46 5.74 1.0000 
-1 -11 2 18173 1360 16438 
-3.46 5.74 1.0000 0 11 -2 
11933 810 8949 -8.16 7.63 1.0000 
0 11 -2 11922 940 8939 
-8.16 7.63 1.0000 0 -11 2 
12598 800 9329 -8.16 -7.63 1.0000 
0 -11 2 12793 1030 9499 
-8.16 -7.63 1.0000 -1 11 -2 
70 390 130 -4.77 6.19 1.0000 
-1 11 -2 225 520 750 
-4.77 6.19 1.0000 1 -11 2 
63 710 160 -4.77 -6.19 1.0000 
1 -11 2 92 280 410 
-4.77 -6.19 1.0000 -2 11 -2 
3645 530 2880 -3.21 0.52 1.0000 
-2 11 -2 5202 550 4280 
-3.21 0.52 1.0000 2 -11 2 
3100 750 2390 -3.21 -0.52 1.0000 
2 -11 2 5962 450 4960 
-3.21 -0.52 1.0000 -3 11 -2 
5140 810 8829 10.56 0.32 1.0000 
-3 11 -2 4474 730 7949 
10.56 0.32 1.0000 3 -11 2 
5103 730 8779 10.56 -0.32 1.0000 
3 -11 2 5141 1010 8829 
10.56 -0.32 1.0000 -4 11 -2 
2513 440 1520 5.43 -1.66 1.0000 
-4 11 -2 3205 300 2070 
5.43 -1.66 1.0000 4 -11 2 
2708 670 1640 5.43 1.66 1.0000 
4 -11 2 2938 280 1820 
5.43 1.66 1.0000 -5 11 -2 
12 370 -260 -1.63 -0.26 1.0000 
-5 11 -2 50 180 110 
-1.63 -0.26 1.0000 5 -11 2 
12 560 -250 -1.63 0.26 1.0000 
5 -11 2 12 230 -250 
-1.63 0.26 1.0000 -6 11 -2 
195 160 90 -2.17 1.26 1.0000 
-6 11 -2 517 460 340 
-2.17 1.26 1.0000 6 -11 2 
337 270 190 -2.17 -1.26 1.0000 
6 -11 2 552 490 360 
-2.17 -1.26 1.0000 -7 11 -2 
474 170 770 -2.77 1.38 1.0000 
-7 11 -2 43 420 -40 
-2.77 1.38 1.0000 7 -11 2 
675 350 1030 -2.77 -1.38 1.0000 
7 -11 2 716 460 1080 
-2.77 -1.38 1.0000 -8 11 -2 
11 540 0 1.54 -0.22 1.0000 
-9 11 -2 3024 310 3250 
0.96 -0.45 1.0000 9 -11 2 
3019 290 3250 0.96 0.45 1.0000 
9 -11 2 2663 480 2880 
0.96 0.45 1.0000 -10 11 -2 
80 170 310 3.97 -1.09 1.0000 
-10 11 -2 75 460 -120 
3.97 -1.09 1.0000 10 -11 2 
27 140 190 3.97 1.09 1.0000 
10 -11 2 6 370 120 
3.97 1.09 1.0000 -11 11 -2 
23 480 40 -0.72 -0.04 1.0000 
-11 11 -2 1011 210 1110 
-0.72 -0.04 1.0000 11 -11 2 
1001 220 1100 -0.72 0.04 1.0000 
-12 11 -2 59 190 220 
-3.24 1.27 1.0000 12 -11 2 
40 200 180 -3.24 -1.27 1.0000 
11 10 -2 177 550 60 
-2.81 1.98 1.0000 -11 -10 2 
583 410 360 -2.81 -1.98 1.0000 
10 10 -2 4523 870 4900 
1.31 -0.43 1.0000 10 10 -2 
4082 440 4440 1.31 -0.43 1.0000 
-10 -10 2 4259 560 4630 
1.31 0.43 1.0000 -10 -10 2 
4489 500 4870 1.31 0.43 1.0000 
9 10 -2 478 230 430 
-0.61 -1.60 1.0000 9 10 -2 
892 720 830 -0.61 -1.60 1.0000 
-9 -10 2 431 310 390 
-0.61 1.60 1.0000 -9 -10 2 
986 390 930 -0.61 1.60 1.0000 
8 10 -2 4278 950 5499 
4.10 -2.48 1.0000 8 10 -2 
4401 510 5639 4.10 -2.48 1.0000 
-8 -10 2 4993 620 6339 
4.10 2.48 1.0000 -8 -10 2 
3807 540 4990 4.10 2.48 1.0000 
7 10 -2 2848 320 2650 
-0.90 -0.81 1.0000 7 10 -2 
3510 860 3290 -0.90 -0.81 1.0000 
-7 -10 2 3772 470 3550 
-0.90 0.81 1.0000 -7 -10 2 
3143 420 2940 -0.90 0.81 1.0000 
6 10 -2 1750 270 1970 
-1.20 2.51 1.0000 6 10 -2 
2182 810 2430 -1.20 2.51 1.0000 
-6 -10 2 1032 410 1250 
-1.20 -2.51 1.0000 -6 -10 2 
1825 380 2120 -1.20 -2.51 1.0000 
5 10 -2 6751 600 6849 
-0.22 3.33 1.0000 5 10 -2 
7761 980 7869 -0.22 3.33 1.0000 
-5 -10 2 6533 650 6679 
-0.22 -3.33 1.0000 -5 -10 2 
7470 750 7629 -0.22 -3.33 1.0000 
4 10 -2 11081 1240 12329 
2.74 -0.56 1.0000 4 10 -2 
11460 1020 12729 2.74 -0.56 1.0000 
-4 -10 2 10775 1030 12009 
2.74 0.56 1.0000 -4 -10 2 
11922 1160 13219 2.74 0.56 1.0000 
3 10 -2 15729 1500 16268 
-1.01 0.27 1.0000 -3 -10 2 
16583 1380 17138 -1.01 -0.27 1.0000 
2 10 -2 11834 950 11719 
-0.96 -7.50 1.0000 -2 -10 2 
9503 1020 9499 -0.96 7.50 1.0000 
1 10 -2 39786 3160 40726 
1.03 1.84 1.0000 1 10 -2 
40260 3250 41206 1.03 1.84 1.0000 
-1 -10 2 37726 3060 38556 
1.03 -1.84 1.0000 -1 -10 2 
39210 3190 40056 1.03 -1.84 1.0000 
0 10 -2 7069 840 7259 
-0.53 1.47 1.0000 0 10 -2 
7996 720 8199 -0.53 1.47 1.0000 
0 -10 2 8176 700 8389 
-0.53 -1.47 1.0000 0 -10 2 
6431 850 6619 -0.53 -1.47 1.0000 
-1 10 -2 27645 1980 25557 
3.03 0.86 1.0000 -1 10 -2 
26887 2000 24828 3.03 0.86 1.0000 
1 -10 2 25562 1880 23578 
3.03 -0.86 1.0000 1 -10 2 
25416 1970 23438 3.03 -0.86 1.0000 
-2 10 -2 1017 410 1820 
-4.93 4.57 1.0000 -2 10 -2 
1967 490 3070 -4.93 4.57 1.0000 
2 -10 2 1440 310 2390 
-4.93 -4.57 1.0000 2 -10 2 
1440 700 2390 -4.93 -4.57 1.0000 
-3 10 -2 4451 480 4050 
3.47 -9.61 1.0000 -3 10 -2 
5314 520 4920 3.47 -9.61 1.0000 
3 -10 2 4822 410 4250 
3.47 9.61 1.0000 3 -10 2 
4812 740 4240 3.47 9.61 1.0000 
-5 10 -2 6725 610 7349 
1.58 2.68 1.0000 -5 10 -2 
5781 660 6359 1.58 2.68 1.0000 
5 -10 2 6909 630 7479 
1.58 -2.68 1.0000 5 -10 2 
7024 810 7599 1.58 -2.68 1.0000 
-6 10 -2 14 400 -70 
0.37 -1.72 1.0000 -6 10 -2 
675 170 720 0.37 -1.72 1.0000 
6 -10 2 518 250 570 
0.37 1.72 1.0000 6 -10 2 
783 470 850 0.37 1.72 1.0000 
-7 10 -2 3833 340 3950 
-0.01 -5.06 1.0000 -7 10 -2 
2613 530 2690 -0.01 -5.06 1.0000 
7 -10 2 3426 510 3510 
-0.01 5.06 1.0000 7 -10 2 
4010 450 4110 -0.01 5.06 1.0000 
-8 10 -2 270 420 510 
4.47 3.22 1.0000 -8 10 -2 
113 130 230 4.47 3.22 1.0000 
8 -10 2 135 380 -160 
4.47 -3.22 1.0000 8 -10 2 
106 100 240 4.47 -3.22 1.0000 
-10 10 -2 1803 210 1830 
-0.16 1.15 1.0000 -10 10 -2 
626 520 640 -0.16 1.15 1.0000 
10 -10 2 1344 200 1380 
-0.16 -1.15 1.0000 10 -10 2 
1551 360 1590 -0.16 -1.15 1.0000 
-11 10 -2 26 430 -30 
-1.73 -1.66 1.0000 -11 10 -2 
75 170 110 -1.73 -1.66 1.0000 
11 -10 2 26 170 -40 
-1.73 1.66 1.0000 11 -10 2 
26 280 -80 -1.73 1.66 1.0000 
-12 10 -2 17 180 -260 
1.36 -1.38 1.0000 12 -10 2 
1 220 10 1.36 1.38 1.0000 
12 9 -2 58 630 100 
1.17 -1.38 1.0000 -12 -9 2 
382 370 500 1.17 1.38 1.0000 
11 9 -2 679 710 570 
-1.04 0.25 1.0000 -11 -9 2 
2140 420 1940 -1.04 -0.25 1.0000 
10 9 -2 53 200 60 
-0.19 0.43 1.0000 10 9 -2 
1 700 -540 -0.19 0.43 1.0000 
-10 -9 2 1 350 -190 
-0.19 -0.43 1.0000 -10 -9 2 
63 280 70 -0.19 -0.43 1.0000 
9 9 -2 2049 770 2190 
-0.64 2.38 1.0000 9 9 -2 
2020 280 2160 -0.64 2.38 1.0000 
-9 -9 2 2273 390 2450 
-0.64 -2.38 1.0000 -9 -9 2 
2053 350 2220 -0.64 -2.38 1.0000 
8 9 -2 138 200 -50 
4.78 -2.86 1.0000 8 9 -2 
169 710 610 4.78 -2.86 1.0000 
-8 -9 2 138 320 -230 
4.78 2.86 1.0000 -8 -9 2 
41 320 330 4.78 2.86 1.0000 
7 9 -2 7312 1000 8789 
-3.50 -4.88 1.0000 7 9 -2 
6354 650 7729 -3.50 -4.88 1.0000 
-7 -9 2 5831 680 7069 
-3.50 4.88 1.0000 -7 -9 2 
6781 710 8119 -3.50 4.88 1.0000 
6 9 -2 28372 2510 32087 
-5.04 3.42 1.0000 6 9 -2 
29143 2680 32907 -5.04 3.42 1.0000 
-6 -9 2 28669 2560 32467 
-5.04 -3.42 1.0000 -6 -9 2 
27796 2500 31537 -5.04 -3.42 1.0000 
5 9 -2 2165 260 1730 
-2.30 -1.27 1.0000 5 9 -2 
1372 730 1030 -2.30 -1.27 1.0000 
-5 -9 2 1325 460 1010 
-2.30 1.27 1.0000 -5 -9 2 
1922 320 1540 -2.30 1.27 1.0000 
4 9 -2 6181 600 6999 
2.01 6.91 1.0000 -4 -9 2 
5971 740 6669 2.01 -6.91 1.0000 
3 9 -2 1651 670 -320 
19.21 -1.59 1.0000 3 9 -2 
661 230 400 19.21 -1.59 1.0000 
-3 -9 2 780 310 260 
19.21 1.59 1.0000 -3 -9 2 
1025 530 110 19.21 1.59 1.0000 
2 9 -2 569 260 580 
0.03 0.89 1.0000 2 9 -2 
362 640 370 0.03 0.89 1.0000 
-2 -9 2 561 310 560 
0.03 -0.89 1.0000 -2 -9 2 
641 550 640 0.03 -0.89 1.0000 
1 9 -2 59 280 230 
-2.51 -2.97 1.0000 1 9 -2 
296 610 620 -2.51 -2.97 1.0000 
-1 -9 2 78 530 250 
-2.51 2.97 1.0000 -1 -9 2 
202 280 460 -2.51 2.97 1.0000 
0 9 -2 31242 4090 51825 
-23.92 -4.46 1.0000 0 9 -2 
31296 4050 51895 -23.92 -4.46 1.0000 
0 -9 2 32873 4180 53705 
-23.92 4.46 1.0000 0 -9 2 
31937 4070 52505 -23.92 4.46 1.0000 
-1 9 -2 16489 1110 12529 
-7.83 1.37 1.0000 -1 9 -2 
16695 1030 12709 -7.83 1.37 1.0000 
1 -9 2 15274 960 11479 
-7.83 -1.37 1.0000 1 -9 2 
17477 1190 13399 -7.83 -1.37 1.0000 
-2 9 -2 31112 2730 35156 
5.15 4.29 1.0000 -2 9 -2 
29508 2620 33447 5.15 4.29 1.0000 
2 -9 2 30610 2740 34557 
5.15 -4.29 1.0000 2 -9 2 
28310 2550 32107 5.15 -4.29 1.0000 
-3 9 -2 2379 470 4660 
9.22 -1.33 1.0000 -3 9 -2 
921 390 2480 9.22 -1.33 1.0000 
3 -9 2 2190 660 4390 
9.22 1.33 1.0000 3 -9 2 
1746 360 3750 9.22 1.33 1.0000 
-4 9 -2 12 230 570 
8.83 4.09 1.0000 -4 9 -2 
8 300 540 8.83 4.09 1.0000 
4 -9 2 8 200 370 
8.83 -4.09 1.0000 4 -9 2 
8 520 460 8.83 -4.09 1.0000 
-5 9 -2 4473 300 3060 
-5.74 -5.31 1.0000 -5 9 -2 
3562 400 2300 -5.74 -5.31 1.0000 
5 -9 2 4098 530 2840 
-5.74 5.31 1.0000 5 -9 2 
3566 310 2390 -5.74 5.31 1.0000 
-6 9 -2 9597 870 10979 
-3.20 2.66 1.0000 6 -9 2 
8595 930 9949 -3.20 -2.66 1.0000 
6 -9 2 9553 890 10979 
-3.20 -2.66 1.0000 -7 9 -2 
1280 190 1740 -2.82 -0.11 1.0000 
-7 9 -2 219 380 430 
-2.82 -0.11 1.0000 7 -9 2 
800 320 1170 -2.82 0.11 1.0000 
7 -9 2 1758 410 2290 
-2.82 0.11 1.0000 -8 9 -2 
844 450 620 1.98 -3.42 1.0000 
-8 9 -2 2368 210 2020 
1.98 -3.42 1.0000 8 -9 2 
2457 200 2110 1.98 3.42 1.0000 
8 -9 2 2532 370 2180 
1.98 3.42 1.0000 -9 9 -2 
49 390 -150 3.13 1.15 1.0000 
-9 9 -2 78 130 250 
3.13 1.15 1.0000 9 -9 2 
45 120 140 3.13 -1.15 1.0000 
9 -9 2 49 300 -80 
3.13 -1.15 1.0000 -10 9 -2 
7 460 -200 0.69 1.06 1.0000 
-10 9 -2 7 130 -120 
0.69 1.06 1.0000 10 -9 2 
7 140 -150 0.69 -1.06 1.0000 
10 -9 2 7 270 -280 
0.69 -1.06 1.0000 -11 9 -2 
1691 200 1650 -0.28 0.47 1.0000 
-11 9 -2 1 520 -250 
-0.28 0.47 1.0000 11 -9 2 
1334 210 1290 -0.28 -0.47 1.0000 
11 -9 2 1263 290 1220 
-0.28 -0.47 1.0000 -12 9 -2 
478 180 390 -1.01 0.28 1.0000 
-12 9 -2 241 500 180 
-1.01 0.28 1.0000 12 -9 2 
195 210 140 -1.01 -0.28 1.0000 
12 -9 2 147 250 100 
-1.01 -0.28 1.0000 -13 9 -2 
208 200 280 -0.85 -0.99 1.0000 
13 -9 2 110 260 160 
-0.85 0.99 1.0000 12 8 -2 
22 720 60 1.59 1.36 1.0000 
-12 -8 2 319 390 450 
1.59 -1.36 1.0000 11 8 -2 
17 190 -50 0.42 -1.91 1.0000 
11 8 -2 17 740 -50 
0.42 -1.91 1.0000 -11 -8 2 
17 350 -100 0.42 1.91 1.0000 
-11 -8 2 199 270 220 
0.42 1.91 1.0000 10 8 -2 
10106 1070 9629 1.13 0.16 1.0000 
10 8 -2 8660 700 8219 
1.13 0.16 1.0000 -10 -8 2 
8871 740 8429 1.13 -0.16 1.0000 
-10 -8 2 10757 850 10269 
1.13 -0.16 1.0000 9 8 -2 
8 730 -70 1.08 0.84 1.0000 
9 8 -2 902 200 770 
1.08 0.84 1.0000 -9 -8 2 
460 300 370 1.08 -0.84 1.0000 
-9 -8 2 636 290 530 
1.08 -0.84 1.0000 8 8 -2 
3 720 260 -6.87 0.15 1.0000 
8 8 -2 117 190 640 
-6.87 0.15 1.0000 -8 -8 2 
81 290 550 -6.87 -0.15 1.0000 
-8 -8 2 126 290 660 
-6.87 -0.15 1.0000 7 8 -2 
3034 710 3670 2.45 -1.95 1.0000 
7 8 -2 2429 310 3000 
2.45 -1.95 1.0000 -7 -8 2 
3032 440 3660 2.45 1.95 1.0000 
-7 -8 2 2114 360 2640 
2.45 1.95 1.0000 6 8 -2 
13 640 -350 -1.70 -0.38 1.0000 
6 8 -2 1498 220 1230 
-1.70 -0.38 1.0000 -6 -8 2 
1812 290 1530 -1.70 0.38 1.0000 
-6 -8 2 574 390 420 
-1.70 0.38 1.0000 5 8 -2 
27125 2240 28757 2.20 2.80 1.0000 
5 8 -2 27271 2380 28907 
2.20 2.80 1.0000 -5 -8 2 
26741 2230 28267 2.20 -2.80 1.0000 
-5 -8 2 27937 2320 29497 
2.20 -2.80 1.0000 4 8 -2 
8223 1010 9609 -3.28 -3.93 1.0000 
4 8 -2 8527 800 9939 
-3.28 -3.93 1.0000 -4 -8 2 
7444 850 8709 -3.28 3.93 1.0000 
-4 -8 2 9108 850 10509 
-3.28 3.93 1.0000 3 8 -2 
66688 4770 61804 5.02 -8.41 1.0000 
3 8 -2 63568 4570 58794 
5.02 -8.41 1.0000 -3 -8 2 
62999 4580 58044 5.02 8.41 1.0000 
-3 -8 2 64152 4600 59154 
5.02 8.41 1.0000 2 8 -2 
1986 380 3630 0.11 13.31 1.0000 
2 8 -2 1782 660 3320 
0.11 13.31 1.0000 -2 -8 2 
2093 590 3810 0.11 -13.31 1.0000 
-2 -8 2 2201 420 3970 
0.11 -13.31 1.0000 1 8 -2 
153045 11029 144376 5.33 -0.12 1.0000 
1 8 -2 142796 10549 134427 
5.33 -0.12 1.0000 -1 -8 2 
147035 10759 138536 5.33 0.12 1.0000 
-1 -8 2 149548 10839 140976 
5.33 0.12 1.0000 0 8 -2 
13325 1360 15628 -3.15 10.71 1.0000 
0 8 -2 14189 1310 16578 
-3.15 10.71 1.0000 0 -8 2 
13594 1280 16028 -3.15 -10.71 1.0000 
0 -8 2 14612 1430 17148 
-3.15 -10.71 1.0000 -1 8 -2 
26423 2440 30947 6.29 -6.32 1.0000 
-1 8 -2 27530 2540 32147 
6.29 -6.32 1.0000 1 -8 2 
25458 2390 30187 6.29 6.32 1.0000 
1 -8 2 28275 2610 33257 
6.29 6.32 1.0000 -2 8 -2 
8089 670 7869 3.43 -10.72 1.0000 
-2 8 -2 8510 760 8299 
3.43 -10.72 1.0000 2 -8 2 
7973 650 7989 3.43 10.72 1.0000 
2 -8 2 7511 830 7509 
3.43 10.72 1.0000 -3 8 -2 
34176 3520 45435 -13.24 -4.87 1.0000 
-3 8 -2 35746 3620 47245 
-13.24 -4.87 1.0000 3 -8 2 
31796 3390 42626 -13.24 4.87 1.0000 
3 -8 2 35188 3620 46545 
-13.24 4.87 1.0000 -4 8 -2 
50 210 180 -0.55 4.42 1.0000 
-4 8 -2 88 230 -190 
-0.55 4.42 1.0000 4 -8 2 
36 170 30 -0.55 -4.42 1.0000 
4 -8 2 225 430 460 
-0.55 -4.42 1.0000 -5 8 -2 
1632 500 4950 -13.97 6.27 1.0000 
-5 8 -2 2289 500 6079 
-13.97 6.27 1.0000 5 -8 2 
1732 480 5219 -13.97 -6.27 1.0000 
5 -8 2 2530 650 6569 
-13.97 -6.27 1.0000 -6 8 -2 
123 150 -30 5.18 -0.96 1.0000 
-6 8 -2 123 310 -450 
5.18 -0.96 1.0000 6 -8 2 
706 230 240 5.18 0.96 1.0000 
6 -8 2 950 360 390 
5.18 0.96 1.0000 -7 8 -2 
12 120 100 6.28 -0.86 1.0000 
-7 8 -2 178 330 -790 
6.28 -0.86 1.0000 7 -8 2 
6 100 120 6.28 0.86 1.0000 
7 -8 2 178 330 0 
6.28 0.86 1.0000 -8 8 -2 
5196 530 6399 3.70 1.78 1.0000 
8 -8 2 5246 520 6439 
3.70 -1.78 1.0000 8 -8 2 
5779 620 7029 3.70 -1.78 1.0000 
-9 8 -2 728 140 830 
-0.85 0.69 1.0000 -9 8 -2 
322 400 390 -0.85 0.69 1.0000 
9 -8 2 476 140 560 
-0.85 -0.69 1.0000 9 -8 2 
633 250 730 -0.85 -0.69 1.0000 
-10 8 -2 304 480 40 
-5.31 0.80 1.0000 -10 8 -2 
1168 150 540 -5.31 0.80 1.0000 
10 -8 2 492 160 120 
-5.31 -0.80 1.0000 10 -8 2 
730 220 250 -5.31 -0.80 1.0000 
-11 8 -2 47 150 90 
-0.90 0.93 1.0000 -11 8 -2 
7 480 -20 -0.90 0.93 1.0000 
11 -8 2 171 210 250 
-0.90 -0.93 1.0000 11 -8 2 
7 190 -140 -0.90 -0.93 1.0000 
-12 8 -2 2024 240 1920 
0.60 -0.70 1.0000 -12 8 -2 
597 510 540 0.60 -0.70 1.0000 
12 -8 2 1414 250 1320 
0.60 0.70 1.0000 12 -8 2 
1569 270 1470 0.60 0.70 1.0000 
-13 8 -2 599 200 500 
1.00 0.26 1.0000 13 -8 2 
847 280 730 1.00 -0.26 1.0000 
13 7 -2 361 600 480 
-1.36 0.59 1.0000 -13 -7 2 
109 370 180 -1.36 -0.59 1.0000 
12 7 -2 37 170 120 
-2.03 2.98 1.0000 12 7 -2 
790 640 1170 -2.03 2.98 1.0000 
-12 -7 2 105 340 260 
-2.03 -2.98 1.0000 -12 -7 2 
161 270 350 -2.03 -2.98 1.0000 
11 7 -2 1105 180 1060 
0.56 -1.10 1.0000 11 7 -2 
348 660 320 0.56 -1.10 1.0000 
-11 -7 2 1238 320 1160 
0.56 1.10 1.0000 -11 -7 2 
856 270 790 0.56 1.10 1.0000 
9 7 -2 11730 1340 14669 
6.01 -3.95 1.0000 9 7 -2 
10875 1100 13709 6.01 -3.95 1.0000 
-9 -7 2 11570 1170 14589 
6.01 3.95 1.0000 -9 -7 2 
10497 1110 13379 6.01 3.95 1.0000 
8 7 -2 3823 670 2850 
-4.23 2.35 1.0000 8 7 -2 
3511 270 2580 -4.23 2.35 1.0000 
-8 -7 2 3364 320 2420 
-4.23 -2.35 1.0000 -8 -7 2 
4236 380 3170 -4.23 -2.35 1.0000 
7 7 -2 22 170 -210 
1.08 -1.96 1.0000 7 7 -2 
1 640 30 1.08 -1.96 1.0000 
-7 -7 2 22 310 -460 
1.08 1.96 1.0000 -7 -7 2 
22 230 0 1.08 1.96 1.0000 
6 7 -2 673 600 -560 
-12.18 1.74 1.0000 6 7 -2 
673 170 -110 -12.18 1.74 1.0000 
-6 -7 2 182 340 220 
-12.18 -1.74 1.0000 -6 -7 2 
673 230 -80 -12.18 -1.74 1.0000 
5 7 -2 49903 3550 44296 
6.13 0.93 1.0000 5 7 -2 
51323 3540 45635 6.13 0.93 1.0000 
-5 -7 2 50839 3550 45195 
6.13 -0.93 1.0000 -5 -7 2 
54283 3680 48445 6.13 -0.93 1.0000 
4 7 -2 18995 1540 17408 
2.78 5.48 1.0000 4 7 -2 
21926 1540 20228 2.78 5.48 1.0000 
-4 -7 2 19271 1500 17888 
2.78 -5.48 1.0000 -4 -7 2 
21378 1540 19928 2.78 -5.48 1.0000 
3 7 -2 30 560 20 
-1.74 -2.98 1.0000 3 7 -2 
158 190 260 -1.74 -2.98 1.0000 
-3 -7 2 82 240 150 
-1.74 2.98 1.0000 -3 -7 2 
167 460 280 -1.74 2.98 1.0000 
2 7 -2 986 540 1850 
10.11 -9.10 1.0000 2 7 -2 
470 220 640 10.11 -9.10 1.0000 
-2 -7 2 460 240 570 
10.11 9.10 1.0000 -2 -7 2 
751 490 1380 10.11 9.10 1.0000 
1 7 -2 8183 1150 14109 
-13.43 0.05 1.0000 1 7 -2 
9931 1350 16378 -13.43 0.05 1.0000 
-1 -7 2 8076 1240 13969 
-13.43 -0.05 1.0000 -1 -7 2 
9117 1200 15328 -13.43 -0.05 1.0000 
0 7 -2 53439 4860 61984 
8.16 6.27 1.0000 0 -7 2 
54643 4860 63044 8.16 -6.27 1.0000 
-1 7 -2 3100 250 1240 
-10.36 1.35 1.0000 -1 7 -2 
485 450 -350 -10.36 1.35 1.0000 
1 -7 2 2866 190 1000 
-10.36 -1.35 1.0000 1 -7 2 
2431 540 750 -10.36 -1.35 1.0000 
-2 7 -2 1662 330 420 
28.86 3.39 1.0000 -2 7 -2 
3753 210 -60 28.86 3.39 1.0000 
2 -7 2 2147 150 270 
28.86 -3.39 1.0000 2 -7 2 
1798 480 440 28.86 -3.39 1.0000 
-3 7 -2 386 250 40 
10.16 6.72 1.0000 -3 7 -2 
335 200 60 10.16 6.72 1.0000 
3 -7 2 660 420 -160 
10.16 -6.72 1.0000 3 -7 2 
660 140 0 10.16 -6.72 1.0000 
-4 7 -2 4051 290 2630 
-9.28 -8.79 1.0000 -4 7 -2 
3961 290 2550 -9.28 -8.79 1.0000 
4 -7 2 3695 440 2380 
-9.28 8.79 1.0000 4 -7 2 
3897 260 2560 -9.28 8.79 1.0000 
-5 7 -2 59414 5399 70493 
-10.12 7.89 1.0000 -5 7 -2 
55636 5209 66363 -10.12 7.89 1.0000 
5 -7 2 56630 5289 67593 
-10.12 -7.89 1.0000 5 -7 2 
59437 5399 70663 -10.12 -7.89 1.0000 
-6 7 -2 8456 430 5239 
-9.34 -3.62 1.0000 -6 7 -2 
6435 430 3670 -9.34 -3.62 1.0000 
6 -7 2 9419 540 6029 
-9.34 3.62 1.0000 -7 7 -2 
15247 1320 16458 2.28 -4.33 1.0000 
7 -7 2 16652 1420 18028 
2.28 4.33 1.0000 7 -7 2 
16508 1380 17878 2.28 4.33 1.0000 
-8 7 -2 203 120 220 
8.54 -4.91 1.0000 -8 7 -2 
206 380 290 8.54 -4.91 1.0000 
8 -7 2 432 230 -40 
8.54 4.91 1.0000 8 -7 2 
246 120 70 8.54 4.91 1.0000 
-9 7 -2 314 150 1150 
7.60 1.41 1.0000 -9 7 -2 
110 350 710 7.60 1.41 1.0000 
9 -7 2 336 160 1200 
7.60 -1.41 1.0000 9 -7 2 
469 220 1440 7.60 -1.41 1.0000 
-10 7 -2 724 130 620 
-1.48 2.51 1.0000 -10 7 -2 
286 410 210 -1.48 2.51 1.0000 
10 -7 2 544 190 440 
-1.48 -2.51 1.0000 10 -7 2 
348 170 260 -1.48 -2.51 1.0000 
-11 7 -2 19 490 -300 
-2.02 0.44 1.0000 -11 7 -2 
28 150 90 -2.02 0.44 1.0000 
11 -7 2 32 200 100 
-2.02 -0.44 1.0000 11 -7 2 
12 160 60 -2.02 -0.44 1.0000 
-12 7 -2 56 540 50 
-0.32 2.26 1.0000 -12 7 -2 
1176 220 1240 -0.32 2.26 1.0000 
12 -7 2 958 200 1030 
-0.32 -2.26 1.0000 12 -7 2 
958 270 1030 -0.32 -2.26 1.0000 
13 -7 2 220 290 310 
1.32 0.09 1.0000 -14 7 -2 
65 220 50 -0.62 -0.87 1.0000 
14 -7 2 5 320 -30 
-0.62 0.87 1.0000 12 6 -2 
37 710 -10 -2.79 -0.78 1.0000 
12 6 -2 108 160 20 
-2.79 -0.78 1.0000 -12 -6 2 
37 320 -280 -2.79 0.78 1.0000 
-12 -6 2 37 240 0 
-2.79 0.78 1.0000 11 6 -2 
715 620 350 3.82 0.38 1.0000 
11 6 -2 569 150 250 
3.82 0.38 1.0000 -11 -6 2 
184 280 30 3.82 -0.38 1.0000 
-11 -6 2 396 230 140 
3.82 -0.38 1.0000 10 6 -2 
2490 230 2180 -1.65 1.71 1.0000 
10 6 -2 2073 640 1790 
-1.65 1.71 1.0000 -10 -6 2 
1699 280 1420 -1.65 -1.71 1.0000 
-10 -6 2 2959 330 2590 
-1.65 -1.71 1.0000 9 6 -2 
949 170 1140 0.98 4.57 1.0000 
9 6 -2 827 560 1000 
0.98 4.57 1.0000 -9 -6 2 
993 250 1070 0.98 -4.57 1.0000 
-9 -6 2 1233 260 1330 
0.98 -4.57 1.0000 8 6 -2 
7309 840 7469 -0.17 -3.25 1.0000 
8 6 -2 7861 650 8029 
-0.17 -3.25 1.0000 -8 -6 2 
7803 660 7889 -0.17 3.25 1.0000 
-8 -6 2 7843 690 7929 
-0.17 3.25 1.0000 7 6 -2 
21232 2240 27377 -9.01 -7.30 1.0000 
7 6 -2 22171 2190 28447 
-9.01 -7.30 1.0000 -7 -6 2 
19701 2070 25517 -9.01 7.30 1.0000 
-7 -6 2 24039 2310 30447 
-9.01 7.30 1.0000 6 6 -2 
168 160 320 9.90 9.96 1.0000 
6 6 -2 234 560 230 
9.90 9.96 1.0000 -6 -6 2 
134 220 380 9.90 -9.96 1.0000 
-6 -6 2 401 320 100 
9.90 -9.96 1.0000 5 6 -2 
80832 6539 84012 -2.57 -2.67 1.0000 
5 6 -2 82106 6549 85311 
-2.57 -2.67 1.0000 -5 -6 2 
76155 6299 79172 -2.57 2.67 1.0000 
-5 -6 2 85111 6689 88301 
-2.57 2.67 1.0000 4 6 -2 
3719 900 8879 15.48 -6.09 1.0000 
4 6 -2 4641 800 10289 
15.48 -6.09 1.0000 -4 -6 2 
3777 820 8999 15.48 6.09 1.0000 
-4 -6 2 4264 780 9749 
15.48 6.09 1.0000 3 6 -2 
192 500 -610 -3.78 5.37 1.0000 
-3 -6 2 192 220 -90 
-3.78 -5.37 1.0000 -3 -6 2 
1266 480 810 -3.78 -5.37 1.0000 
2 6 -2 15594 2590 32297 
-25.89 3.60 1.0000 -2 -6 2 
19853 2900 38286 -25.89 -3.60 1.0000 
1 6 -2 865 520 1300 
-30.88 -1.80 1.0000 1 6 -2 
1484 240 720 -30.88 -1.80 1.0000 
-1 -6 2 1533 230 680 
-30.88 1.80 1.0000 -1 -6 2 
1578 460 650 -30.88 1.80 1.0000 
0 6 -2 16319 2030 26437 
11.19 -21.49 1.0000 0 6 -2 
14250 1960 23688 11.19 -21.49 1.0000 
0 -6 2 16171 2030 26547 
11.19 21.49 1.0000 0 -6 2 
15305 2040 25397 11.19 21.49 1.0000 
-1 6 -2 46771 2340 30157 
20.40 6.61 1.0000 -1 6 -2 
47180 2390 30487 20.40 6.61 1.0000 
1 -6 2 45773 2370 29697 
20.40 -6.61 1.0000 1 -6 2 
45278 2290 29297 20.40 -6.61 1.0000 
-2 6 -2 32683 1260 16218 
25.61 -3.42 1.0000 -2 6 -2 
31831 1270 15618 25.61 -3.42 1.0000 
2 -6 2 32330 1230 15818 
25.61 3.42 1.0000 2 -6 2 
31944 1300 15548 25.61 3.42 1.0000 
-4 6 -2 108912 6439 84352 
-18.85 3.75 1.0000 -4 6 -2 
105262 6299 81142 -18.85 3.75 1.0000 
4 -6 2 107507 6379 83042 
-18.85 -3.75 1.0000 4 -6 2 
103418 6239 79452 -18.85 -3.75 1.0000 
-5 6 -2 33086 2400 30407 
-3.88 7.62 1.0000 -5 6 -2 
36324 2530 33527 -3.88 7.62 1.0000 
5 -6 2 31193 2320 28597 
-3.88 -7.62 1.0000 5 -6 2 
36467 2560 33677 -3.88 -7.62 1.0000 
-6 6 -2 75398 4970 67133 
-7.50 4.08 1.0000 -6 6 -2 
66560 4580 58804 -7.50 4.08 1.0000 
6 -6 2 68348 4670 60374 
-7.50 -4.08 1.0000 6 -6 2 
62513 4410 54895 -7.50 -4.08 1.0000 
-7 6 -2 811 260 160 
18.68 4.93 1.0000 -7 6 -2 
579 130 300 18.68 4.93 1.0000 
7 -6 2 443 130 420 
18.68 -4.93 1.0000 7 -6 2 
398 210 470 18.68 -4.93 1.0000 
-8 6 -2 5464 490 6009 
-1.54 -2.69 1.0000 8 -6 2 
5591 500 6079 -1.54 2.69 1.0000 
-9 6 -2 230 340 0 
-2.93 -6.57 1.0000 -9 6 -2 
230 120 -80 -2.93 -6.57 1.0000 
9 -6 2 230 140 -10 
-2.93 6.57 1.0000 9 -6 2 
62 160 60 -2.93 6.57 1.0000 
-10 6 -2 148 140 300 
-1.75 -2.15 1.0000 -10 6 -2 
82 420 200 -1.75 -2.15 1.0000 
10 -6 2 356 190 590 
-1.75 2.15 1.0000 10 -6 2 
171 160 340 -1.75 2.15 1.0000 
-11 6 -2 4 480 -180 
0.82 0.53 1.0000 -12 6 -2 
859 210 1290 3.07 -1.45 1.0000 
-12 6 -2 8 550 30 
3.07 -1.45 1.0000 12 -6 2 
720 190 1130 3.07 1.45 1.0000 
12 -6 2 547 270 910 
3.07 1.45 1.0000 -13 6 -2 
788 220 860 0.49 1.13 1.0000 
-13 6 -2 7 650 -200 
0.49 1.13 1.0000 13 -6 2 
1040 320 1110 0.49 -1.13 1.0000 
13 -6 2 646 190 700 
0.49 -1.13 1.0000 -14 6 -2 
10 220 -110 0.95 1.14 1.0000 
14 -6 2 117 330 190 
0.95 -1.14 1.0000 14 5 -2 
392 560 440 0.53 0.56 1.0000 
-14 -5 2 3 340 -90 
0.53 -0.56 1.0000 13 5 -2 
1212 640 1510 1.93 -0.23 1.0000 
13 5 -2 1428 220 1750 
1.93 -0.23 1.0000 -13 -5 2 
1227 350 1530 1.93 0.23 1.0000 
-13 -5 2 1326 260 1640 
1.93 0.23 1.0000 12 5 -2 
718 640 630 -1.27 -2.99 1.0000 
12 5 -2 500 160 420 
-1.27 -2.99 1.0000 -12 -5 2 
533 220 470 -1.27 2.99 1.0000 
-12 -5 2 482 300 420 
-1.27 2.99 1.0000 11 5 -2 
19 160 40 -1.34 -2.21 1.0000 
-11 -5 2 16 220 30 
-1.34 2.21 1.0000 10 5 -2 
1113 560 1220 0.59 -2.29 1.0000 
10 5 -2 1454 190 1580 
0.59 -2.29 1.0000 -10 -5 2 
1197 240 1320 0.59 2.29 1.0000 
-10 -5 2 1680 270 1830 
0.59 2.29 1.0000 9 5 -2 
1791 180 1400 2.45 4.18 1.0000 
9 5 -2 1648 510 1270 
2.45 4.18 1.0000 -9 -5 2 
1726 240 1410 2.45 -4.18 1.0000 
-9 -5 2 1715 260 1400 
2.45 -4.18 1.0000 7 5 -2 
22604 1430 18678 -6.50 -2.48 1.0000 
7 5 -2 20753 1450 16998 
-6.50 -2.48 1.0000 -7 -5 2 
22189 1420 18338 -6.50 2.48 1.0000 
-7 -5 2 20615 1380 16908 
-6.50 2.48 1.0000 6 5 -2 
329 140 70 5.07 -2.57 1.0000 
6 5 -2 144 460 -280 
5.07 -2.57 1.0000 -6 -5 2 
144 280 -250 5.07 2.57 1.0000 
-6 -5 2 243 180 50 
5.07 2.57 1.0000 5 5 -2 
2737 220 1930 -22.24 14.23 1.0000 
5 5 -2 2795 500 2070 
-22.24 14.23 1.0000 -5 -5 2 
2759 250 1980 -22.24 -14.23 1.0000 
-5 -5 2 2718 340 1880 
-22.24 -14.23 1.0000 3 5 -2 
20484 2380 30737 15.24 1.96 1.0000 
3 5 -2 18219 2200 27947 
15.24 1.96 1.0000 -3 -5 2 
17672 2180 27247 15.24 -1.96 1.0000 
-3 -5 2 20274 2350 30457 
15.24 -1.96 1.0000 2 5 -2 
115974 6059 79972 27.59 -4.40 1.0000 
2 5 -2 105637 5649 71423 
27.59 -4.40 1.0000 -2 -5 2 
112701 5919 77012 27.59 4.40 1.0000 
-2 -5 2 109068 5769 74013 
27.59 4.40 1.0000 1 5 -2 
11406 1570 20098 -11.21 24.09 1.0000 
1 5 -2 9632 1400 17548 
-11.21 24.09 1.0000 -1 -5 2 
9084 1390 17158 -11.21 -24.09 1.0000 
-1 -5 2 10601 1530 19378 
-11.21 -24.09 1.0000 0 5 -2 
6008 2570 32047 -44.03 -23.89 1.0000 
0 5 -2 8124 2820 36856 
-44.03 -23.89 1.0000 0 -5 2 
6081 2580 32227 -44.03 23.89 1.0000 
0 -5 2 9081 2920 38916 
-44.03 23.89 1.0000 -1 5 -2 
291194 21878 284362 3.40 -11.78 1.0000 
-1 5 -2 299006 22218 292091 
3.40 -11.78 1.0000 1 -5 2 
279897 21368 272863 3.40 11.78 1.0000 
1 -5 2 287149 21678 280032 
3.40 11.78 1.0000 -2 5 -2 
213562 15178 197250 -8.77 -10.81 1.0000 
-2 5 -2 217386 15358 200930 
-8.77 -10.81 1.0000 2 -5 2 
207210 14929 191531 -8.77 10.81 1.0000 
2 -5 2 210419 15078 194621 
-8.77 10.81 1.0000 -3 5 -2 
216805 22748 296500 37.34 4.05 1.0000 
-3 5 -2 224261 23148 305209 
37.34 4.05 1.0000 3 -5 2 
210554 22408 288961 37.34 -4.05 1.0000 
3 -5 2 203650 22058 280862 
37.34 -4.05 1.0000 -5 5 -2 
106488 9019 116228 -6.58 -8.76 1.0000 
-5 5 -2 104244 8919 113879 
-6.58 -8.76 1.0000 5 -5 2 
114944 9409 124907 -6.58 8.76 1.0000 
5 -5 2 106857 9039 116458 
-6.58 8.76 1.0000 -6 5 -2 
509 180 1490 -11.82 14.78 1.0000 
-6 5 -2 603 250 1970 
-11.82 14.78 1.0000 6 -5 2 
478 230 1120 -11.82 -14.78 1.0000 
6 -5 2 492 140 880 
-11.82 -14.78 1.0000 -7 5 -2 
14828 1220 15838 -1.79 -2.50 1.0000 
-7 5 -2 12078 1130 12989 
-1.79 -2.50 1.0000 7 -5 2 
15453 1250 16408 -1.79 2.50 1.0000 
7 -5 2 16006 1290 16978 
-1.79 2.50 1.0000 -8 5 -2 
150 330 -350 3.43 4.68 1.0000 
-8 5 -2 150 120 -100 
3.43 4.68 1.0000 8 -5 2 
150 160 -70 3.43 -4.68 1.0000 
8 -5 2 150 150 -110 
3.43 -4.68 1.0000 -9 5 -2 
4739 470 5549 2.61 1.45 1.0000 
-9 5 -2 4693 600 5499 
2.61 1.45 1.0000 9 -5 2 
5228 500 6049 2.61 -1.45 1.0000 
9 -5 2 5396 510 6229 
2.61 -1.45 1.0000 -10 5 -2 
25 420 -310 -0.31 -2.33 1.0000 
-10 5 -2 118 140 120 
-0.31 -2.33 1.0000 10 -5 2 
107 210 120 -0.31 2.33 1.0000 
10 -5 2 25 130 -50 
-0.31 2.33 1.0000 -11 5 -2 
87 160 -140 -2.80 -3.44 1.0000 
-11 5 -2 87 480 -470 
-2.80 -3.44 1.0000 11 -5 2 
87 250 -110 -2.80 3.44 1.0000 
11 -5 2 87 130 -70 
-2.80 3.44 1.0000 -12 5 -2 
1877 250 2070 1.03 -0.97 1.0000 
-12 5 -2 276 540 350 
1.03 -0.97 1.0000 12 -5 2 
1774 340 1970 1.03 0.97 1.0000 
12 -5 2 1717 210 1910 
1.03 0.97 1.0000 -13 5 -2 
350 210 370 -0.03 -1.03 1.0000 
-13 5 -2 5 670 0 
-0.03 -1.03 1.0000 13 -5 2 
357 160 370 -0.03 1.03 1.0000 
13 -5 2 455 330 470 
-0.03 1.03 1.0000 -14 5 -2 
2822 340 2850 -0.10 -0.58 1.0000 
14 -5 2 2440 430 2460 
-0.10 0.58 1.0000 14 4 -2 
671 590 490 -1.81 0.34 1.0000 
-14 -4 2 1324 350 1060 
-1.81 -0.34 1.0000 13 4 -2 
23 580 80 0.62 2.98 1.0000 
13 4 -2 16 150 10 
0.62 2.98 1.0000 -13 -4 2 
20 300 60 0.62 -2.98 1.0000 
-13 -4 2 41 220 -80 
0.62 -2.98 1.0000 12 4 -2 
1938 530 1300 4.09 -2.28 1.0000 
12 4 -2 1621 170 1040 
4.09 -2.28 1.0000 -12 -4 2 
1584 280 980 4.09 2.28 1.0000 
-12 -4 2 1458 220 880 
4.09 2.28 1.0000 11 4 -2 
5349 690 5429 -0.13 -2.04 1.0000 
11 4 -2 5379 460 5459 
-0.13 -2.04 1.0000 -11 -4 2 
5710 520 5769 -0.13 2.04 1.0000 
-11 -4 2 5898 510 5959 
-0.13 2.04 1.0000 10 4 -2 
182 460 -270 6.38 0.55 1.0000 
10 4 -2 182 130 0 
6.38 0.55 1.0000 -10 -4 2 
305 200 20 6.38 -0.55 1.0000 
-10 -4 2 182 200 -100 
6.38 -0.55 1.0000 9 4 -2 
11657 1390 17548 -11.54 -2.44 1.0000 
9 4 -2 12975 1560 19158 
-11.54 -2.44 1.0000 -9 -4 2 
12298 1440 18298 -11.54 2.44 1.0000 
-9 -4 2 11710 1410 17578 
-11.54 2.44 1.0000 8 4 -2 
1416 460 1470 0.28 -2.31 1.0000 
8 4 -2 1679 190 1740 
0.28 -2.31 1.0000 -8 -4 2 
1669 230 1780 0.28 2.31 1.0000 
-8 -4 2 1228 250 1320 
0.28 2.31 1.0000 7 4 -2 
70754 5539 71373 0.50 2.09 1.0000 
7 4 -2 69808 5459 70423 
0.50 2.09 1.0000 -7 -4 2 
72383 5579 72933 0.50 -2.09 1.0000 
-7 -4 2 68170 5379 68703 
0.50 -2.09 1.0000 6 4 -2 
2168 480 2520 0.76 -10.95 1.0000 
6 4 -2 2492 270 2910 
0.76 -10.95 1.0000 -6 -4 2 
2606 290 2980 0.76 10.95 1.0000 
-6 -4 2 2361 340 2690 
0.76 10.95 1.0000 5 4 -2 
893 420 880 24.37 11.49 1.0000 
-5 -4 2 852 180 1000 
24.37 -11.49 1.0000 4 4 -2 
194 420 1120 -20.81 -7.56 1.0000 
4 4 -2 779 160 360 
-20.81 -7.56 1.0000 -4 -4 2 
444 320 690 -20.81 7.56 1.0000 
-4 -4 2 648 170 470 
-20.81 7.56 1.0000 3 4 -2 
47612 4320 54575 -6.85 12.74 1.0000 
3 4 -2 51783 4490 59064 
-6.85 12.74 1.0000 -3 -4 2 
50240 4450 58034 -6.85 -12.74 1.0000 
-3 -4 2 48170 4360 55794 
-6.85 -12.74 1.0000 2 4 -2 
87658 11599 149475 -42.88 6.46 1.0000 
2 4 -2 93025 11929 156464 
-42.88 6.46 1.0000 -2 -4 2 
93834 11989 157754 -42.88 -6.46 1.0000 
-2 -4 2 82783 11329 143316 
-42.88 -6.46 1.0000 1 4 -2 
23179 900 9929 28.05 -15.16 1.0000 
1 4 -2 26480 930 12259 
28.05 -15.16 1.0000 -1 -4 2 
20957 860 9229 28.05 15.16 1.0000 
-1 -4 2 25167 930 12319 
28.05 15.16 1.0000 0 4 -2 
479899 28287 370873 40.66 19.70 1.0000 
0 4 -2 459195 27477 352655 
40.66 19.70 1.0000 0 -4 2 
449892 27107 344106 40.66 -19.70 1.0000 
0 -4 2 488054 28597 377662 
40.66 -19.70 1.0000 -1 4 -2 
113602 13569 176602 39.45 -1.98 1.0000 
-1 4 -2 109608 13359 171613 
39.45 -1.98 1.0000 1 -4 2 
109717 13369 171763 39.45 1.98 1.0000 
1 -4 2 115710 13689 179242 
39.45 1.98 1.0000 -2 4 -2 
327878 24898 328117 -0.65 16.26 1.0000 
-2 4 -2 330083 25007 330327 
-0.65 16.26 1.0000 2 -4 2 
328928 24918 328427 -0.65 -16.26 1.0000 
2 -4 2 281844 22838 281292 
-0.65 -16.26 1.0000 -3 4 -2 
569 170 1280 -27.89 -4.67 1.0000 
3 -4 2 649 180 1180 
-27.89 4.67 1.0000 -4 4 -2 
182460 19748 256514 -37.25 -10.50 1.0000 
-4 4 -2 179808 19608 253365 
-37.25 -10.50 1.0000 4 -4 2 
177526 19468 250065 -37.25 10.50 1.0000 
4 -4 2 186430 19928 260624 
-37.25 10.50 1.0000 -5 4 -2 
11323 1340 17888 -12.35 -8.37 1.0000 
5 -4 2 8790 1190 14649 
-12.35 8.37 1.0000 -6 4 -2 
65812 7679 98010 26.64 -7.24 1.0000 
-6 4 -2 75853 8239 110199 
26.64 -7.24 1.0000 6 -4 2 
70775 7959 104120 26.64 7.24 1.0000 
6 -4 2 63505 7569 95250 
26.64 7.24 1.0000 -7 4 -2 
29570 2110 26497 4.79 7.07 1.0000 
-7 4 -2 37445 2480 34007 
4.79 7.07 1.0000 7 -4 2 
30206 2150 27177 4.79 -7.07 1.0000 
7 -4 2 30048 2140 27027 
4.79 -7.07 1.0000 -8 4 -2 
22405 1880 23818 2.06 3.28 1.0000 
-8 4 -2 22628 1920 24048 
2.06 3.28 1.0000 8 -4 2 
24281 1960 25667 2.06 -3.28 1.0000 
8 -4 2 23116 1910 24468 
2.06 -3.28 1.0000 -9 4 -2 
7382 490 2920 -15.64 4.10 1.0000 
-9 4 -2 8920 340 3930 
-15.64 4.10 1.0000 9 -4 2 
9549 360 4260 -15.64 -4.10 1.0000 
9 -4 2 9579 390 4280 
-15.64 -4.10 1.0000 -10 4 -2 
4047 350 4010 0.17 2.09 1.0000 
-10 4 -2 2112 500 2080 
0.17 2.09 1.0000 10 -4 2 
4215 350 4210 0.17 -2.09 1.0000 
10 -4 2 3736 380 3730 
0.17 -2.09 1.0000 -11 4 -2 
273 530 520 2.66 2.26 1.0000 
-11 4 -2 22 160 10 
2.66 2.26 1.0000 11 -4 2 
15 140 90 2.66 -2.26 1.0000 
11 -4 2 22 260 110 
2.66 -2.26 1.0000 -12 4 -2 
61 580 0 2.54 -2.72 1.0000 
-12 4 -2 184 190 390 
2.54 -2.72 1.0000 12 -4 2 
21 310 80 2.54 2.72 1.0000 
12 -4 2 98 130 250 
2.54 2.72 1.0000 -13 4 -2 
1015 230 720 2.48 -1.62 1.0000 
-13 4 -2 39 670 -40 
2.48 -1.62 1.0000 13 -4 2 
956 160 660 2.48 1.62 1.0000 
13 -4 2 932 360 640 
2.48 1.62 1.0000 -14 4 -2 
388 270 420 0.37 -0.29 1.0000 
14 -4 2 832 400 880 
0.37 0.29 1.0000 13 3 -2 
856 190 1350 -3.49 -1.15 1.0000 
13 3 -2 840 540 1330 
-3.49 -1.15 1.0000 -13 -3 2 
1002 240 1520 -3.49 1.15 1.0000 
-13 -3 2 1223 330 1790 
-3.49 1.15 1.0000 12 3 -2 
34 500 -310 2.60 0.88 1.0000 
-12 -3 2 459 250 260 
2.60 -0.88 1.0000 11 3 -2 
74 480 -160 -1.58 3.76 1.0000 
11 3 -2 489 130 440 
-1.58 3.76 1.0000 -11 -3 2 
390 220 300 -1.58 -3.76 1.0000 
-11 -3 2 256 190 170 
-1.58 -3.76 1.0000 10 3 -2 
5281 570 7059 5.35 1.02 1.0000 
10 3 -2 5177 730 6939 
5.35 1.02 1.0000 -10 -3 2 
5568 610 7379 5.35 -1.02 1.0000 
-10 -3 2 5083 580 6819 
5.35 -1.02 1.0000 8 3 -2 
30102 2160 28297 -3.07 -10.92 1.0000 
8 3 -2 28856 2160 27077 
-3.07 -10.92 1.0000 -8 -3 2 
30533 2200 29007 -3.07 10.92 1.0000 
-8 -3 2 26089 2010 24638 
-3.07 10.92 1.0000 7 3 -2 
17236 1150 14729 4.74 -1.87 1.0000 
7 3 -2 17225 1220 14719 
4.74 -1.87 1.0000 -7 -3 2 
17240 1160 14719 4.74 1.87 1.0000 
-7 -3 2 17132 1160 14619 
4.74 1.87 1.0000 6 3 -2 
99705 8059 105659 -4.35 6.58 1.0000 
6 3 -2 95699 7849 101530 
-4.35 6.58 1.0000 -6 -3 2 
95859 7879 102020 -4.35 -6.58 1.0000 
-6 -3 2 92751 7729 98810 
-4.35 -6.58 1.0000 5 3 -2 
308 350 190 2.61 5.73 1.0000 
5 3 -2 386 140 280 
2.61 5.73 1.0000 -5 -3 2 
204 150 70 2.61 -5.73 1.0000 
-5 -3 2 512 250 440 
2.61 -5.73 1.0000 4 3 -2 
18010 2140 28957 -16.06 -11.09 1.0000 
4 3 -2 13494 1910 23088 
-16.06 -11.09 1.0000 -4 -3 2 
14173 1940 23988 -16.06 11.09 1.0000 
-4 -3 2 16768 2070 27367 
-16.06 11.09 1.0000 3 3 -2 
2392 580 7219 16.90 -3.44 1.0000 
3 3 -2 2795 700 7909 
16.90 -3.44 1.0000 -3 -3 2 
3019 670 8219 16.90 3.44 1.0000 
-3 -3 2 1829 540 6149 
16.90 3.44 1.0000 2 3 -2 
68949 4820 60514 -9.41 15.28 1.0000 
2 3 -2 76553 5119 67713 
-9.41 15.28 1.0000 -2 -3 2 
74828 5009 65273 -9.41 -15.28 1.0000 
-2 -3 2 73703 4980 64214 
-9.41 -15.28 1.0000 1 3 -2 
81678 3720 47935 -31.84 2.69 1.0000 
1 3 -2 83124 3780 49045 
-31.84 2.69 1.0000 -1 -3 2 
80845 3700 47155 -31.84 -2.69 1.0000 
-1 -3 2 83653 3780 49305 
-31.84 -2.69 1.0000 0 3 -2 
8247 930 11499 -5.91 -9.90 1.0000 
0 3 -2 10434 1080 14099 
-5.91 -9.90 1.0000 0 -3 2 
8842 980 11879 -5.91 9.90 1.0000 
0 -3 2 9190 960 12289 
-5.91 9.90 1.0000 -1 3 -2 
3164 1450 19058 36.84 -27.07 1.0000 
-1 3 -2 2573 1390 17228 
36.84 -27.07 1.0000 1 -3 2 
2784 1430 18628 36.84 27.07 1.0000 
1 -3 2 2716 1460 18418 
36.84 27.07 1.0000 -2 3 -2 
94639 10009 131657 24.38 19.00 1.0000 
-2 3 -2 90624 9799 126887 
24.38 19.00 1.0000 2 -3 2 
96851 10129 134417 24.38 -19.00 1.0000 
2 -3 2 81877 9339 116568 
24.38 -19.00 1.0000 -3 3 -2 
808372 59574 765023 11.68 -5.29 1.0000 
-3 3 -2 907080 63934 861134 
11.68 -5.29 1.0000 3 -3 2 
809309 59594 765623 11.68 5.29 1.0000 
3 -3 2 792335 58864 749115 
11.68 5.29 1.0000 -4 3 -2 
17731 2110 26447 12.22 18.20 1.0000 
4 -3 2 21976 2340 31717 
12.22 -18.20 1.0000 4 -3 2 
18032 2130 26817 12.22 -18.20 1.0000 
-5 3 -2 2025 200 560 
-26.64 8.36 1.0000 5 -3 2 
1713 170 420 -26.64 -8.36 1.0000 
-6 3 -2 485 140 620 
-0.27 -7.03 1.0000 6 -3 2 
652 180 890 -0.27 7.03 1.0000 
6 -3 2 416 150 560 
-0.27 7.03 1.0000 -7 3 -2 
24 130 220 -4.84 -1.74 1.0000 
-7 3 -2 55 100 310 
-4.84 -1.74 1.0000 7 -3 2 
7 180 130 -4.84 1.74 1.0000 
7 -3 2 90 130 390 
-4.84 1.74 1.0000 -8 3 -2 
203 140 130 3.58 -6.82 1.0000 
-8 3 -2 301 110 350 
3.58 -6.82 1.0000 8 -3 2 
183 200 170 3.58 6.82 1.0000 
8 -3 2 195 130 210 
3.58 6.82 1.0000 -9 3 -2 
229 160 1020 -8.04 1.33 1.0000 
-9 3 -2 292 140 1150 
-8.04 1.33 1.0000 9 -3 2 
347 250 1280 -8.04 -1.33 1.0000 
9 -3 2 214 160 1010 
-8.04 -1.33 1.0000 -10 3 -2 
5279 430 5449 -0.55 0.15 1.0000 
-10 3 -2 4424 410 4580 
-0.55 0.15 1.0000 10 -3 2 
5060 480 5229 -0.55 -0.15 1.0000 
10 -3 2 4795 410 4960 
-0.55 -0.15 1.0000 -11 3 -2 
1534 190 1860 1.86 0.80 1.0000 
-11 3 -2 1963 260 2330 
1.86 0.80 1.0000 11 -3 2 
1611 210 1940 1.86 -0.80 1.0000 
11 -3 2 1967 350 2330 
1.86 -0.80 1.0000 -12 3 -2 
47 110 0 -0.90 3.13 1.0000 
-12 3 -2 45 190 20 
-0.90 3.13 1.0000 12 -3 2 
102 320 100 -0.90 -3.13 1.0000 
12 -3 2 47 130 -10 
-0.90 -3.13 1.0000 -13 3 -2 
1 120 -40 0.57 -0.08 1.0000 
-13 3 -2 103 240 80 
0.57 -0.08 1.0000 13 -3 2 
32 140 20 0.57 0.08 1.0000 
13 -3 2 343 370 300 
0.57 0.08 1.0000 -14 3 -2 
850 300 810 -0.32 -0.09 1.0000 
14 -3 2 1115 410 1070 
-0.32 0.09 1.0000 15 2 -2 
2 490 0 0.70 -0.04 1.0000 
-15 -2 2 177 310 140 
0.70 0.04 1.0000 14 2 -2 
1219 530 1230 -0.07 0.45 1.0000 
14 2 -2 990 180 1000 
-0.07 0.45 1.0000 -14 -2 2 
1019 320 1030 -0.07 -0.45 1.0000 
-14 -2 2 671 200 680 
-0.07 -0.45 1.0000 13 2 -2 
48 130 10 -1.92 -4.37 1.0000 
13 2 -2 101 500 -140 
-1.92 -4.37 1.0000 -13 -2 2 
5 180 60 -1.92 4.37 1.0000 
-13 -2 2 101 280 0 
-1.92 4.37 1.0000 12 2 -2 
839 160 1160 2.40 0.38 1.0000 
12 2 -2 376 480 600 
2.40 0.38 1.0000 -12 -2 2 
524 200 780 2.40 -0.38 1.0000 
11 2 -2 408 140 930 
4.67 1.69 1.0000 11 2 -2 
299 410 760 4.67 1.69 1.0000 
-11 -2 2 384 220 860 
4.67 -1.69 1.0000 -11 -2 2 
232 180 620 4.67 -1.69 1.0000 
10 2 -2 244 130 730 
-1.39 6.85 1.0000 10 2 -2 
48 390 180 -1.39 6.85 1.0000 
-10 -2 2 66 190 340 
-1.39 -6.85 1.0000 -10 -2 2 
341 190 940 -1.39 -6.85 1.0000 
9 2 -2 308 370 -200 
7.34 3.92 1.0000 9 2 -2 
308 120 -70 7.34 3.92 1.0000 
-9 -2 2 308 170 -360 
7.34 -3.92 1.0000 -9 -2 2 
308 180 -60 7.34 -3.92 1.0000 
8 2 -2 8843 310 3520 
-17.49 -5.92 1.0000 8 2 -2 
9483 480 3940 -17.49 -5.92 1.0000 
-8 -2 2 9274 350 3760 
-17.49 5.92 1.0000 -8 -2 2 
8640 320 3350 -17.49 5.92 1.0000 
7 2 -2 2179 270 3230 
-2.15 -10.82 1.0000 7 2 -2 
1654 400 2520 -2.15 -10.82 1.0000 
-7 -2 2 2057 300 2710 
-2.15 10.82 1.0000 -7 -2 2 
2340 280 3070 -2.15 10.82 1.0000 
5 2 -2 316013 31577 413409 
38.34 -0.17 1.0000 5 2 -2 
304931 30987 400720 38.34 -0.17 1.0000 
-5 -2 2 315088 31507 412359 
38.34 0.17 1.0000 -5 -2 2 
292798 30377 386801 38.34 0.17 1.0000 
4 2 -2 54972 3740 47165 
11.63 26.40 1.0000 4 2 -2 
59882 3930 51875 11.63 26.40 1.0000 
-4 -2 2 56079 3770 48015 
11.63 -26.40 1.0000 -4 -2 2 
59464 3900 51255 11.63 -26.40 1.0000 
3 2 -2 24965 1780 25127 
-54.79 -41.39 1.0000 3 2 -2 
20304 1410 16418 -54.79 -41.39 1.0000 
-3 -2 2 23343 1660 22498 
-54.79 41.39 1.0000 -3 -2 2 
20832 1460 17728 -54.79 41.39 1.0000 
2 2 -2 51181 3400 44486 
-8.60 13.75 1.0000 2 2 -2 
49023 3320 42456 -8.60 13.75 1.0000 
-2 -2 2 55381 3560 47905 
-8.60 -13.75 1.0000 -2 -2 2 
46381 3190 39486 -8.60 -13.75 1.0000 
0 -2 2 678977 42956 556784 
37.07 -7.28 1.0000 -1 2 -2 
26833 1680 21958 -9.19 16.09 1.0000 
1 -2 2 25306 1600 20388 
-9.19 -16.09 1.0000 -2 2 -2 
64093 1120 14609 63.15 -12.65 1.0000 
2 -2 2 60947 1050 13129 
63.15 12.65 1.0000 2 -2 2 
63087 1100 14149 63.15 12.65 1.0000 
-3 2 -2 113922 5589 71483 
-34.53 12.83 1.0000 -3 2 -2 
120459 5829 76712 -34.53 12.83 1.0000 
3 -2 2 113849 5589 71403 
-34.53 -12.83 1.0000 3 -2 2 
118379 5749 75022 -34.53 -12.83 1.0000 
-4 2 -2 19027 2640 34607 
-10.00 -38.91 1.0000 -4 2 -2 
17055 2510 31637 -10.00 -38.91 1.0000 
4 -2 2 18102 2680 35456 
-10.00 38.91 1.0000 4 -2 2 
15876 2520 32007 -10.00 38.91 1.0000 
-5 2 -2 25171 1600 19938 
-8.27 -1.05 1.0000 -5 2 -2 
28985 1750 23348 -8.27 -1.05 1.0000 
5 -2 2 25843 1630 20558 
-8.27 1.05 1.0000 5 -2 2 
27443 1700 21988 -8.27 1.05 1.0000 
-6 2 -2 33812 1440 18518 
23.50 10.94 1.0000 -6 2 -2 
31709 1370 16948 23.50 10.94 1.0000 
6 -2 2 35369 1530 20188 
23.50 -10.94 1.0000 6 -2 2 
33486 1450 18748 23.50 -10.94 1.0000 
-7 2 -2 475 120 560 
17.83 7.78 1.0000 -7 2 -2 
861 130 180 17.83 7.78 1.0000 
7 -2 2 725 130 300 
17.83 -7.78 1.0000 7 -2 2 
536 210 540 17.83 -7.78 1.0000 
-8 2 -2 4445 710 9059 
-13.52 0.08 1.0000 -8 2 -2 
4445 720 9059 -13.52 0.08 1.0000 
8 -2 2 4256 730 8789 
-13.52 -0.08 1.0000 8 -2 2 
4222 700 8739 -13.52 -0.08 1.0000 
-9 2 -2 3772 440 5069 
-4.62 -0.62 1.0000 9 -2 2 
4547 530 5949 -4.62 0.62 1.0000 
-10 2 -2 1674 310 3180 
-7.34 -0.16 1.0000 -10 2 -2 
2079 300 3730 -7.34 -0.16 1.0000 
10 -2 2 1739 290 3270 
-7.34 0.16 1.0000 10 -2 2 
1819 380 3380 -7.34 0.16 1.0000 
-11 2 -2 15981 1390 17588 
2.92 -2.86 1.0000 -11 2 -2 
16181 1380 17798 2.92 -2.86 1.0000 
11 -2 2 16915 1480 18628 
2.92 2.86 1.0000 11 -2 2 
15384 1360 17018 2.92 2.86 1.0000 
-12 2 -2 1293 170 1230 
0.59 -2.22 1.0000 -12 2 -2 
1709 250 1640 0.59 -2.22 1.0000 
12 -2 2 1580 180 1510 
0.59 2.22 1.0000 12 -2 2 
1194 360 1130 0.59 2.22 1.0000 
-13 2 -2 107 250 130 
0.40 1.01 1.0000 -13 2 -2 
5 130 -60 0.40 1.01 1.0000 
13 -2 2 225 140 260 
0.40 -1.01 1.0000 13 -2 2 
5 390 -250 0.40 -1.01 1.0000 
-14 2 -2 310 300 340 
-0.39 0.19 1.0000 14 -2 2 
121 430 140 -0.39 -0.19 1.0000 
15 1 -2 268 500 330 
0.81 0.40 1.0000 -15 -1 2 
61 310 90 0.81 -0.40 1.0000 
14 1 -2 1493 200 1430 
-0.39 -0.14 1.0000 14 1 -2 
1463 500 1400 -0.39 -0.14 1.0000 
-14 -1 2 1534 210 1470 
-0.39 0.14 1.0000 -14 -1 2 
1401 330 1340 -0.39 0.14 1.0000 
13 1 -2 837 140 690 
-1.57 -2.77 1.0000 13 1 -2 
1389 460 1210 -1.57 -2.77 1.0000 
-13 -1 2 961 170 820 
-1.57 2.77 1.0000 -13 -1 2 
791 280 660 -1.57 2.77 1.0000 
12 1 -2 1134 440 1110 
-0.52 -3.76 1.0000 12 1 -2 
1114 160 1090 -0.52 -3.76 1.0000 
-12 -1 2 1170 190 1190 
-0.52 3.76 1.0000 -12 -1 2 
1055 240 1070 -0.52 3.76 1.0000 
11 1 -2 2646 180 1680 
5.26 3.80 1.0000 11 1 -2 
2247 380 1360 5.26 3.80 1.0000 
-11 -1 2 2672 240 1740 
5.26 -3.80 1.0000 -11 -1 2 
2354 200 1480 5.26 -3.80 1.0000 
10 1 -2 18569 1810 22698 
-6.61 7.43 1.0000 10 1 -2 
20426 1950 24758 -6.61 7.43 1.0000 
-10 -1 2 19770 1880 24228 
-6.61 -7.43 1.0000 -10 -1 2 
19833 1890 24298 -6.61 -7.43 1.0000 
9 1 -2 1 320 170 
5.44 -3.10 1.0000 9 1 -2 
4 110 130 5.44 -3.10 1.0000 
-9 -1 2 174 170 -20 
5.44 3.10 1.0000 -9 -1 2 
47 150 40 5.44 3.10 1.0000 
8 1 -2 8702 610 6679 
5.49 -0.59 1.0000 8 1 -2 
8668 530 6649 5.49 -0.59 1.0000 
-8 -1 2 8404 530 6419 
5.49 0.59 1.0000 -8 -1 2 
8564 540 6559 5.49 0.59 1.0000 
7 1 -2 423 280 150 
14.05 -4.97 1.0000 7 1 -2 
988 110 0 14.05 -4.97 1.0000 
-7 -1 2 988 180 -30 
14.05 4.97 1.0000 -7 -1 2 
381 140 180 14.05 4.97 1.0000 
6 1 -2 2642 320 3740 
1.00 14.62 1.0000 6 1 -2 
2913 450 4110 1.00 14.62 1.0000 
-6 -1 2 3382 350 4060 
1.00 -14.62 1.0000 -6 -1 2 
2931 350 3490 1.00 -14.62 1.0000 
5 1 -2 6262 280 690 
-49.98 -0.97 1.0000 5 1 -2 
5920 140 810 -49.98 -0.97 1.0000 
-5 -1 2 6210 220 710 
-49.98 0.97 1.0000 -5 -1 2 
6180 150 720 -49.98 0.97 1.0000 
4 1 -2 173460 10289 131907 
25.40 -3.45 1.0000 4 1 -2 
176186 10389 134287 25.40 -3.45 1.0000 
-4 -1 2 181640 10599 138876 
25.40 3.45 1.0000 -4 -1 2 
177497 10429 135256 25.40 3.45 1.0000 
3 1 -2 6418 510 6169 
-1.08 -4.64 1.0000 3 1 -2 
7409 590 7149 -1.08 -4.64 1.0000 
-3 -1 2 7624 590 7319 
-1.08 4.64 1.0000 -3 -1 2 
6761 530 6469 -1.08 4.64 1.0000 
2 1 -2 18393 910 12209 
13.28 -13.88 1.0000 -2 -1 2 
15995 830 10099 13.28 13.88 1.0000 
1 1 -2 255816 16858 220578 
17.16 6.49 1.0000 1 1 -2 
237373 16098 203470 17.16 6.49 1.0000 
-1 -1 2 237711 16128 204160 
17.16 -6.49 1.0000 -1 -1 2 
276247 17748 239996 17.16 -6.49 1.0000 
0 1 -2 40600 1790 22788 
-23.97 -1.90 1.0000 0 1 -2 
43110 1880 24678 -23.97 -1.90 1.0000 
0 -1 2 40955 1800 23078 
-23.97 1.90 1.0000 0 -1 2 
42442 1860 24198 -23.97 1.90 1.0000 
-1 1 -2 135538 9729 126957 
-6.27 11.49 1.0000 -1 1 -2 
128517 9419 120148 -6.27 11.49 1.0000 
1 -1 2 128105 9379 119048 
-6.27 -11.49 1.0000 1 -1 2 
144107 10069 134527 -6.27 -11.49 1.0000 
-2 1 -2 20647 4670 60204 
-47.38 10.88 1.0000 -2 1 -2 
20472 4650 59904 -47.38 10.88 1.0000 
2 -1 2 20311 4640 59584 
-47.38 -10.88 1.0000 2 -1 2 
22662 4820 63574 -47.38 -10.88 1.0000 
-3 1 -2 226809 14569 189061 
19.83 8.88 1.0000 -3 1 -2 
220897 14329 183662 19.83 8.88 1.0000 
3 -1 2 221984 14379 184612 
19.83 -8.88 1.0000 3 -1 2 
236333 14969 197730 19.83 -8.88 1.0000 
-4 1 -2 19435 350 4540 
34.17 -1.01 1.0000 -4 1 -2 
16080 300 3000 34.17 -1.01 1.0000 
4 -1 2 18494 330 4100 
34.17 1.01 1.0000 4 -1 2 
16133 330 3030 34.17 1.01 1.0000 
-5 1 -2 271457 19798 256084 
7.45 -9.52 1.0000 -5 1 -2 
271324 19788 255954 7.45 -9.52 1.0000 
5 -1 2 271190 19768 255314 
7.45 9.52 1.0000 5 -1 2 
278284 20088 262204 7.45 9.52 1.0000 
-6 1 -2 28781 2790 35746 
-7.77 -13.28 1.0000 -6 1 -2 
29465 2830 36516 -7.77 -13.28 1.0000 
6 -1 2 30755 2880 37536 
-7.77 13.28 1.0000 6 -1 2 
29342 2800 35956 -7.77 13.28 1.0000 
-7 1 -2 6935 530 6269 
-2.02 -3.76 1.0000 7 -1 2 
9844 660 9159 -2.02 3.76 1.0000 
7 -1 2 6881 570 6299 
-2.02 3.76 1.0000 -8 1 -2 
2115 180 1690 -10.80 10.57 1.0000 
-8 1 -2 1822 190 1330 
-10.80 10.57 1.0000 8 -1 2 
1984 270 1450 -10.80 -10.57 1.0000 
8 -1 2 2059 170 1540 
-10.80 -10.57 1.0000 -9 1 -2 
85 160 40 4.69 -5.69 1.0000 
9 -1 2 242 270 -310 
4.69 5.69 1.0000 -10 1 -2 
4434 460 5109 2.28 0.90 1.0000 
-10 1 -2 5434 480 6179 
2.28 0.90 1.0000 10 -1 2 
5104 560 5809 2.28 -0.90 1.0000 
10 -1 2 4870 460 5559 
2.28 -0.90 1.0000 -11 1 -2 
137 200 -40 5.44 1.15 1.0000 
-11 1 -2 214 120 10 
5.44 1.15 1.0000 11 -1 2 
462 120 110 5.44 -1.15 1.0000 
11 -1 2 661 350 220 
5.44 -1.15 1.0000 -12 1 -2 
3739 350 4170 -1.62 -0.34 1.0000 
-12 1 -2 3464 400 3880 
-1.62 -0.34 1.0000 12 -1 2 
3705 360 4130 -1.62 0.34 1.0000 
12 -1 2 3289 480 3690 
-1.62 0.34 1.0000 -13 1 -2 
579 160 1010 -3.65 -0.56 1.0000 
-13 1 -2 430 280 810 
-3.65 -0.56 1.0000 13 -1 2 
891 410 1410 -3.65 0.56 1.0000 
13 -1 2 726 180 1200 
-3.65 0.56 1.0000 -14 1 -2 
133 310 130 0.08 -0.12 1.0000 
14 -1 2 709 440 700 
0.08 0.12 1.0000 15 0 -2 
2218 540 2290 0.35 0.49 1.0000 
-15 0 2 2537 390 2610 
0.35 -0.49 1.0000 14 0 -2 
30 140 90 -1.91 0.59 1.0000 
14 0 -2 138 420 250 
-1.91 0.59 1.0000 -14 0 2 
18 150 -30 -1.91 -0.59 1.0000 
-14 0 2 100 280 200 
-1.91 -0.59 1.0000 13 0 -2 
178 130 240 0.96 -1.20 1.0000 
13 0 -2 550 380 660 
0.96 -1.20 1.0000 -13 0 2 
223 140 290 0.96 1.20 1.0000 
-13 0 2 311 230 390 
0.96 1.20 1.0000 12 0 -2 
1565 420 2040 -2.60 -1.05 1.0000 
12 0 -2 1461 200 1920 
-2.60 -1.05 1.0000 -12 0 2 
1370 210 1810 -2.60 1.05 1.0000 
-12 0 2 1335 270 1770 
-2.60 1.05 1.0000 11 0 -2 
1112 340 680 3.48 -0.28 1.0000 
11 0 -2 1561 140 1040 
3.48 -0.28 1.0000 -11 0 2 
1333 150 850 3.48 0.28 1.0000 
-11 0 2 1544 200 1020 
3.48 0.28 1.0000 10 0 -2 
514 340 490 -0.49 2.48 1.0000 
-10 0 2 658 170 630 
-0.49 -2.48 1.0000 9 0 -2 
15992 830 9879 -12.93 1.61 1.0000 
9 0 -2 15278 740 9319 
-12.93 1.61 1.0000 -9 0 2 
16242 780 10029 -12.93 -1.61 1.0000 
-9 0 2 14473 720 8649 
-12.93 -1.61 1.0000 8 0 -2 
5987 280 3200 -9.96 1.28 1.0000 
8 0 -2 6191 380 3350 
-9.96 1.28 1.0000 -8 0 2 
6914 330 3870 -9.96 -1.28 1.0000 
-8 0 2 5872 290 3100 
-9.96 -1.28 1.0000 7 0 -2 
30963 2070 26577 -7.97 -17.20 1.0000 
7 0 -2 31469 2120 27057 
-7.97 -17.20 1.0000 -7 0 2 
30440 2060 26187 -7.97 17.20 1.0000 
-7 0 2 32036 2120 27707 
-7.97 17.20 1.0000 6 0 -2 
1594 2330 30617 63.61 7.61 1.0000 
6 0 -2 937 2170 27447 
63.61 7.61 1.0000 -6 0 2 
1026 2190 27857 63.61 -7.61 1.0000 
-6 0 2 1356 2270 29487 
63.61 -7.61 1.0000 5 0 -2 
64394 8359 108909 34.59 16.76 1.0000 
5 0 -2 62430 8239 106339 
34.59 16.76 1.0000 -5 0 2 
59721 8119 103630 34.59 -16.76 1.0000 
-5 0 2 64677 8409 110149 
34.59 -16.76 1.0000 4 0 -2 
11412 2530 32627 -34.91 5.60 1.0000 
4 0 -2 12508 2630 34467 
-34.91 5.60 1.0000 -4 0 2 
11205 2530 32497 -34.91 -5.60 1.0000 
-4 0 2 10953 2510 32067 
-34.91 -5.60 1.0000 3 0 -2 
214821 8859 118078 -56.90 -4.57 1.0000 
3 0 -2 195725 8229 104030 
-56.90 -4.57 1.0000 -3 0 2 
201101 8399 108069 -56.90 4.57 1.0000 
-3 0 2 205578 8559 111359 
-56.90 4.57 1.0000 2 0 -2 
24185 1820 23968 12.22 -30.71 1.0000 
2 0 -2 23490 1790 23198 
12.22 -30.71 1.0000 -2 0 2 
23858 1810 23718 12.22 30.71 1.0000 
-2 0 2 21399 1690 20978 
12.22 30.71 1.0000 1 0 -2 
4986 450 5349 3.08 14.22 1.0000 
1 0 -2 6618 540 7189 
3.08 14.22 1.0000 -1 0 2 
6894 540 7389 3.08 -14.22 1.0000 
-1 0 -2 9942 1580 20618 
19.90 8.14 1.0000 -1 0 -2 
9261 1530 19628 19.90 8.14 1.0000 
1 0 2 9138 1520 19378 
19.90 -8.14 1.0000 1 0 2 
9998 1580 20628 19.90 -8.14 1.0000 
-2 0 -2 18183 640 8179 
-21.00 2.31 1.0000 -2 0 -2 
18496 660 8389 -21.00 2.31 1.0000 
2 0 2 18247 670 8439 
-21.00 -2.31 1.0000 2 0 2 
17052 620 7629 -21.00 -2.31 1.0000 
-3 0 -2 5410 280 2620 
-12.17 9.86 1.0000 -3 0 -2 
6465 280 3430 -12.17 9.86 1.0000 
3 0 2 6034 270 3210 
-12.17 -9.86 1.0000 3 0 2 
5081 310 2470 -12.17 -9.86 1.0000 
-4 0 -2 9516 3070 40266 
-48.64 9.53 1.0000 -4 0 -2 
8321 2950 37746 -48.64 9.53 1.0000 
4 0 2 9879 3110 41166 
-48.64 -9.53 1.0000 4 0 2 
7345 2860 35766 -48.64 -9.53 1.0000 
-5 0 -2 6817 180 1280 
54.38 -10.04 1.0000 -5 0 -2 
8054 190 790 54.38 -10.04 1.0000 
5 0 2 9855 260 310 
54.38 10.04 1.0000 5 0 2 
6926 160 1160 54.38 10.04 1.0000 
-6 0 -2 2638 520 6229 
10.69 11.11 1.0000 -6 0 -2 
2682 510 6299 10.69 11.11 1.0000 
6 0 2 2954 510 6339 
10.69 -11.11 1.0000 6 0 2 
2457 530 5559 10.69 -11.11 1.0000 
-7 0 -2 11601 1440 18828 
13.55 -8.77 1.0000 -7 0 -2 
9845 1340 16548 13.55 -8.77 1.0000 
7 0 2 11493 1440 18998 
13.55 8.77 1.0000 7 0 2 
10266 1400 17398 13.55 8.77 1.0000 
-8 0 -2 1492 430 5009 
-15.04 -3.26 1.0000 -8 0 -2 
1947 470 5819 -15.04 -3.26 1.0000 
8 0 2 1923 460 5749 
-15.04 3.26 1.0000 8 0 2 
1384 490 4780 -15.04 3.26 1.0000 
-9 0 -2 712 190 1510 
-10.96 8.54 1.0000 -9 0 -2 
613 210 1280 -10.96 8.54 1.0000 
9 0 2 529 320 1050 
-10.96 -8.54 1.0000 9 0 2 
756 180 1600 -10.96 -8.54 1.0000 
-10 0 -2 6281 440 5449 
2.62 -1.16 1.0000 -10 0 -2 
5173 420 4420 2.62 -1.16 1.0000 
10 0 2 6778 560 5909 
2.62 1.16 1.0000 10 0 2 
5447 400 4670 2.62 1.16 1.0000 
-11 0 -2 12623 980 12519 
0.39 -3.11 1.0000 -11 0 -2 
12172 980 12069 0.39 -3.11 1.0000 
11 0 2 11713 930 11549 
0.39 3.11 1.0000 11 0 2 
13100 1070 12929 0.39 3.11 1.0000 
-12 0 -2 397 150 680 
2.61 -2.31 1.0000 -12 0 -2 
230 260 450 2.61 -2.31 1.0000 
12 0 2 359 140 620 
2.61 2.31 1.0000 12 0 2 
243 360 460 2.61 2.31 1.0000 
-13 0 -2 6 280 -40 
0.27 1.16 1.0000 -13 0 -2 
194 150 230 0.27 1.16 1.0000 
13 0 2 208 160 230 
0.27 -1.16 1.0000 13 0 2 
79 410 90 0.27 -1.16 1.0000 
-14 0 -2 513 320 420 
-1.14 1.40 1.0000 14 0 2 
214 480 150 -1.14 -1.40 1.0000 
15 -1 -2 254 470 200 
0.88 -0.36 1.0000 -15 1 2 
199 310 150 0.88 0.36 1.0000 
14 -1 -2 1775 220 1850 
-0.06 -2.99 1.0000 14 -1 -2 
1862 440 1940 -0.06 -2.99 1.0000 
-14 1 2 1582 320 1620 
-0.06 2.99 1.0000 -14 1 2 
1826 210 1870 -0.06 2.99 1.0000 
13 -1 -2 14 120 40 
-0.85 3.31 1.0000 13 -1 -2 
52 360 -60 -0.85 3.31 1.0000 
-13 1 2 52 130 150 
-0.85 -3.31 1.0000 -13 1 2 
22 220 80 -0.85 -3.31 1.0000 
12 -1 -2 501 120 290 
2.63 -0.56 1.0000 12 -1 -2 
591 370 360 2.63 -0.56 1.0000 
-12 1 2 510 130 300 
2.63 0.56 1.0000 -12 1 2 
712 210 460 2.63 0.56 1.0000 
11 -1 -2 910 170 1420 
3.21 4.13 1.0000 11 -1 -2 
1068 340 1620 3.21 4.13 1.0000 
-11 1 2 879 210 1370 
3.21 -4.13 1.0000 -11 1 2 
1059 180 1600 3.21 -4.13 1.0000 
10 -1 -2 4398 380 2430 
-8.04 -1.23 1.0000 -10 1 2 
5062 290 2970 -8.04 1.23 1.0000 
9 -1 -2 963 110 130 
-11.47 -3.30 1.0000 9 -1 -2 
1355 270 380 -11.47 -3.30 1.0000 
-9 1 2 1110 150 300 
-11.47 3.30 1.0000 -9 1 2 
1337 140 480 -11.47 3.30 1.0000 
8 -1 -2 8767 480 4870 
12.15 -5.89 1.0000 8 -1 -2 
9823 450 5679 12.15 -5.89 1.0000 
-8 1 2 8770 410 4710 
12.15 5.89 1.0000 -8 1 2 
10620 470 6109 12.15 5.89 1.0000 
7 -1 -2 2002 250 770 
-11.95 10.94 1.0000 7 -1 -2 
1782 130 560 -11.95 10.94 1.0000 
-7 1 2 1997 150 870 
-11.95 -10.94 1.0000 -7 1 2 
1890 160 760 -11.95 -10.94 1.0000 
6 -1 -2 20095 2100 27077 
-9.85 -9.64 1.0000 6 -1 -2 
19847 2100 26787 -9.85 -9.64 1.0000 
-6 1 2 19650 2070 26427 
-9.85 9.64 1.0000 -6 1 2 
20936 2140 27927 -9.85 9.64 1.0000 
5 -1 -2 103238 11609 152275 
31.53 18.39 1.0000 5 -1 -2 
94984 11149 142166 31.53 18.39 1.0000 
-5 1 2 92783 11059 140006 
31.53 -18.39 1.0000 -5 1 2 
107542 11869 158094 31.53 -18.39 1.0000 
4 -1 -2 49103 3370 42626 
-7.53 -7.14 1.0000 4 -1 -2 
54551 3600 47725 -7.53 -7.14 1.0000 
-4 1 2 48800 3370 42676 
-7.53 7.14 1.0000 -4 1 2 
53504 3570 47095 -7.53 7.14 1.0000 
3 -1 -2 52833 5799 75482 
20.94 5.92 1.0000 3 -1 -2 
52825 5799 75472 20.94 5.92 1.0000 
-3 1 2 54536 5869 77172 
20.94 -5.92 1.0000 -3 1 2 
48886 5569 70413 20.94 -5.92 1.0000 
2 -1 -2 5101 190 2190 
-36.18 -21.63 1.0000 2 -1 -2 
5094 190 2240 -36.18 -21.63 1.0000 
-2 1 2 5086 180 2120 
-36.18 21.63 1.0000 1 -1 -2 
304042 6039 78542 128.76 -7.53 1.0000 
-1 1 2 293388 5799 73193 
128.76 7.53 1.0000 -1 1 2 
311117 6199 82192 128.76 7.53 1.0000 
0 -1 -2 826 60 330 
-10.54 17.97 1.0000 0 -1 -2 
963 110 230 -10.54 17.97 1.0000 
0 1 2 1013 120 200 
-10.54 -17.97 1.0000 0 1 2 
1070 60 170 -10.54 -17.97 1.0000 
-1 -1 -2 248783 33447 433497 
-75.60 -5.12 1.0000 -2 -1 -2 
63836 2380 31457 -35.71 0.53 1.0000 
-2 -1 -2 60743 2290 29297 
-35.71 0.53 1.0000 2 1 2 
64225 2390 31747 -35.71 -0.53 1.0000 
2 1 2 57476 2190 27057 
-35.71 -0.53 1.0000 -3 -1 -2 
338668 28037 359134 -6.66 -24.49 1.0000 
-3 -1 -2 352875 28687 373813 
-6.66 -24.49 1.0000 3 1 2 
346569 28457 368333 -6.66 24.49 1.0000 
3 1 2 354747 28837 376792 
-6.66 24.49 1.0000 -4 -1 -2 
8043 1620 21858 26.65 12.65 1.0000 
-4 -1 -2 4939 1360 16378 
26.65 12.65 1.0000 4 1 2 
5784 1420 17808 26.65 -12.65 1.0000 
4 1 2 7763 1600 21258 
26.65 -12.65 1.0000 -5 -1 -2 
62037 5139 67063 4.40 6.41 1.0000 
5 1 2 59346 4999 64124 
4.40 -6.41 1.0000 -6 -1 -2 
3526 350 3880 0.40 5.40 1.0000 
6 1 2 3286 390 3440 
0.40 -5.40 1.0000 -7 -1 -2 
7654 720 8779 -2.94 -0.19 1.0000 
-7 -1 -2 9002 790 10219 
-2.94 -0.19 1.0000 7 1 2 
7853 720 8989 -2.94 0.19 1.0000 
7 1 2 8162 790 9319 
-2.94 0.19 1.0000 -8 -1 -2 
33308 2710 34877 -1.94 -2.02 1.0000 
-8 -1 -2 33982 2740 35566 
-1.94 -2.02 1.0000 8 1 2 
32879 2690 34367 -1.94 2.02 1.0000 
8 1 2 33768 2750 35276 
-1.94 2.02 1.0000 -9 -1 -2 
104 180 130 0.34 -1.81 1.0000 
-9 -1 -2 15 160 -50 
0.34 -1.81 1.0000 9 1 2 
79 330 100 0.34 1.81 1.0000 
9 1 2 113 120 140 
0.34 1.81 1.0000 -10 -1 -2 
1809 360 4210 10.57 -1.07 1.0000 
-10 -1 -2 1468 370 3680 
10.57 -1.07 1.0000 10 1 2 
1779 480 4160 10.57 1.07 1.0000 
10 1 2 1643 340 3950 
10.57 1.07 1.0000 -11 -1 -2 
1840 290 1690 -1.01 2.31 1.0000 
-11 -1 -2 2594 240 2420 
-1.01 2.31 1.0000 11 1 2 
2425 430 2260 -1.01 -2.31 1.0000 
11 1 2 2188 210 2030 
-1.01 -2.31 1.0000 -12 -1 -2 
3472 290 3050 -1.75 -0.25 1.0000 
-12 -1 -2 3536 370 3110 
-1.75 -0.25 1.0000 12 1 2 
3404 510 2990 -1.75 0.25 1.0000 
12 1 2 3179 270 2780 
-1.75 0.25 1.0000 -13 -1 -2 
1166 170 700 -3.75 -1.94 1.0000 
-13 -1 -2 703 290 350 
-3.75 -1.94 1.0000 13 1 2 
851 470 470 -3.75 1.94 1.0000 
13 1 2 1045 160 620 
-3.75 1.94 1.0000 -14 -1 -2 
583 320 630 -0.44 0.78 1.0000 
14 1 2 258 480 290 
-0.44 -0.78 1.0000 15 -2 -2 
7 440 -350 0.46 -1.20 1.0000 
-15 2 2 116 300 100 
0.46 1.20 1.0000 14 -2 -2 
604 160 590 -0.39 -3.35 1.0000 
14 -2 -2 778 400 770 
-0.39 -3.35 1.0000 -14 2 2 
856 270 860 -0.39 3.35 1.0000 
-14 2 2 673 150 670 
-0.39 3.35 1.0000 13 -2 -2 
2414 210 1980 -2.21 -1.48 1.0000 
13 -2 -2 2425 380 1990 
-2.21 -1.48 1.0000 -13 2 2 
2665 220 2230 -2.21 1.48 1.0000 
-13 2 2 2479 280 2060 
-2.21 1.48 1.0000 12 -2 -2 
4696 530 6299 4.98 3.13 1.0000 
12 -2 -2 5727 680 7489 
4.98 3.13 1.0000 -12 2 2 
4832 560 6449 4.98 -3.13 1.0000 
-12 2 2 5769 580 7529 
4.98 -3.13 1.0000 11 -2 -2 
8 110 -80 1.09 0.85 1.0000 
11 -2 -2 8 290 -270 
1.09 0.85 1.0000 -11 2 2 
212 160 160 1.09 -0.85 1.0000 
-11 2 2 44 110 20 
1.09 -0.85 1.0000 10 -2 -2 
6211 730 8229 5.65 -0.36 1.0000 
-10 2 2 6785 710 8889 
5.65 0.36 1.0000 9 -2 -2 
5840 820 10009 -11.24 1.68 1.0000 
9 -2 -2 5771 790 9919 
-11.24 1.68 1.0000 -9 2 2 
6125 810 10429 -11.24 -1.68 1.0000 
-9 2 2 5607 780 9749 
-11.24 -1.68 1.0000 8 -2 -2 
387 350 3610 -18.73 -7.20 1.0000 
8 -2 -2 283 290 3250 
-18.73 -7.20 1.0000 -8 2 2 
286 280 3050 -18.73 7.20 1.0000 
-8 2 2 540 310 3900 
-18.73 7.20 1.0000 7 -2 -2 
4521 330 2980 8.16 3.32 1.0000 
7 -2 -2 4855 290 3260 
8.16 3.32 1.0000 -7 2 2 
4960 280 3030 8.16 -3.32 1.0000 
-7 2 2 5784 310 3690 
8.16 -3.32 1.0000 6 -2 -2 
4052 320 3030 6.38 -5.61 1.0000 
6 -2 -2 4463 300 3400 
6.38 -5.61 1.0000 -6 2 2 
4046 280 3160 6.38 5.61 1.0000 
-6 2 2 4079 280 3190 
6.38 5.61 1.0000 5 -2 -2 
150 180 1630 2.43 16.89 1.0000 
-5 2 2 128 170 1320 
2.43 -16.89 1.0000 4 -2 -2 
56640 7249 94171 -31.88 13.67 1.0000 
4 -2 -2 59784 7439 98230 
-31.88 13.67 1.0000 -4 2 2 
59737 7409 97630 -31.88 -13.67 1.0000 
-4 2 2 50651 6879 85851 
-31.88 -13.67 1.0000 3 -2 -2 
463 110 350 -6.37 -15.41 1.0000 
3 -2 -2 489 140 310 
-6.37 -15.41 1.0000 -3 2 2 
450 120 390 -6.37 15.41 1.0000 
-3 2 2 415 130 470 
-6.37 15.41 1.0000 1 -2 -2 
852 80 240 8.37 -9.97 1.0000 
1 -2 -2 753 190 -20 
8.37 -9.97 1.0000 -1 2 2 
753 170 -310 8.37 9.97 1.0000 
0 -2 -2 24373 430 4740 
41.81 11.04 1.0000 0 2 2 
26520 440 5839 41.81 -11.04 1.0000 
-1 -2 -2 9697 540 6739 
18.74 14.68 1.0000 -1 -2 -2 
8300 450 5389 18.74 14.68 1.0000 
1 2 2 7147 420 4790 
18.74 -14.68 1.0000 1 2 2 
9845 580 7529 18.74 -14.68 1.0000 
-2 -2 -2 156816 8669 110109 
-30.46 0.30 1.0000 -2 -2 -2 
164435 8949 116508 -30.46 0.30 1.0000 
2 2 2 156136 8649 109519 
-30.46 -0.30 1.0000 2 2 2 
176490 9409 126667 -30.46 -0.30 1.0000 
-3 -2 -2 19373 840 11019 
-16.19 -2.00 1.0000 -3 -2 -2 
16852 780 9139 -16.19 -2.00 1.0000 
3 2 2 19070 830 10869 
-16.19 2.00 1.0000 3 2 2 
16744 800 9129 -16.19 2.00 1.0000 
-4 -2 -2 205 220 2210 
12.40 -18.77 1.0000 -4 -2 -2 
281 240 1320 12.40 -18.77 1.0000 
4 2 2 263 200 2110 
12.40 18.77 1.0000 4 2 2 
346 310 1250 12.40 18.77 1.0000 
-6 -2 -2 2332 440 5369 
11.53 -3.69 1.0000 -6 -2 -2 
1920 430 4730 11.53 -3.69 1.0000 
6 2 2 2283 420 5239 
11.53 3.69 1.0000 6 2 2 
2056 500 4890 11.53 3.69 1.0000 
-7 -2 -2 56320 6089 77492 
-19.27 9.10 1.0000 -7 -2 -2 
60814 6329 82762 -19.27 9.10 1.0000 
7 2 2 59412 6289 81472 
-19.27 -9.10 1.0000 7 2 2 
58790 6229 80742 -19.27 -9.10 1.0000 
-8 -2 -2 806 240 1960 
7.40 -2.73 1.0000 -8 -2 -2 
519 220 1490 7.40 -2.73 1.0000 
8 2 2 725 380 1840 
7.40 2.73 1.0000 8 2 2 
750 200 1880 7.40 2.73 1.0000 
-9 -2 -2 41442 3160 40946 
-0.67 2.83 1.0000 -9 -2 -2 
41131 3140 40636 -0.67 2.83 1.0000 
9 2 2 39731 3070 39176 
-0.67 -2.83 1.0000 9 2 2 
40879 3160 40316 -0.67 -2.83 1.0000 
-10 -2 -2 7707 730 9159 
3.69 1.95 1.0000 -10 -2 -2 
7341 730 8759 3.69 1.95 1.0000 
10 2 2 7313 700 8719 
3.69 -1.95 1.0000 10 2 2 
7450 810 8869 3.69 -1.95 1.0000 
-11 -2 -2 5535 530 6169 
1.81 -4.18 1.0000 11 2 2 
5687 520 6359 1.81 4.18 1.0000 
-12 -2 -2 692 280 550 
-1.37 0.46 1.0000 -12 -2 -2 
658 180 520 -1.37 0.46 1.0000 
12 2 2 9 480 -70 
-1.37 -0.46 1.0000 12 2 2 
851 150 690 -1.37 -0.46 1.0000 
-13 -2 -2 577 180 480 
1.02 -0.19 1.0000 -13 -2 -2 
511 310 420 1.02 -0.19 1.0000 
13 2 2 1152 510 1010 
1.02 0.19 1.0000 -14 -2 -2 
310 310 300 0.13 1.11 1.0000 
14 2 2 1083 480 1080 
0.13 -1.11 1.0000 15 -3 -2 
1 430 -140 0.41 0.36 1.0000 
-15 3 2 1 270 -140 
0.41 -0.36 1.0000 14 -3 -2 
3692 360 3990 1.11 0.74 1.0000 
14 -3 -2 3682 510 3980 
1.11 0.74 1.0000 -14 3 2 
3709 420 4000 1.11 -0.74 1.0000 
-14 3 2 4066 360 4370 
1.11 -0.74 1.0000 13 -3 -2 
596 330 640 0.40 0.37 1.0000 
13 -3 -2 204 120 230 
0.40 0.37 1.0000 -13 3 2 
520 120 560 0.40 -0.37 1.0000 
-13 3 2 328 200 360 
0.40 -0.37 1.0000 12 -3 -2 
1206 320 1100 0.73 0.71 1.0000 
12 -3 -2 701 130 620 
0.73 0.71 1.0000 -12 3 2 
587 180 520 0.73 -0.71 1.0000 
-12 3 2 640 120 570 
0.73 -0.71 1.0000 11 -3 -2 
64 250 160 -3.01 1.90 1.0000 
11 -3 -2 56 110 -40 
-3.01 1.90 1.0000 -11 3 2 
56 100 -60 -3.01 -1.90 1.0000 
-11 3 2 24 140 30 
-3.01 -1.90 1.0000 10 -3 -2 
156 240 -250 -5.37 -2.49 1.0000 
-10 3 2 484 140 130 
-5.37 2.49 1.0000 9 -3 -2 
140 210 -80 -2.16 -5.19 1.0000 
9 -3 -2 185 120 270 
-2.16 -5.19 1.0000 -9 3 2 
136 130 110 -2.16 5.19 1.0000 
-9 3 2 140 110 -20 
-2.16 5.19 1.0000 8 -3 -2 
3883 480 5379 5.13 -4.68 1.0000 
8 -3 -2 4450 480 6049 
5.13 -4.68 1.0000 -8 3 2 
3645 440 5209 5.13 4.68 1.0000 
-8 3 2 4398 480 6109 
5.13 4.68 1.0000 7 -3 -2 
17387 2220 27717 16.36 -5.32 1.0000 
7 -3 -2 22035 2490 33527 
16.36 -5.32 1.0000 -7 3 2 
19413 2340 30457 16.36 5.32 1.0000 
-7 3 2 17968 2260 28637 
16.36 5.32 1.0000 6 -3 -2 
583 140 10 -12.65 -2.65 1.0000 
-6 3 2 407 130 50 
-12.65 2.65 1.0000 -6 3 2 
742 190 -240 -12.65 2.65 1.0000 
5 -3 -2 5467 580 7029 
4.69 -0.25 1.0000 5 -3 -2 
5874 580 7489 4.69 -0.25 1.0000 
-5 3 2 5045 550 6549 
4.69 0.25 1.0000 -5 3 2 
5485 560 7049 4.69 0.25 1.0000 
4 -3 -2 253182 24548 326337 
-31.69 15.59 1.0000 4 -3 -2 
225344 23128 294571 -31.69 15.59 1.0000 
-4 3 2 228543 23288 298360 
-31.69 -15.59 1.0000 -4 3 2 
238341 23788 309559 -31.69 -15.59 1.0000 
3 -3 -2 5432 370 3520 
-39.94 13.89 1.0000 3 -3 -2 
5530 340 4080 -39.94 13.89 1.0000 
-3 3 2 6360 330 4030 
-39.94 -13.89 1.0000 -3 3 2 
6310 340 3860 -39.94 -13.89 1.0000 
2 -3 -2 45 1030 13449 
51.77 -2.22 1.0000 2 -3 -2 
49 860 10459 51.77 -2.22 1.0000 
-2 3 2 13 900 11269 
51.77 2.22 1.0000 -2 3 2 
10 970 12509 51.77 2.22 1.0000 
1 -3 -2 10933 2660 35736 
35.64 -19.14 1.0000 1 -3 -2 
7918 2430 30067 35.64 -19.14 1.0000 
-1 3 2 7909 2430 30347 
35.64 19.14 1.0000 -1 3 2 
10065 2600 34447 35.64 19.14 1.0000 
0 -3 -2 149 160 810 
9.82 12.47 1.0000 0 -3 -2 
142 290 1020 9.82 12.47 1.0000 
0 3 2 164 150 840 
9.82 -12.47 1.0000 0 3 2 
213 320 1460 9.82 -12.47 1.0000 
-1 -3 -2 381823 13079 170763 
-97.12 -4.38 1.0000 -1 -3 -2 
373067 12809 164923 -97.12 -4.38 1.0000 
1 3 2 382052 13089 171023 
-97.12 4.38 1.0000 1 3 2 
370941 12759 163614 -97.12 4.38 1.0000 
-2 -3 -2 196463 14079 181602 
-8.32 -8.91 1.0000 -2 -3 -2 
199144 14189 184182 -8.32 -8.91 1.0000 
2 3 2 196519 14109 182092 
-8.32 8.91 1.0000 2 3 2 
200575 14269 186001 -8.32 8.91 1.0000 
-3 -3 -2 24196 3170 38706 
19.56 1.32 1.0000 -3 -3 -2 
32905 3670 49545 19.56 1.32 1.0000 
3 3 2 26742 3310 41956 
19.56 -1.32 1.0000 3 3 2 
31604 3600 47995 19.56 -1.32 1.0000 
-4 -3 -2 24864 560 7169 
34.60 2.01 1.0000 -4 -3 -2 
22153 540 5749 34.60 2.01 1.0000 
4 3 2 25334 570 7519 
34.60 -2.01 1.0000 4 3 2 
22211 600 5859 34.60 -2.01 1.0000 
-5 -3 -2 71707 7299 93661 
18.05 4.78 1.0000 -5 -3 -2 
72056 7319 94061 18.05 4.78 1.0000 
5 3 2 74929 7459 97330 
18.05 -4.78 1.0000 5 3 2 
75183 7489 97620 18.05 -4.78 1.0000 
-6 -3 -2 5097 620 7709 
-7.46 -3.82 1.0000 -6 -3 -2 
4750 620 7279 -7.46 -3.82 1.0000 
6 3 2 4524 670 6979 
-7.46 3.82 1.0000 6 3 2 
5170 610 7779 -7.46 3.82 1.0000 
-7 -3 -2 34006 1310 16318 
-26.99 3.46 1.0000 -7 -3 -2 
36735 1400 18228 -26.99 3.46 1.0000 
7 3 2 35031 1390 17008 
-26.99 -3.46 1.0000 7 3 2 
34730 1320 16798 -26.99 -3.46 1.0000 
-9 -3 -2 4921 710 8289 
9.91 -0.14 1.0000 -9 -3 -2 
6416 800 10199 9.91 -0.14 1.0000 
9 3 2 5886 740 9529 
9.91 0.14 1.0000 9 3 2 
4928 810 8299 9.91 0.14 1.0000 
-10 -3 -2 26 220 80 
6.57 0.36 1.0000 -10 -3 -2 
32 190 70 6.57 0.36 1.0000 
10 3 2 3 130 210 
6.57 -0.36 1.0000 10 3 2 
8 430 130 6.57 -0.36 1.0000 
-11 -3 -2 15 250 -390 
1.66 -0.77 1.0000 11 3 2 
15 490 -770 1.66 0.77 1.0000 
-12 -3 -2 564 280 180 
-4.90 0.37 1.0000 -12 -3 -2 
472 190 130 -4.90 0.37 1.0000 
12 3 2 461 150 130 
-4.90 -0.37 1.0000 12 3 2 
107 510 -100 -4.90 -0.37 1.0000 
15 -4 -2 71 400 130 
0.20 -1.60 1.0000 -15 4 2 
12 260 -80 0.20 1.60 1.0000 
14 -4 -2 199 150 200 
-0.78 -0.81 1.0000 14 -4 -2 
6 360 -250 -0.78 -0.81 1.0000 
-14 4 2 118 230 120 
-0.78 0.81 1.0000 -14 4 2 
421 750 430 -0.78 0.81 1.0000 
13 -4 -2 4843 370 4420 
1.48 1.50 1.0000 13 -4 -2 
4246 450 3850 1.48 1.50 1.0000 
-13 4 2 4382 380 4000 
1.48 -1.50 1.0000 12 -4 -2 
374 130 270 4.38 4.56 1.0000 
12 -4 -2 196 280 50 
4.38 4.56 1.0000 -12 4 2 
234 160 130 4.38 -4.56 1.0000 
-12 4 2 234 550 130 
4.38 -4.56 1.0000 11 -4 -2 
562 250 1030 3.80 -2.74 1.0000 
11 -4 -2 657 160 1160 
3.80 -2.74 1.0000 -11 4 2 
69 460 280 3.80 2.74 1.0000 
-11 4 2 792 180 1380 
3.80 2.74 1.0000 10 -4 -2 
2692 230 2210 -2.44 2.37 1.0000 
10 -4 -2 3629 320 3070 
-2.44 2.37 1.0000 -10 4 2 
2657 230 2170 -2.44 -2.37 1.0000 
9 -4 -2 214 170 1210 
-8.51 4.67 1.0000 9 -4 -2 
122 210 970 -8.51 4.67 1.0000 
-9 4 2 235 160 1280 
-8.51 -4.67 1.0000 -9 4 2 
46 330 740 -8.51 -4.67 1.0000 
8 -4 -2 1014 160 470 
-4.83 -0.16 1.0000 8 -4 -2 
1559 160 860 -4.83 -0.16 1.0000 
-8 4 2 1591 140 890 
-4.83 0.16 1.0000 -8 4 2 
1958 270 1170 -4.83 0.16 1.0000 
7 -4 -2 8409 560 6939 
4.49 -4.95 1.0000 7 -4 -2 
7873 530 6449 4.49 -4.95 1.0000 
-7 4 2 8139 560 6599 
4.49 4.95 1.0000 -7 4 2 
8028 530 6499 4.49 4.95 1.0000 
5 -4 -2 8888 1430 18318 
-15.91 -22.62 1.0000 5 -4 -2 
10066 1500 20108 -15.91 -22.62 1.0000 
-5 4 2 7570 1330 16298 
-15.91 22.62 1.0000 -5 4 2 
8789 1420 18208 -15.91 22.62 1.0000 
4 -4 -2 113978 8019 102820 
8.14 4.69 1.0000 4 -4 -2 
115714 8099 104470 8.14 4.69 1.0000 
-4 4 2 118074 8199 106749 
8.14 -4.69 1.0000 -4 4 2 
118536 8209 107189 8.14 -4.69 1.0000 
3 -4 -2 68231 6909 87901 
-16.67 -4.01 1.0000 3 -4 -2 
69297 6979 89111 -16.67 -4.01 1.0000 
-3 4 2 73586 7179 93941 
-16.67 4.01 1.0000 -3 4 2 
76393 7339 97110 -16.67 4.01 1.0000 
2 -4 -2 19041 3000 38436 
27.51 -6.23 1.0000 2 -4 -2 
18572 2940 37766 27.51 -6.23 1.0000 
-2 4 2 19582 3040 39536 
27.51 6.23 1.0000 -2 4 2 
18685 2970 38256 27.51 6.23 1.0000 
1 -4 -2 5835 970 11959 
12.30 21.04 1.0000 1 -4 -2 
4524 810 9829 12.30 21.04 1.0000 
-1 4 2 5013 890 10149 
12.30 -21.04 1.0000 -1 4 2 
5914 890 11579 12.30 -21.04 1.0000 
0 -4 -2 58261 5809 74343 
14.59 -6.27 1.0000 0 -4 -2 
58314 5829 74403 14.59 -6.27 1.0000 
0 4 2 64033 6089 80682 
14.59 6.27 1.0000 0 4 2 
60160 5909 76322 14.59 6.27 1.0000 
-1 -4 -2 2498 1030 12989 
-21.72 21.93 1.0000 -1 -4 -2 
2820 1120 13719 -21.72 21.93 1.0000 
1 4 2 2473 1090 12959 
-21.72 -21.93 1.0000 1 4 2 
2599 1040 13249 -21.72 -21.93 1.0000 
-2 -4 -2 373247 36116 474602 
-36.72 -10.39 1.0000 -2 -4 -2 
350634 34967 449045 -36.72 -10.39 1.0000 
2 4 2 345248 34677 442716 
-36.72 10.39 1.0000 2 4 2 
369955 35936 470653 -36.72 10.39 1.0000 
-3 -4 -2 35690 3130 39296 
-2.43 -20.10 1.0000 -3 -4 -2 
39813 3340 43716 -2.43 -20.10 1.0000 
3 4 2 39001 3250 42026 
-2.43 20.10 1.0000 3 4 2 
39595 3310 42656 -2.43 20.10 1.0000 
-4 -4 -2 23409 1240 15688 
13.39 4.94 1.0000 4 4 2 
23927 1320 16058 13.39 -4.94 1.0000 
-5 -4 -2 5296 810 9349 
11.10 3.38 1.0000 -5 -4 -2 
6553 850 10999 11.10 3.38 1.0000 
5 4 2 6267 820 10499 
11.10 -3.38 1.0000 5 4 2 
6152 910 10349 11.10 -3.38 1.0000 
-6 -4 -2 211 220 60 
-4.41 4.43 1.0000 -6 -4 -2 
253 170 110 -4.41 4.43 1.0000 
6 4 2 445 130 280 
-4.41 -4.43 1.0000 6 4 2 
357 390 190 -4.41 -4.43 1.0000 
-7 -4 -2 21042 1640 20518 
-1.93 -10.12 1.0000 -7 -4 -2 
22263 1690 21738 -1.93 -10.12 1.0000 
7 4 2 21073 1700 20698 
-1.93 10.12 1.0000 7 4 2 
22430 1690 22058 -1.93 10.12 1.0000 
-8 -4 -2 3583 300 2260 
-6.46 5.13 1.0000 -8 -4 -2 
5132 330 3550 -6.46 5.13 1.0000 
8 4 2 3958 480 2550 
-6.46 -5.13 1.0000 8 4 2 
4706 280 3170 -6.46 -5.13 1.0000 
-9 -4 -2 1543 210 640 
6.87 -0.80 1.0000 -9 -4 -2 
1192 200 420 6.87 -0.80 1.0000 
9 4 2 1246 140 430 
6.87 0.80 1.0000 9 4 2 
1541 450 610 6.87 0.80 1.0000 
-10 -4 -2 783 220 760 
0.34 2.61 1.0000 -10 -4 -2 
594 240 570 0.34 2.61 1.0000 
10 4 2 807 480 820 
0.34 -2.61 1.0000 10 4 2 
700 150 710 0.34 -2.61 1.0000 
-11 -4 -2 1108 240 1290 
1.06 1.95 1.0000 -11 -4 -2 
1320 300 1520 1.06 1.95 1.0000 
11 4 2 1359 530 1550 
1.06 -1.95 1.0000 11 4 2 
1462 200 1660 1.06 -1.95 1.0000 
-12 -4 -2 167 290 240 
-0.84 -2.50 1.0000 -12 -4 -2 
144 210 210 -0.84 -2.50 1.0000 
12 4 2 75 150 120 
-0.84 2.50 1.0000 12 4 2 
163 520 240 -0.84 2.50 1.0000 
-13 -4 -2 1173 350 1060 
-0.84 0.55 1.0000 13 4 2 
828 560 730 -0.84 -0.55 1.0000 
15 -5 -2 232 370 240 
0.07 0.23 1.0000 -15 5 2 
0 230 -80 0.07 -0.23 1.0000 
14 -5 -2 13 150 50 
0.72 -1.50 1.0000 14 -5 -2 
1 330 20 0.72 -1.50 1.0000 
-14 5 2 12 710 -380 
0.72 1.50 1.0000 -14 5 2 
12 200 -270 0.72 1.50 1.0000 
13 -5 -2 19 290 -140 
1.78 1.08 1.0000 13 -5 -2 
154 130 280 1.78 1.08 1.0000 
-13 5 2 19 580 -200 
1.78 -1.08 1.0000 -13 5 2 
170 190 290 1.78 -1.08 1.0000 
12 -5 -2 4610 380 4580 
-0.14 0.83 1.0000 12 -5 -2 
3887 420 3860 -0.14 0.83 1.0000 
-12 5 2 2783 610 2750 
-0.14 -0.83 1.0000 -12 5 2 
4661 390 4620 -0.14 -0.83 1.0000 
11 -5 -2 3774 360 4180 
1.54 -0.43 1.0000 11 -5 -2 
3821 400 4230 1.54 -0.43 1.0000 
-11 5 2 3068 540 3440 
1.54 0.43 1.0000 -11 5 2 
3940 370 4360 1.54 0.43 1.0000 
10 -5 -2 230 150 440 
-2.75 -0.38 1.0000 10 -5 -2 
303 200 540 -2.75 -0.38 1.0000 
-10 5 2 253 130 470 
-2.75 0.38 1.0000 -10 5 2 
95 390 240 -2.75 0.38 1.0000 
9 -5 -2 1443 170 540 
7.63 -2.45 1.0000 9 -5 -2 
1363 170 490 7.63 -2.45 1.0000 
-9 5 2 1337 320 470 
7.63 2.45 1.0000 -9 5 2 
764 120 150 7.63 2.45 1.0000 
8 -5 -2 3246 260 2750 
4.07 5.79 1.0000 8 -5 -2 
3456 290 2950 4.07 5.79 1.0000 
-8 5 2 2335 310 1950 
4.07 -5.79 1.0000 -8 5 2 
2958 240 2550 4.07 -5.79 1.0000 
7 -5 -2 51753 3600 47325 
4.76 -1.34 1.0000 7 -5 -2 
49378 3510 45055 4.76 -1.34 1.0000 
-7 5 2 50593 3560 46165 
4.76 1.34 1.0000 -7 5 2 
47996 3440 43686 4.76 1.34 1.0000 
6 -5 -2 0 200 170 
6.39 0.90 1.0000 6 -5 -2 
53 110 40 6.39 0.90 1.0000 
-6 5 2 3 120 150 
6.39 -0.90 1.0000 -6 5 2 
52 170 430 6.39 -0.90 1.0000 
5 -5 -2 2349 280 1220 
-32.48 11.31 1.0000 -5 5 2 
2477 180 690 -32.48 -11.31 1.0000 
4 -5 -2 27171 3420 44946 
-22.10 -6.74 1.0000 4 -5 -2 
23744 3240 40496 -22.10 -6.74 1.0000 
-4 5 2 24312 3260 41256 
-22.10 6.74 1.0000 -4 5 2 
28408 3490 46555 -22.10 6.74 1.0000 
3 -5 -2 1105 470 3650 
11.90 -10.41 1.0000 3 -5 -2 
911 290 3250 11.90 -10.41 1.0000 
-3 5 2 1323 400 4200 
11.90 10.41 1.0000 -3 5 2 
894 310 3340 11.90 10.41 1.0000 
2 -5 -2 2578 1360 17178 
36.54 11.72 1.0000 2 -5 -2 
2757 1440 17638 36.54 11.72 1.0000 
-2 5 2 3210 1470 18548 
36.54 -11.72 1.0000 -2 5 2 
3169 1420 18448 36.54 -11.72 1.0000 
1 -5 -2 104488 12529 166053 
39.87 -4.00 1.0000 1 -5 -2 
89352 11649 146815 39.87 -4.00 1.0000 
-1 5 2 98315 12159 158074 
39.87 4.00 1.0000 -1 5 2 
97196 12089 156654 39.87 4.00 1.0000 
0 -5 -2 8736 1460 18988 
-20.74 6.36 1.0000 0 -5 -2 
7615 1440 17308 -20.74 6.36 1.0000 
0 5 2 7536 1450 17448 
-20.74 -6.36 1.0000 0 5 2 
9131 1510 19838 -20.74 -6.36 1.0000 
-1 -5 -2 14393 2020 25497 
-18.64 -5.51 1.0000 -1 -5 -2 
16038 2160 27677 -18.64 -5.51 1.0000 
1 5 2 15555 2140 27107 
-18.64 5.51 1.0000 1 5 2 
15110 2070 26517 -18.64 5.51 1.0000 
-2 -5 -2 5238 880 10869 
-15.10 1.74 1.0000 -2 -5 -2 
5875 980 11779 -15.10 1.74 1.0000 
2 5 2 5623 990 11429 
-15.10 -1.74 1.0000 2 5 2 
5813 920 11699 -15.10 -1.74 1.0000 
-4 -5 -2 98378 9129 118088 
14.20 -6.72 1.0000 -4 -5 -2 
96810 9039 116368 14.20 -6.72 1.0000 
4 5 2 100025 9239 120228 
14.20 6.72 1.0000 4 5 2 
97319 9079 117258 14.20 6.72 1.0000 
-5 -5 -2 4036 380 3310 
-2.90 1.97 1.0000 -5 -5 -2 
3339 290 2680 -2.90 1.97 1.0000 
5 5 2 3414 270 2740 
-2.90 -1.97 1.0000 5 5 2 
4078 520 3340 -2.90 -1.97 1.0000 
-6 -5 -2 32686 3530 44566 
-14.23 6.84 1.0000 -6 -5 -2 
34963 3640 47225 -14.23 6.84 1.0000 
6 5 2 36632 3740 49365 
-14.23 -6.84 1.0000 6 5 2 
33555 3630 45775 -14.23 -6.84 1.0000 
-7 -5 -2 1714 300 2040 
-1.79 -0.06 1.0000 7 5 2 
1450 210 1750 -1.79 0.06 1.0000 
-8 -5 -2 1750 310 2610 
-4.04 -2.95 1.0000 -8 -5 -2 
1128 260 1830 -4.04 -2.95 1.0000 
8 5 2 1575 230 2350 
-4.04 2.95 1.0000 8 5 2 
1223 510 1910 -4.04 2.95 1.0000 
-9 -5 -2 5024 320 2820 
8.77 -2.80 1.0000 -9 -5 -2 
4095 290 2130 8.77 -2.80 1.0000 
9 5 2 3891 540 1950 
8.77 2.80 1.0000 9 5 2 
4851 250 2650 8.77 2.80 1.0000 
-10 -5 -2 1537 300 2110 
3.20 -1.51 1.0000 10 5 2 
1635 250 2250 3.20 1.51 1.0000 
-11 -5 -2 137 220 170 
0.61 1.25 1.0000 -11 -5 -2 
418 300 480 0.61 1.25 1.0000 
11 5 2 522 160 580 
0.61 -1.25 1.0000 11 5 2 
1133 630 1220 0.61 -1.25 1.0000 
-12 -5 -2 34 310 -150 
1.24 2.47 1.0000 -12 -5 -2 
79 230 170 1.24 2.47 1.0000 
12 5 2 49 170 120 
1.24 -2.47 1.0000 12 5 2 
257 630 420 1.24 -2.47 1.0000 
-13 -5 -2 8 340 -410 
0.45 1.25 1.0000 13 5 2 
105 500 170 0.45 -1.25 1.0000 
15 -6 -2 822 350 720 
-0.88 -0.64 1.0000 -15 6 2 
572 220 490 -0.88 0.64 1.0000 
14 -6 -2 943 190 1060 
-0.87 -0.30 1.0000 14 -6 -2 
690 310 790 -0.87 -0.30 1.0000 
-14 6 2 4 580 -670 
-0.87 0.30 1.0000 -14 6 2 
981 230 1100 -0.87 0.30 1.0000 
13 -6 -2 99 160 100 
0.13 0.63 1.0000 13 -6 -2 
2 270 -60 0.13 0.63 1.0000 
-13 6 2 2 190 -60 
0.13 -0.63 1.0000 -13 6 2 
2 590 -130 0.13 -0.63 1.0000 
11 -6 -2 2330 260 2640 
-1.24 -2.17 1.0000 11 -6 -2 
2311 290 2620 -1.24 -2.17 1.0000 
-11 6 2 632 480 770 
-1.24 2.17 1.0000 -11 6 2 
2427 250 2710 -1.24 2.17 1.0000 
10 -6 -2 2755 330 3680 
-3.73 -2.15 1.0000 10 -6 -2 
2703 330 3620 -3.73 -2.15 1.0000 
-10 6 2 1184 410 1780 
-3.73 2.15 1.0000 -10 6 2 
2492 290 3340 -3.73 2.15 1.0000 
8 -6 -2 1 120 10 
1.24 -1.28 1.0000 8 -6 -2 
14 210 -10 1.24 -1.28 1.0000 
-8 6 2 14 260 -160 
1.24 1.28 1.0000 -8 6 2 
14 110 -70 1.24 1.28 1.0000 
7 -6 -2 407 320 2520 
13.91 -6.54 1.0000 7 -6 -2 
418 230 2550 13.91 -6.54 1.0000 
-7 6 2 340 230 2340 
13.91 6.54 1.0000 6 -6 -2 
22440 1970 24918 3.80 0.63 1.0000 
6 -6 -2 23104 1980 25617 
3.80 0.63 1.0000 -6 6 2 
24101 2030 26637 3.80 -0.63 1.0000 
-6 6 2 21263 1890 23648 
3.80 -0.63 1.0000 5 -6 -2 
4501 510 6499 -4.62 8.54 1.0000 
5 -6 -2 3346 540 5059 
-4.62 8.54 1.0000 -5 6 2 
4357 520 6219 -4.62 -8.54 1.0000 
-5 6 2 3983 490 5759 
-4.62 -8.54 1.0000 4 -6 -2 
90414 8479 106209 -11.94 -1.07 1.0000 
-4 6 2 106378 9229 123418 
-11.94 1.07 1.0000 3 -6 -2 
9346 1180 13719 -9.41 5.72 1.0000 
3 -6 -2 10096 1140 14629 
-9.41 5.72 1.0000 -3 6 2 
9602 1150 14049 -9.41 -5.72 1.0000 
-3 6 2 10734 1180 15418 
-9.41 -5.72 1.0000 2 -6 -2 
351 470 1970 -0.94 -20.66 1.0000 
2 -6 -2 335 210 1790 
-0.94 -20.66 1.0000 -2 6 2 
435 420 2220 -0.94 20.66 1.0000 
-2 6 2 385 250 1840 
-0.94 20.66 1.0000 1 -6 -2 
458 190 460 20.00 3.25 1.0000 
1 -6 -2 479 430 440 
20.00 3.25 1.0000 -1 6 2 
1205 230 110 20.00 -3.25 1.0000 
-1 6 2 818 440 420 
20.00 -3.25 1.0000 0 -6 -2 
1725 610 4820 -22.18 30.89 1.0000 
0 -6 -2 1875 530 6539 
-22.18 30.89 1.0000 0 6 2 
1748 510 5959 -22.18 -30.89 1.0000 
0 6 2 1689 660 5189 
-22.18 -30.89 1.0000 -1 -6 -2 
66439 5109 67743 0.95 -8.01 1.0000 
-1 -6 -2 61391 4850 62634 
0.95 -8.01 1.0000 1 6 2 
59436 4820 61054 0.95 8.01 1.0000 
1 6 2 59023 4760 60634 
0.95 8.01 1.0000 -2 -6 -2 
42893 3380 42926 -0.01 -2.75 1.0000 
2 6 2 46120 3570 46155 
-0.01 2.75 1.0000 -3 -6 -2 
71147 7839 102840 25.22 -11.68 1.0000 
-3 -6 -2 65858 7539 96440 
25.22 -11.68 1.0000 3 6 2 
68817 7729 100180 25.22 11.68 1.0000 
3 6 2 66251 7559 97070 
25.22 11.68 1.0000 -4 -6 -2 
21787 1410 17658 7.40 5.89 1.0000 
-4 -6 -2 21898 1380 17758 
7.40 5.89 1.0000 4 6 2 
20606 1420 16588 7.40 -5.89 1.0000 
4 6 2 21415 1360 17318 
7.40 -5.89 1.0000 -5 -6 -2 
125203 10949 142026 -10.92 5.14 1.0000 
-5 -6 -2 122632 10809 139286 
-10.92 5.14 1.0000 5 6 2 
125462 10959 142526 -10.92 -5.14 1.0000 
5 6 2 123240 10889 140156 
-10.92 -5.14 1.0000 -6 -6 -2 
2171 500 5169 -11.55 -5.19 1.0000 
-6 -6 -2 2235 470 5269 
-11.55 -5.19 1.0000 6 6 2 
2065 430 4920 -11.55 5.19 1.0000 
6 6 2 1913 650 4680 
-11.55 5.19 1.0000 -7 -6 -2 
9423 680 7989 -3.78 2.83 1.0000 
-7 -6 -2 8532 620 7169 
-3.78 2.83 1.0000 7 6 2 
8156 580 6789 -3.78 -2.83 1.0000 
7 6 2 9768 830 8269 
-3.78 -2.83 1.0000 -8 -6 -2 
1547 230 540 8.91 -2.96 1.0000 
-8 -6 -2 1419 230 460 
8.91 -2.96 1.0000 8 6 2 
814 530 140 8.91 2.96 1.0000 
8 6 2 1332 150 440 
8.91 2.96 1.0000 -9 -6 -2 
13 250 -300 1.14 1.23 1.0000 
-9 -6 -2 261 250 370 
1.14 1.23 1.0000 9 6 2 
59 140 100 1.14 -1.23 1.0000 
9 6 2 178 560 250 
1.14 -1.23 1.0000 -10 -6 -2 
2071 330 1810 -1.66 -3.41 1.0000 
-10 -6 -2 2313 300 2040 
-1.66 -3.41 1.0000 10 6 2 
2144 230 1940 -1.66 3.41 1.0000 
10 6 2 2330 690 2120 
-1.66 3.41 1.0000 -11 -6 -2 
263 260 650 -4.41 0.07 1.0000 
-11 -6 -2 275 330 670 
-4.41 0.07 1.0000 11 6 2 
859 690 1490 -4.41 -0.07 1.0000 
11 6 2 401 190 860 
-4.41 -0.07 1.0000 -12 -6 -2 
1276 390 1180 0.64 0.27 1.0000 
15 -7 -2 159 340 190 
0.28 1.57 1.0000 14 -7 -2 
2 290 -40 0.61 -0.34 1.0000 
-14 7 2 46 200 30 
0.61 0.34 1.0000 13 -7 -2 
60 180 70 0.29 -0.20 1.0000 
13 -7 -2 202 260 220 
0.29 -0.20 1.0000 -13 7 2 
278 560 300 0.29 0.20 1.0000 
-13 7 2 221 190 240 
0.29 0.20 1.0000 12 -7 -2 
70 170 60 -0.35 0.60 1.0000 
12 -7 -2 15 230 10 
-0.35 0.60 1.0000 -12 7 2 
57 150 50 -0.35 -0.60 1.0000 
11 -7 -2 4908 420 4710 
0.96 -3.65 1.0000 11 -7 -2 
5728 470 5519 0.96 -3.65 1.0000 
-11 7 2 5807 450 5539 
0.96 3.65 1.0000 -11 7 2 
3664 580 3440 0.96 3.65 1.0000 
10 -7 -2 13 120 -60 
-1.20 -1.17 1.0000 10 -7 -2 
13 180 -200 -1.20 -1.17 1.0000 
-10 7 2 13 370 -210 
-1.20 1.17 1.0000 -10 7 2 
58 110 90 -1.20 1.17 1.0000 
9 -7 -2 13601 920 11889 
-3.67 1.85 1.0000 9 -7 -2 
13665 950 11949 -3.67 1.85 1.0000 
-9 7 2 12718 880 11029 
-3.67 -1.85 1.0000 -9 7 2 
11912 950 10279 -3.67 -1.85 1.0000 
8 -7 -2 1896 370 3220 
5.87 4.66 1.0000 8 -7 -2 
2263 290 3700 5.87 4.66 1.0000 
-8 7 2 1443 250 2620 
5.87 -4.66 1.0000 -8 7 2 
854 350 1780 5.87 -4.66 1.0000 
7 -7 -2 967 320 890 
-1.19 2.91 1.0000 7 -7 -2 
742 110 670 -1.19 2.91 1.0000 
-7 7 2 910 140 800 
-1.19 -2.91 1.0000 -7 7 2 
952 260 840 -1.19 -2.91 1.0000 
6 -7 -2 2587 430 3040 
1.28 -6.71 1.0000 6 -7 -2 
2179 290 2580 1.28 -6.71 1.0000 
-6 7 2 1729 310 2120 
1.28 6.71 1.0000 -6 7 2 
2601 280 3120 1.28 6.71 1.0000 
5 -7 -2 113714 9949 127547 
-9.08 -8.37 1.0000 5 -7 -2 
114827 10029 128727 -9.08 -8.37 1.0000 
-5 7 2 128563 10649 142866 
-9.08 8.37 1.0000 -5 7 2 
111794 9849 125137 -9.08 8.37 1.0000 
4 -7 -2 29803 3610 45465 
-19.22 -1.50 1.0000 4 -7 -2 
31296 3650 47305 -19.22 -1.50 1.0000 
-4 7 2 29703 3570 45305 
-19.22 1.50 1.0000 -4 7 2 
33383 3770 49825 -19.22 1.50 1.0000 
3 -7 -2 8585 1560 19008 
21.44 0.54 1.0000 3 -7 -2 
7331 1380 17118 21.44 0.54 1.0000 
-3 7 2 8769 1510 19268 
21.44 -0.54 1.0000 0 -7 -2 
19976 1400 17598 -5.91 -14.80 1.0000 
0 7 2 20189 1530 18588 
-5.91 14.80 1.0000 -1 -7 -2 
330 310 2400 -21.17 10.17 1.0000 
-1 -7 -2 349 520 2640 
-21.17 10.17 1.0000 1 7 2 
422 540 2420 -21.17 -10.17 1.0000 
1 7 2 412 290 2280 
-21.17 -10.17 1.0000 -2 -7 -2 
69795 5219 67643 1.93 1.27 1.0000 
-2 -7 -2 66413 5049 64314 
1.93 1.27 1.0000 2 7 2 
73034 5379 70883 1.93 -1.27 1.0000 
2 7 2 65470 4999 63434 
1.93 -1.27 1.0000 -3 -7 -2 
20423 1180 13989 11.73 -1.81 1.0000 
-3 -7 -2 21435 1160 14829 
11.73 -1.81 1.0000 3 7 2 
19708 1230 13389 11.73 1.81 1.0000 
3 7 2 21182 1140 14609 
11.73 1.81 1.0000 -4 -7 -2 
68684 4170 53925 14.39 -5.78 1.0000 
-4 -7 -2 68267 4130 53555 
14.39 -5.78 1.0000 4 7 2 
65447 4070 50945 14.39 5.78 1.0000 
4 7 2 67900 4100 53115 
14.39 5.78 1.0000 -5 -7 -2 
2696 390 2590 0.96 5.72 1.0000 
-5 -7 -2 2686 310 2580 
0.96 5.72 1.0000 5 7 2 
2589 270 2550 0.96 -5.72 1.0000 
5 7 2 2932 620 2900 
0.96 -5.72 1.0000 -6 -7 -2 
16 360 1170 -17.02 4.26 1.0000 
-6 -7 -2 43 260 960 
-17.02 4.26 1.0000 6 7 2 
21 220 1560 -17.02 -4.26 1.0000 
6 7 2 561 620 180 
-17.02 -4.26 1.0000 -7 -7 -2 
608 280 1590 -7.23 -0.01 1.0000 
-7 -7 -2 1659 370 3130 
-7.23 -0.01 1.0000 7 7 2 
971 600 2150 -7.23 0.01 1.0000 
7 7 2 991 250 2180 
-7.23 0.01 1.0000 -8 -7 -2 
5031 370 3340 6.24 0.59 1.0000 
-8 -7 -2 4200 370 2670 
6.24 0.59 1.0000 8 7 2 
4768 300 3130 6.24 -0.59 1.0000 
8 7 2 4347 660 2790 
6.24 -0.59 1.0000 -10 -7 -2 
442 300 240 2.71 -0.88 1.0000 
-10 -7 -2 534 240 310 
2.71 -0.88 1.0000 10 7 2 
661 170 400 2.71 0.88 1.0000 
10 7 2 699 650 430 
2.71 0.88 1.0000 -11 -7 -2 
2082 410 2910 -3.63 -3.11 1.0000 
-11 -7 -2 1550 330 2270 
-3.63 -3.11 1.0000 11 7 2 
1299 670 1920 -3.63 3.11 1.0000 
11 7 2 1719 280 2430 
-3.63 3.11 1.0000 -12 -7 -2 
145 360 200 -0.97 -0.37 1.0000 
12 7 2 12 540 30 
-0.97 0.37 1.0000 14 -8 -2 
125 290 100 0.63 1.53 1.0000 
-14 8 2 99 200 80 
0.63 -1.53 1.0000 13 -8 -2 
26 230 80 1.57 1.53 1.0000 
13 -8 -2 75 210 160 
1.57 1.53 1.0000 -13 8 2 
229 180 360 1.57 -1.53 1.0000 
-13 8 2 21 560 -230 
1.57 -1.53 1.0000 12 -8 -2 
281 210 150 -2.14 0.03 1.0000 
12 -8 -2 699 200 480 
-2.14 0.03 1.0000 -12 8 2 
477 170 300 -2.14 -0.03 1.0000 
-12 8 2 20 520 -320 
-2.14 -0.03 1.0000 11 -8 -2 
137 210 180 0.78 0.47 1.0000 
11 -8 -2 4 150 -60 
0.78 0.47 1.0000 -11 8 2 
4 510 -30 0.78 -0.47 1.0000 
-11 8 2 4 120 -100 
0.78 -0.47 1.0000 10 -8 -2 
16579 1410 17468 1.61 -2.58 1.0000 
10 -8 -2 18050 1450 18978 
1.61 -2.58 1.0000 -10 8 2 
16684 1390 17628 1.61 2.58 1.0000 
9 -8 -2 2971 370 2910 
-0.29 -1.05 1.0000 9 -8 -2 
3072 250 3010 -0.29 -1.05 1.0000 
-9 8 2 2578 240 2520 
-0.29 1.05 1.0000 -9 8 2 
1404 400 1360 -0.29 1.05 1.0000 
8 -8 -2 3524 270 3110 
1.77 -0.94 1.0000 -8 8 2 
3512 280 3080 1.77 0.94 1.0000 
7 -8 -2 3256 500 4210 
3.20 5.50 1.0000 7 -8 -2 
4058 450 5129 3.20 5.50 1.0000 
-7 8 2 1888 410 2590 
3.20 -5.50 1.0000 -7 8 2 
3084 350 4000 3.20 -5.50 1.0000 
6 -8 -2 5061 520 3980 
4.06 3.82 1.0000 6 -8 -2 
4093 330 3120 4.06 3.82 1.0000 
-6 8 2 4139 390 3220 
4.06 -3.82 1.0000 -6 8 2 
5119 350 4100 4.06 -3.82 1.0000 
5 -8 -2 12557 1070 13859 
-2.65 3.55 1.0000 5 -8 -2 
11930 1130 13199 -2.65 3.55 1.0000 
-5 8 2 11266 1030 12569 
-2.65 -3.55 1.0000 -5 8 2 
11360 1020 12669 -2.65 -3.55 1.0000 
4 -8 -2 6635 730 6229 
-1.24 0.60 1.0000 4 -8 -2 
7007 540 6589 -1.24 0.60 1.0000 
-4 8 2 7215 590 6769 
-1.24 -0.60 1.0000 -4 8 2 
7226 590 6779 -1.24 -0.60 1.0000 
3 -8 -2 17433 1630 19588 
0.90 -17.34 1.0000 3 -8 -2 
16333 1460 18378 0.90 -17.34 1.0000 
-3 8 2 16949 1570 19648 
0.90 17.34 1.0000 -3 8 2 
16393 1510 19028 0.90 17.34 1.0000 
2 -8 -2 6801 850 8019 
-3.23 3.57 1.0000 2 -8 -2 
5268 550 6339 -3.23 3.57 1.0000 
-2 8 2 5933 730 7119 
-3.23 -3.57 1.0000 -2 8 2 
5715 610 6879 -3.23 -3.57 1.0000 
1 -8 -2 261 580 330 
-1.93 6.93 1.0000 1 -8 -2 
163 220 50 -1.93 6.93 1.0000 
-1 8 2 305 270 350 
-1.93 -6.93 1.0000 -1 8 2 
490 490 630 -1.93 -6.93 1.0000 
0 -8 -2 6484 870 10459 
-10.22 3.94 1.0000 0 -8 -2 
7520 1060 11769 -10.22 3.94 1.0000 
0 8 2 6681 890 10729 
-10.22 -3.94 1.0000 0 8 2 
7480 1060 11739 -10.22 -3.94 1.0000 
-1 -8 -2 12531 1140 13009 
-1.04 1.01 1.0000 -1 -8 -2 
12119 1020 12589 -1.04 1.01 1.0000 
1 8 2 11203 970 11699 
-1.04 -1.01 1.0000 1 8 2 
11957 1140 12469 -1.04 -1.01 1.0000 
-2 -8 -2 1985 520 970 
20.19 -12.31 1.0000 -2 -8 -2 
2034 290 1150 20.19 -12.31 1.0000 
2 8 2 1943 560 690 
20.19 12.31 1.0000 2 8 2 
2089 230 1290 20.19 12.31 1.0000 
-3 -8 -2 15854 1330 16668 
-0.75 14.17 1.0000 -3 -8 -2 
15513 1380 16308 -0.75 14.17 1.0000 
3 8 2 15991 1310 16468 
-0.75 -14.17 1.0000 3 8 2 
16586 1480 17088 -0.75 -14.17 1.0000 
-4 -8 -2 47552 3780 48755 
1.05 -6.64 1.0000 -4 -8 -2 
44517 3620 45675 1.05 -6.64 1.0000 
4 8 2 48764 3880 50015 
1.05 6.64 1.0000 4 8 2 
45395 3650 46595 1.05 6.64 1.0000 
-5 -8 -2 5612 660 7659 
-5.99 -1.02 1.0000 5 8 2 
5039 890 7009 -5.99 1.02 1.0000 
-6 -8 -2 12722 1010 12149 
-1.25 1.18 1.0000 -6 -8 -2 
13305 1060 12719 -1.25 1.18 1.0000 
6 8 2 14576 1250 13939 
-1.25 -1.18 1.0000 6 8 2 
12919 990 12319 -1.25 -1.18 1.0000 
-7 -8 -2 8154 710 7929 
0.82 -3.36 1.0000 -7 -8 -2 
9023 740 8789 0.82 -3.36 1.0000 
7 8 2 8897 700 8599 
0.82 3.36 1.0000 7 8 2 
7852 930 7569 0.82 3.36 1.0000 
-8 -8 -2 20 280 -310 
2.11 -0.01 1.0000 -8 -8 -2 
192 290 90 2.11 -0.01 1.0000 
8 8 2 132 180 50 
2.11 0.01 1.0000 8 8 2 
20 690 -260 2.11 0.01 1.0000 
-9 -8 -2 960 260 700 
2.15 -0.06 1.0000 -9 -8 -2 
1030 330 760 2.15 -0.06 1.0000 
9 8 2 1053 700 780 
2.15 0.06 1.0000 9 8 2 
1192 200 900 2.15 0.06 1.0000 
-10 -8 -2 772 340 930 
-0.23 3.73 1.0000 -10 -8 -2 
641 280 780 -0.23 3.73 1.0000 
10 8 2 411 200 530 
-0.23 -3.73 1.0000 10 8 2 
203 700 270 -0.23 -3.73 1.0000 
-11 -8 -2 1 380 -760 
-0.02 0.55 1.0000 11 8 2 
1 630 -1280 -0.02 -0.55 1.0000 
14 -9 -2 321 280 400 
1.00 -0.42 1.0000 -14 9 2 
292 200 370 1.00 0.42 1.0000 
13 -9 -2 934 240 790 
-1.19 -1.13 1.0000 13 -9 -2 
825 270 690 -1.19 -1.13 1.0000 
-13 9 2 1033 190 890 
-1.19 1.13 1.0000 -13 9 2 
522 450 420 -1.19 1.13 1.0000 
12 -9 -2 1 170 40 
1.42 2.75 1.0000 12 -9 -2 
107 270 280 1.42 2.75 1.0000 
-12 9 2 43 160 0 
1.42 -2.75 1.0000 -12 9 2 
389 500 680 1.42 -2.75 1.0000 
11 -9 -2 8 140 -380 
-1.30 -0.30 1.0000 -11 9 2 
8 130 -150 -1.30 0.30 1.0000 
10 -9 -2 1050 160 1240 
1.32 -0.72 1.0000 10 -9 -2 
876 320 1050 1.32 -0.72 1.0000 
-10 9 2 857 160 1030 
1.32 0.72 1.0000 -10 9 2 
129 430 200 1.32 0.72 1.0000 
9 -9 -2 3637 340 4170 
-2.03 0.13 1.0000 9 -9 -2 
3609 480 4140 -2.03 0.13 1.0000 
-9 9 2 3271 330 3780 
-2.03 -0.13 1.0000 -9 9 2 
2853 560 3330 -2.03 -0.13 1.0000 
8 -9 -2 81 100 310 
4.10 0.05 1.0000 8 -9 -2 
372 390 780 4.10 0.05 1.0000 
-8 9 2 30 390 200 
4.10 -0.05 1.0000 -8 9 2 
158 120 450 4.10 -0.05 1.0000 
7 -9 -2 3942 540 5909 
6.69 -1.01 1.0000 -7 9 2 
3381 450 5229 6.69 1.01 1.0000 
6 -9 -2 5 210 90 
-3.42 0.30 1.0000 6 -9 -2 
79 470 260 -3.42 0.30 1.0000 
-6 9 2 52 310 -190 
-3.42 -0.30 1.0000 -6 9 2 
6 170 30 -3.42 -0.30 1.0000 
5 -9 -2 9976 1030 10889 
-2.11 0.40 1.0000 5 -9 -2 
10138 870 11059 -2.11 0.40 1.0000 
-5 9 2 9149 840 10019 
-2.11 -0.40 1.0000 -5 9 2 
10249 920 11169 -2.11 -0.40 1.0000 
4 -9 -2 9536 790 9759 
0.50 -3.15 1.0000 4 -9 -2 
9595 990 9819 0.50 -3.15 1.0000 
-4 9 2 9933 850 10299 
0.50 3.15 1.0000 -4 9 2 
8963 810 9309 0.50 3.15 1.0000 
3 -9 -2 2267 640 1700 
3.15 4.71 1.0000 3 -9 -2 
2725 260 2110 3.15 4.71 1.0000 
-3 9 2 2211 330 1730 
3.15 -4.71 1.0000 -3 9 2 
2800 420 2270 3.15 -4.71 1.0000 
2 -9 -2 9528 540 6139 
9.17 -0.89 1.0000 2 -9 -2 
10370 790 6819 9.17 -0.89 1.0000 
-2 9 2 10642 620 7019 
9.17 0.89 1.0000 -2 9 2 
9950 710 6459 9.17 0.89 1.0000 
1 -9 -2 458 570 -150 
-10.05 -1.48 1.0000 1 -9 -2 
458 220 -120 -10.05 -1.48 1.0000 
-1 9 2 245 300 410 
-10.05 1.48 1.0000 -1 9 2 
458 500 -550 -10.05 1.48 1.0000 
0 -9 -2 3663 270 1130 
-12.76 1.39 1.0000 0 -9 -2 
2769 590 660 -12.76 1.39 1.0000 
0 9 2 3339 280 970 
-12.76 -1.39 1.0000 0 9 2 
3019 600 800 -12.76 -1.39 1.0000 
-1 -9 -2 6705 790 7119 
0.43 -6.42 1.0000 -1 -9 -2 
5395 550 5749 0.43 -6.42 1.0000 
1 9 2 5817 560 6159 
0.43 6.42 1.0000 1 9 2 
6306 840 6669 0.43 6.42 1.0000 
-2 -9 -2 30734 2580 33007 
3.02 0.18 1.0000 -2 -9 -2 
29596 2590 31827 3.02 0.18 1.0000 
2 9 2 31147 2590 33427 
3.02 -0.18 1.0000 2 9 2 
31601 2710 33897 3.02 -0.18 1.0000 
-3 -9 -2 15385 1720 21738 
11.03 2.17 1.0000 -3 -9 -2 
14865 1740 21118 11.03 2.17 1.0000 
3 9 2 14453 1810 20588 
11.03 -2.17 1.0000 3 9 2 
16085 1730 22528 11.03 -2.17 1.0000 
-4 -9 -2 2137 500 2760 
0.41 9.00 1.0000 -4 -9 -2 
2526 400 3230 0.41 9.00 1.0000 
4 9 2 2126 330 2880 
0.41 -9.00 1.0000 4 9 2 
2402 750 3220 0.41 -9.00 1.0000 
-5 -9 -2 6051 750 8479 
-6.76 -1.24 1.0000 -5 -9 -2 
7481 870 10159 -6.76 -1.24 1.0000 
5 9 2 7266 1060 9909 
-6.76 1.24 1.0000 5 9 2 
6075 720 8509 -6.76 1.24 1.0000 
-6 -9 -2 9957 880 10249 
-0.66 -0.88 1.0000 -6 -9 -2 
9198 820 9479 -0.66 -0.88 1.0000 
6 9 2 9785 820 10059 
-0.66 0.88 1.0000 6 9 2 
10159 1070 10439 -0.66 0.88 1.0000 
-7 -9 -2 11462 970 11759 
-0.64 -0.45 1.0000 -7 -9 -2 
10436 920 10719 -0.64 -0.45 1.0000 
7 9 2 11969 1190 12259 
-0.64 0.45 1.0000 7 9 2 
10319 880 10589 -0.64 0.45 1.0000 
-8 -9 -2 730 340 1330 
4.40 -1.84 1.0000 -8 -9 -2 
324 310 750 4.40 -1.84 1.0000 
8 9 2 1191 760 1950 
4.40 1.84 1.0000 8 9 2 
670 230 1260 4.40 1.84 1.0000 
-9 -9 -2 2587 420 2850 
1.16 -2.01 1.0000 -9 -9 -2 
2454 390 2710 1.16 -2.01 1.0000 
9 9 2 2462 760 2750 
1.16 2.01 1.0000 9 9 2 
2604 320 2900 1.16 2.01 1.0000 
-10 -9 -2 9 360 -670 
-1.35 0.28 1.0000 10 9 2 
9 660 -710 -1.35 -0.28 1.0000 
-11 -9 -2 366 370 380 
0.03 1.54 1.0000 11 9 2 
199 600 200 0.03 -1.54 1.0000 
12 -10 -2 30 180 -30 
-0.42 -2.57 1.0000 12 -10 -2 
155 290 210 -0.42 -2.57 1.0000 
-12 10 2 24 170 10 
-0.42 2.57 1.0000 -12 10 2 
88 450 110 -0.42 2.57 1.0000 
11 -10 -2 377 340 340 
-2.27 2.96 1.0000 11 -10 -2 
176 140 130 -2.27 2.96 1.0000 
-11 10 2 185 550 130 
-2.27 -2.96 1.0000 -11 10 2 
195 150 140 -2.27 -2.96 1.0000 
10 -10 -2 18 380 -240 
1.77 -0.90 1.0000 -10 10 2 
18 480 -300 1.77 0.90 1.0000 
9 -10 -2 248 400 160 
1.46 0.19 1.0000 9 -10 -2 
145 100 80 1.46 0.19 1.0000 
-9 10 2 10 120 -50 
1.46 -0.19 1.0000 -9 10 2 
10 450 -480 1.46 -0.19 1.0000 
8 -10 -2 8873 730 8149 
-2.09 2.99 1.0000 8 -10 -2 
8873 790 8149 -2.09 2.99 1.0000 
-8 10 2 8058 610 7299 
-2.09 -2.99 1.0000 -8 10 2 
9856 870 9019 -2.09 -2.99 1.0000 
7 -10 -2 4497 620 4940 
1.41 2.43 1.0000 7 -10 -2 
3539 420 3930 1.41 2.43 1.0000 
-7 10 2 3759 370 4140 
1.41 -2.43 1.0000 6 -10 -2 
5003 750 5639 -1.96 3.82 1.0000 
6 -10 -2 7339 640 8119 
-1.96 3.82 1.0000 -6 10 2 
5786 550 6509 -1.96 -3.82 1.0000 
-6 10 2 5458 660 6159 
-1.96 -3.82 1.0000 5 -10 -2 
814 630 320 5.05 -1.14 1.0000 
-5 10 2 119 390 -440 
5.05 1.14 1.0000 4 -10 -2 
30 200 -170 2.15 -1.45 1.0000 
4 -10 -2 30 660 -150 
2.15 -1.45 1.0000 -4 10 2 
60 290 160 2.15 1.45 1.0000 
-4 10 2 30 350 -390 
2.15 1.45 1.0000 3 -10 -2 
29950 2110 26977 4.30 -2.94 1.0000 
3 -10 -2 29497 2220 26547 
4.30 -2.94 1.0000 -3 10 2 
30011 2160 26937 4.30 2.94 1.0000 
-3 10 2 31192 2190 28057 
4.30 2.94 1.0000 2 -10 -2 
2554 340 2920 -2.90 -13.06 1.0000 
2 -10 -2 3444 730 4010 
-2.90 -13.06 1.0000 -2 10 2 
2124 540 2500 -2.90 13.06 1.0000 
-2 10 2 2193 410 2590 
-2.90 13.06 1.0000 1 -10 -2 
24897 1760 20928 -7.67 11.56 1.0000 
1 -10 -2 24102 1610 20188 
-7.67 11.56 1.0000 -1 10 2 
25589 1750 21258 -7.67 -11.56 1.0000 
-1 10 2 23953 1600 19748 
-7.67 -11.56 1.0000 0 -10 -2 
29 290 -120 -0.34 -2.53 1.0000 
0 -10 -2 29 610 -180 
-0.34 -2.53 1.0000 0 10 2 
131 600 240 -0.34 2.53 1.0000 
0 10 2 29 310 -60 
-0.34 2.53 1.0000 -1 -10 -2 
14092 1290 15198 2.16 -2.26 1.0000 
-1 -10 -2 10523 1010 11479 
2.16 -2.26 1.0000 1 10 2 
12796 1290 13899 2.16 2.26 1.0000 
1 10 2 12212 1080 13289 
2.16 2.26 1.0000 -2 -10 -2 
119 400 700 7.27 1.37 1.0000 
2 10 2 74 720 570 
7.27 -1.37 1.0000 -3 -10 -2 
3647 440 3490 3.12 -7.99 1.0000 
-3 -10 -2 3501 570 3340 
3.12 -7.99 1.0000 3 10 2 
3931 370 3480 3.12 7.99 1.0000 
3 10 2 4053 730 3600 
3.12 7.99 1.0000 -4 -10 -2 
9353 1070 12899 -7.70 6.27 1.0000 
-4 -10 -2 9252 1120 12779 
-7.70 6.27 1.0000 4 10 2 
9609 1060 13329 -7.70 -6.27 1.0000 
4 10 2 9079 1260 12699 
-7.70 -6.27 1.0000 -5 -10 -2 
7793 790 8709 -2.35 -1.72 1.0000 
-5 -10 -2 6661 700 7509 
-2.35 -1.72 1.0000 5 10 2 
8452 1050 9409 -2.35 1.72 1.0000 
5 10 2 6912 670 7779 
-2.35 1.72 1.0000 -6 -10 -2 
292 340 640 -1.81 6.42 1.0000 
-6 -10 -2 166 360 400 
-1.81 6.42 1.0000 6 10 2 
468 760 960 -1.81 -6.42 1.0000 
6 10 2 116 230 310 
-1.81 -6.42 1.0000 -7 -10 -2 
5175 570 5629 1.47 -0.70 1.0000 
-7 -10 -2 5127 560 5579 
1.47 -0.70 1.0000 7 10 2 
4670 480 5109 1.47 0.70 1.0000 
7 10 2 5427 970 5899 
1.47 0.70 1.0000 -8 -10 -2 
10404 990 11529 2.54 -2.63 1.0000 
-8 -10 -2 9958 950 11059 
2.54 -2.63 1.0000 8 10 2 
10338 1200 11519 2.54 2.63 1.0000 
8 10 2 9808 910 10959 
2.54 2.63 1.0000 -9 -10 -2 
245 320 230 0.93 -1.50 1.0000 
-9 -10 -2 14 360 -40 
0.93 -1.50 1.0000 9 10 2 
406 230 400 0.93 1.50 1.0000 
9 10 2 14 630 -530 
0.93 1.50 1.0000 -10 -10 -2 
695 410 960 -2.06 -1.59 1.0000 
10 10 2 208 560 350 
-2.06 1.59 1.0000 13 -11 -2 
175 240 210 -0.61 0.18 1.0000 
-13 11 2 348 180 400 
-0.61 -0.18 1.0000 12 -11 -2 
71 190 160 -1.92 0.78 1.0000 
-12 11 2 78 170 170 
-1.92 -0.78 1.0000 -12 11 2 
19 500 -450 -1.92 -0.78 1.0000 
11 -11 -2 11 380 -100 
1.34 -0.80 1.0000 11 -11 -2 
11 150 -30 1.34 -0.80 1.0000 
-11 11 2 11 160 -30 
1.34 0.80 1.0000 -11 11 2 
11 460 -440 1.34 0.80 1.0000 
10 -11 -2 526 150 710 
-1.66 -0.91 1.0000 10 -11 -2 
102 430 190 -1.66 -0.91 1.0000 
-10 11 2 538 150 720 
-1.66 0.91 1.0000 -10 11 2 
196 600 310 -1.66 0.91 1.0000 
9 -11 -2 2201 460 2170 
-0.24 -1.97 1.0000 -9 11 2 
504 530 490 -0.24 1.97 1.0000 
8 -11 -2 10034 950 10029 
-0.02 -1.47 1.0000 8 -11 -2 
10164 880 10159 -0.02 -1.47 1.0000 
-8 11 2 10003 800 10019 
-0.02 1.47 1.0000 7 -11 -2 
7298 790 7159 0.38 1.12 1.0000 
7 -11 -2 6571 590 6439 
0.38 1.12 1.0000 -7 11 2 
6499 530 6389 0.38 -1.12 1.0000 
-7 11 2 5955 700 5849 
0.38 -1.12 1.0000 6 -11 -2 
5199 530 6039 -2.66 -0.20 1.0000 
6 -11 -2 4689 760 5489 
-2.66 -0.20 1.0000 -6 11 2 
5610 690 6479 -2.66 0.20 1.0000 
-6 11 2 4664 490 5459 
-2.66 0.20 1.0000 5 -11 -2 
22 660 100 -2.24 1.61 1.0000 
5 -11 -2 34 240 -40 
-2.24 1.61 1.0000 -5 11 2 
5 230 30 -2.24 -1.61 1.0000 
-5 11 2 34 430 -380 
-2.24 -1.61 1.0000 4 -11 -2 
8082 570 6579 4.54 5.08 1.0000 
4 -11 -2 7012 880 5609 
4.54 5.08 1.0000 -4 11 2 
8062 620 6639 4.54 -5.08 1.0000 
-4 11 2 7690 670 6299 
4.54 -5.08 1.0000 3 -11 -2 
93 710 -950 -0.21 4.56 1.0000 
3 -11 -2 495 250 600 
-0.21 4.56 1.0000 -3 11 2 
265 430 300 -0.21 -4.56 1.0000 
-3 11 2 478 420 560 
-0.21 -4.56 1.0000 2 -11 -2 
12674 930 11259 -3.12 1.05 1.0000 
-2 11 2 12689 1030 11239 
-3.12 -1.05 1.0000 1 -11 -2 
198 700 -530 -0.52 -6.65 1.0000 
1 -11 -2 198 290 -410 
-0.52 -6.65 1.0000 -1 11 2 
198 400 -50 -0.52 6.65 1.0000 
-1 11 2 41 550 60 
-0.52 6.65 1.0000 0 -11 -2 
4244 520 5089 -2.93 -0.20 1.0000 
0 -11 -2 3862 760 4670 
-2.93 -0.20 1.0000 0 11 2 
4512 770 5379 -2.93 0.20 1.0000 
0 11 2 4119 530 4950 
-2.93 0.20 1.0000 -1 -11 -2 
2106 370 1880 1.23 0.59 1.0000 
-1 -11 -2 3136 660 2860 
1.23 0.59 1.0000 1 11 2 
2257 350 2020 1.23 -0.59 1.0000 
1 11 2 2951 670 2680 
1.23 -0.59 1.0000 -2 -11 -2 
2683 580 1230 7.93 0.21 1.0000 
-2 -11 -2 2946 370 1410 
7.93 0.21 1.0000 2 11 2 
2955 300 1420 7.93 -0.21 1.0000 
2 11 2 3562 690 1850 
7.93 -0.21 1.0000 -3 -11 -2 
3534 470 3880 -1.27 3.36 1.0000 
-3 -11 -2 3458 630 3800 
-1.27 3.36 1.0000 3 11 2 
3667 420 4100 -1.27 -3.36 1.0000 
3 11 2 3451 780 3870 
-1.27 -3.36 1.0000 -4 -11 -2 
750 500 680 -0.58 -2.13 1.0000 
-4 -11 -2 1573 380 1480 
-0.58 -2.13 1.0000 4 11 2 
1204 290 1150 -0.58 2.13 1.0000 
4 11 2 665 740 620 
-0.58 2.13 1.0000 -5 -11 -2 
5638 520 4520 -3.86 -3.53 1.0000 
-5 -11 -2 4385 540 3400 
-3.86 -3.53 1.0000 5 11 2 
5023 410 4030 -3.86 3.53 1.0000 
5 11 2 4210 850 3300 
-3.86 3.53 1.0000 -6 -11 -2 
4942 570 5089 0.47 -1.21 1.0000 
-6 -11 -2 5641 600 5799 
0.47 -1.21 1.0000 6 11 2 
6652 990 6829 0.47 1.21 1.0000 
6 11 2 4810 490 4960 
0.47 1.21 1.0000 -7 -11 -2 
1317 380 1680 1.52 4.06 1.0000 
-7 -11 -2 1499 410 1890 
1.52 4.06 1.0000 7 11 2 
1330 290 1650 1.52 -4.06 1.0000 
7 11 2 1577 770 1930 
1.52 -4.06 1.0000 -8 -11 -2 
111 340 130 -0.41 0.13 1.0000 
-8 -11 -2 1 390 -170 
-0.41 0.13 1.0000 8 11 2 
185 780 210 -0.41 -0.13 1.0000 
8 11 2 21 250 30 
-0.41 -0.13 1.0000 -9 -11 -2 
2818 490 2580 1.10 -0.28 1.0000 
9 11 2 1729 570 1540 
1.10 0.28 1.0000 -12 12 2 
612 190 660 0.42 0.40 1.0000 
11 -12 -2 35 160 -230 
-1.71 2.22 1.0000 11 -12 -2 
138 430 270 -1.71 2.22 1.0000 
-11 12 2 21 170 70 
-1.71 -2.22 1.0000 -11 12 2 
35 520 -160 -1.71 -2.22 1.0000 
10 -12 -2 2160 470 1730 
-2.35 -0.61 1.0000 10 -12 -2 
2494 210 2030 -2.35 -0.61 1.0000 
-10 12 2 951 500 670 
-2.35 0.61 1.0000 -10 12 2 
3029 260 2510 -2.35 0.61 1.0000 
9 -12 -2 337 480 620 
2.72 -1.93 1.0000 9 -12 -2 
344 440 630 2.72 -1.93 1.0000 
-9 12 2 50 590 -20 
2.72 1.93 1.0000 -9 12 2 
78 140 240 2.72 1.93 1.0000 
-8 12 2 333 560 390 
0.02 -1.56 1.0000 7 -12 -2 
8373 940 8809 -1.09 2.29 1.0000 
7 -12 -2 7148 690 7549 
-1.09 2.29 1.0000 -7 12 2 
6712 600 7139 -1.09 -2.29 1.0000 
-7 12 2 6644 790 7069 
-1.09 -2.29 1.0000 6 -12 -2 
387 290 490 0.20 -3.12 1.0000 
6 -12 -2 421 690 530 
0.20 -3.12 1.0000 -6 12 2 
292 190 420 0.20 3.12 1.0000 
-6 12 2 268 480 390 
0.20 3.12 1.0000 5 -12 -2 
2 270 -10 0.65 -0.30 1.0000 
5 -12 -2 2 660 -210 
0.65 -0.30 1.0000 -5 12 2 
2 460 -270 0.65 0.30 1.0000 
-5 12 2 5 220 10 
0.65 0.30 1.0000 4 -12 -2 
414 280 390 6.02 -5.22 1.0000 
4 -12 -2 240 710 30 
6.02 -5.22 1.0000 -4 12 2 
282 290 -190 6.02 5.22 1.0000 
-4 12 2 299 490 190 
6.02 5.22 1.0000 3 -12 -2 
3 640 -630 -0.45 0.69 1.0000 
3 -12 -2 3 280 -30 
-0.45 0.69 1.0000 -3 12 2 
3 400 -150 -0.45 -0.69 1.0000 
-3 12 2 3 440 -30 
-0.45 -0.69 1.0000 2 -12 -2 
621 710 1750 -4.89 7.02 1.0000 
2 -12 -2 40 300 460 
-4.89 7.02 1.0000 -2 12 2 
87 440 660 -4.89 -7.02 1.0000 
-2 12 2 423 440 1410 
-4.89 -7.02 1.0000 1 -12 -2 
28551 2650 34437 -7.57 -5.10 1.0000 
1 -12 -2 27697 2710 33497 
-7.57 -5.10 1.0000 -1 12 2 
25139 2540 30507 -7.57 5.10 1.0000 
-1 12 2 27681 2620 33307 
-7.57 5.10 1.0000 0 -12 -2 
1785 660 1960 -0.48 4.89 1.0000 
0 -12 -2 1315 380 1450 
-0.48 4.89 1.0000 0 12 2 
1190 400 1350 -0.48 -4.89 1.0000 
0 12 2 1489 640 1680 
-0.48 -4.89 1.0000 -1 -12 -2 
9804 1000 11989 4.83 -3.94 1.0000 
-1 -12 -2 8940 1110 11029 
4.83 -3.94 1.0000 1 12 2 
8957 1140 11079 4.83 3.94 1.0000 
1 12 2 9163 960 11309 
4.83 3.94 1.0000 -2 -12 -2 
1555 380 1220 2.52 2.14 1.0000 
-2 -12 -2 1263 640 960 
2.52 2.14 1.0000 2 12 2 
1652 340 1340 2.52 -2.14 1.0000 
2 12 2 2176 730 1820 
2.52 -2.14 1.0000 -3 -12 -2 
4301 710 4530 0.60 3.31 1.0000 
-3 -12 -2 4582 560 4820 
0.60 3.31 1.0000 3 12 2 
4253 810 4440 0.60 -3.31 1.0000 
3 12 2 4185 470 4370 
0.60 -3.31 1.0000 -5 -12 -2 
12 420 -100 0.02 1.62 1.0000 
-5 -12 -2 77 460 110 
0.02 1.62 1.0000 5 12 2 
12 780 -460 0.02 -1.62 1.0000 
5 12 2 123 260 180 
0.02 -1.62 1.0000 -6 -12 -2 
3525 510 3240 1.34 -2.69 1.0000 
-6 -12 -2 3359 490 3080 
1.34 -2.69 1.0000 6 12 2 
4313 830 3970 1.34 2.69 1.0000 
6 12 2 3596 390 3280 
1.34 2.69 1.0000 -7 -12 -2 
1388 400 1080 2.17 1.61 1.0000 
-7 -12 -2 1713 430 1370 
2.17 1.61 1.0000 7 12 2 
1526 710 1210 2.17 -1.61 1.0000 
7 12 2 1233 290 950 
2.17 -1.61 1.0000 -8 -12 -2 
3105 530 3090 0.12 -1.22 1.0000 
8 12 2 2577 610 2550 
0.12 1.22 1.0000 -11 13 2 
116 190 30 2.50 0.14 1.0000 
-10 13 2 512 170 440 
0.90 -1.28 1.0000 -10 13 2 
94 550 60 0.90 -1.28 1.0000 
9 -13 -2 27 470 -420 
-2.48 0.15 1.0000 9 -13 -2 
27 550 -260 -2.48 0.15 1.0000 
-9 13 2 920 180 630 
-2.48 -0.15 1.0000 -9 13 2 
27 480 -170 -2.48 -0.15 1.0000 
8 -13 -2 171 640 250 
-1.26 -0.31 1.0000 8 -13 -2 
7 360 -190 -1.26 -0.31 1.0000 
-8 13 2 302 170 400 
-1.26 0.31 1.0000 -8 13 2 
7 550 -780 -1.26 0.31 1.0000 
7 -13 -2 5 690 -1280 
-1.05 -0.27 1.0000 7 -13 -2 
220 330 290 -1.05 -0.27 1.0000 
-7 13 2 5 150 0 
-1.05 0.27 1.0000 -7 13 2 
5 610 -440 -1.05 0.27 1.0000 
6 -13 -2 2992 800 3200 
0.87 0.51 1.0000 -6 13 2 
2691 640 2880 0.87 -0.51 1.0000 
5 -13 -2 994 300 940 
0.55 -1.54 1.0000 5 -13 -2 
315 780 280 0.55 -1.54 1.0000 
-5 13 2 868 250 810 
0.55 1.54 1.0000 -5 13 2 
507 610 460 0.55 1.54 1.0000 
4 -13 -2 1994 310 1760 
1.30 1.27 1.0000 4 -13 -2 
1728 770 1510 1.30 1.27 1.0000 
-4 13 2 1746 340 1540 
1.30 -1.27 1.0000 -4 13 2 
1873 550 1660 1.30 -1.27 1.0000 
3 -13 -2 369 760 370 
-0.01 -0.47 1.0000 3 -13 -2 
180 280 180 -0.01 -0.47 1.0000 
-3 13 2 428 390 430 
-0.01 0.47 1.0000 -3 13 2 
687 470 690 -0.01 0.47 1.0000 
2 -13 -2 3003 800 3180 
-0.52 -2.29 1.0000 2 -13 -2 
2452 360 2610 -0.52 -2.29 1.0000 
-2 13 2 2861 500 2990 
-0.52 2.29 1.0000 -2 13 2 
3105 540 3240 -0.52 2.29 1.0000 
1 -13 -2 3032 440 3450 
-1.74 -0.21 1.0000 1 -13 -2 
2817 790 3220 -1.74 -0.21 1.0000 
-1 13 2 3570 540 4020 
-1.74 0.21 1.0000 -1 13 2 
3156 580 3580 -1.74 0.21 1.0000 
0 -13 -2 23657 2010 25317 
2.53 -1.03 1.0000 0 -13 -2 
23156 2100 24798 2.53 -1.03 1.0000 
0 13 2 22852 2050 24508 
2.53 1.03 1.0000 0 13 2 
24513 2060 26227 2.53 1.03 1.0000 
-1 -13 -2 8 400 -140 
1.17 -0.73 1.0000 -1 -13 -2 
8 680 -420 1.17 -0.73 1.0000 
1 13 2 5 360 20 
1.17 0.73 1.0000 1 13 2 
8 630 -70 1.17 0.73 1.0000 
-3 -13 -2 104 470 190 
-1.36 1.09 1.0000 -3 -13 -2 
14 600 -470 -1.36 1.09 1.0000 
3 13 2 70 320 130 
-1.36 -1.09 1.0000 3 13 2 
14 710 -100 -1.36 -1.09 1.0000 
-4 -13 -2 618 460 960 
-2.86 -0.81 1.0000 -4 -13 -2 
658 550 1010 -2.86 -0.81 1.0000 
4 13 2 851 320 1240 
-2.86 0.81 1.0000 4 13 2 
984 760 1400 -2.86 0.81 1.0000 
-5 -13 -2 4058 560 3710 
1.31 1.25 1.0000 -5 -13 -2 
3828 580 3490 1.31 1.25 1.0000 
5 13 2 4645 460 4300 
1.31 -1.25 1.0000 5 13 2 
4302 790 3970 1.31 -1.25 1.0000 
-6 -13 -2 620 490 530 
0.89 0.26 1.0000 6 13 2 
290 300 230 0.89 -0.26 1.0000 
6 13 2 4 680 -540 
0.89 -0.26 1.0000 -7 -13 -2 
230 480 290 0.85 0.68 1.0000 
7 13 2 101 610 140 
0.85 -0.68 1.0000 10 -14 -2 
1828 230 1940 0.61 -0.45 1.0000 
-10 14 2 1912 250 2030 
0.61 0.45 1.0000 -9 14 2 
83 610 90 -0.18 -0.37 1.0000 
-9 14 2 238 190 250 
-0.18 -0.37 1.0000 -8 14 2 
13 530 -70 0.76 -1.57 1.0000 
-8 14 2 220 180 280 
0.76 -1.57 1.0000 7 -14 -2 
783 460 700 -1.67 1.76 1.0000 
7 -14 -2 1125 740 1030 
-1.67 1.76 1.0000 -7 14 2 
179 180 110 -1.67 -1.76 1.0000 
-7 14 2 296 520 210 
-1.67 -1.76 1.0000 6 -14 -2 
874 750 1040 1.27 0.44 1.0000 
6 -14 -2 646 360 790 
1.27 0.44 1.0000 -6 14 2 
1738 600 1970 1.27 -0.44 1.0000 
-6 14 2 764 220 920 
1.27 -0.44 1.0000 5 -14 -2 
6363 580 5799 2.09 -4.21 1.0000 
5 -14 -2 5500 900 4970 
2.09 -4.21 1.0000 -5 14 2 
6578 530 5929 2.09 4.21 1.0000 
-5 14 2 5918 770 5299 
2.09 4.21 1.0000 4 -14 -2 
17 730 -2000 1.54 1.18 1.0000 
4 -14 -2 17 300 -660 
1.54 1.18 1.0000 -4 14 2 
17 570 -670 1.54 -1.18 1.0000 
-4 14 2 17 300 -130 
1.54 -1.18 1.0000 3 -14 -2 
513 350 640 -1.26 -0.97 1.0000 
-3 14 2 909 420 1080 
-1.26 0.97 1.0000 -2 14 2 
605 490 1110 -4.10 -1.16 1.0000 
1 -14 -2 3617 510 3900 
1.01 1.40 1.0000 -1 14 2 
4557 650 4850 1.01 -1.40 1.0000 
0 -14 -2 1139 760 1290 
1.00 -4.07 1.0000 0 -14 -2 
1998 470 2220 1.00 -4.07 1.0000 
0 14 2 1626 450 1870 
1.00 4.07 1.0000 0 14 2 
2039 600 2320 1.00 4.07 1.0000 
-1 -14 -2 3610 760 2820 
3.54 4.89 1.0000 -1 -14 -2 
6321 610 5299 3.54 4.89 1.0000 
1 14 2 5646 800 4740 
3.54 -4.89 1.0000 1 14 2 
4323 500 3520 3.54 -4.89 1.0000 
-2 -14 -2 365 670 530 
-0.71 -3.11 1.0000 -2 -14 -2 
45 430 -410 -0.71 -3.11 1.0000 
2 14 2 290 690 400 
-0.71 3.11 1.0000 2 14 2 
45 340 -210 -0.71 3.11 1.0000 
-3 -14 -2 6 420 -330 
-1.08 -0.42 1.0000 -3 -14 -2 
6 590 -40 -1.08 -0.42 1.0000 
3 14 2 609 650 510 
-1.08 0.42 1.0000 3 14 2 
85 330 50 -1.08 0.42 1.0000 
-4 -14 -2 589 540 900 
-2.70 -0.34 1.0000 -4 -14 -2 
622 490 940 -2.70 -0.34 1.0000 
4 14 2 1212 350 1640 
-2.70 0.34 1.0000 4 14 2 
1664 720 2160 -2.70 0.34 1.0000 
6 14 2 1440 610 1710 
1.63 -1.34 1.0000 9 -15 -2 
1 290 -50 0.24 -0.28 1.0000 
-9 15 2 183 190 170 
0.24 0.28 1.0000 7 -15 -2 
49 710 100 -1.42 -0.17 1.0000 
7 -15 -2 9 280 -200 
-1.42 -0.17 1.0000 -7 15 2 
392 210 520 -1.42 0.17 1.0000 
-7 15 2 214 610 310 
-1.42 0.17 1.0000 6 -15 -2 
688 470 600 0.88 -0.50 1.0000 
-6 15 2 963 230 850 
0.88 0.50 1.0000 -6 15 2 
435 590 360 0.88 0.50 1.0000 
-5 15 2 5 250 -100 
-0.61 -0.88 1.0000 -5 15 2 
77 540 110 -0.61 -0.88 1.0000 
-4 15 2 2751 390 2790 
0.15 0.59 1.0000 -4 15 2 
2761 600 2800 0.15 0.59 1.0000 
-3 15 2 308 530 310 
-0.02 -2.04 1.0000 -3 15 2 
893 390 910 -0.02 -2.04 1.0000 
-2 15 2 57 500 30 
-1.00 -0.29 1.0000 -2 15 2 
5 450 -120 -1.00 -0.29 1.0000 
-1 15 2 221 470 150 
-1.29 0.70 1.0000 -1 15 2 
10 500 -40 -1.29 0.70 1.0000 
0 15 2 323 560 310 
0.18 1.25 1.0000 0 15 2 
656 450 640 0.18 1.25 1.0000 
-1 -15 -2 1195 760 810 
2.88 0.65 1.0000 1 15 2 
2457 620 1900 2.88 -0.65 1.0000 
1 15 2 1686 400 1230 
2.88 -0.65 1.0000 2 15 2 
1812 660 1660 -0.90 -1.05 1.0000 
2 15 2 1593 400 1450 
-0.90 -1.05 1.0000 4 15 2 
8 580 -110 0.98 0.88 1.0000 
7 -16 -2 25 240 60 
1.21 0.82 1.0000 6 -16 -2 
6 260 -340 -1.15 -0.13 1.0000 
-6 16 2 6 230 -500 
-1.15 0.13 1.0000 4 -16 -2 
969 330 870 -0.85 -2.27 1.0000 
-4 16 2 1768 330 1660 
-0.85 2.27 1.0000 3 -16 -2 
1540 370 1570 -0.17 1.83 1.0000 
-3 16 2 3070 590 3140 
-0.17 -1.83 1.0000 -3 16 2 
2498 410 2560 -0.17 -1.83 1.0000 
2 -16 -2 1081 400 1190 
-0.77 0.30 1.0000 -2 16 2 
1626 530 1760 -0.77 -0.30 1.0000 
-2 16 2 1943 470 2090 
-0.77 -0.30 1.0000 1 -16 -2 
218 390 190 0.54 0.83 1.0000 
-1 16 2 4 440 -360 
0.54 -0.83 1.0000 -1 -16 -2 
29 480 0 -1.61 -1.99 1.0000 
1 16 2 110 560 60 
-1.61 1.99 1.0000 -2 -16 -2 
1011 470 870 -1.15 0.85 1.0000 
2 16 2 1547 530 1360 
-1.15 -0.85 1.0000 3 -17 -2 
47 260 -220 3.23 0.20 1.0000 
2 -17 -2 15 280 -20 
-1.10 1.48 1.0000 0 17 -3 
289 360 380 -0.87 -1.06 1.0000 
0 -17 3 2 290 10 
-0.87 1.06 1.0000 -1 17 -3 
8 330 -40 -1.37 -0.02 1.0000 
1 -17 3 338 290 240 
-1.37 0.02 1.0000 -2 17 -3 
1016 300 1000 0.12 0.01 1.0000 
2 -17 3 248 270 240 
0.12 -0.01 1.0000 -3 17 -3 
153 270 70 1.95 -0.65 1.0000 
3 -17 3 75 260 20 
1.95 0.65 1.0000 4 16 -3 
242 540 220 -0.63 1.48 1.0000 
-4 -16 3 91 550 70 
-0.63 -1.48 1.0000 3 16 -3 
2682 660 2560 -0.56 -0.11 1.0000 
-3 -16 3 1952 520 1850 
-0.56 0.11 1.0000 2 16 -3 
793 590 640 -1.65 1.92 1.0000 
-2 -16 3 29 500 -70 
-1.65 -1.92 1.0000 0 -16 3 
10 400 -10 1.47 -0.26 1.0000 
-1 16 -3 22 440 -460 
-2.11 0.69 1.0000 1 -16 3 
22 360 -20 -2.11 -0.69 1.0000 
-2 16 -3 305 350 390 
1.08 -0.16 1.0000 2 -16 3 
5 340 -80 1.08 0.16 1.0000 
-4 16 -3 3 270 -70 
0.30 -0.82 1.0000 4 -16 3 
671 310 720 0.30 0.82 1.0000 
-5 16 -3 16 220 -100 
-1.70 -0.89 1.0000 5 -16 3 
117 260 210 -1.70 0.89 1.0000 
-6 16 -3 14 210 10 
0.36 -0.54 1.0000 6 -16 3 
141 250 130 0.36 0.54 1.0000 
6 15 -3 76 600 40 
-1.12 -0.20 1.0000 -6 -15 3 
1216 630 1060 -1.12 0.20 1.0000 
5 15 -3 434 630 510 
0.82 -0.38 1.0000 -5 -15 3 
4 490 -360 0.82 0.38 1.0000 
3 15 -3 26 620 -30 
2.25 -0.87 1.0000 3 15 -3 
37 350 120 2.25 -0.87 1.0000 
-3 -15 3 25 620 100 
2.25 0.87 1.0000 -3 -15 3 
26 480 -40 2.25 0.87 1.0000 
2 15 -3 2544 480 2650 
-0.42 -1.50 1.0000 2 15 -3 
3200 690 3320 -0.42 -1.50 1.0000 
-2 -15 3 2709 760 2800 
-0.42 1.50 1.0000 -2 -15 3 
3397 530 3500 -0.42 1.50 1.0000 
1 15 -3 1046 570 1350 
-2.08 -0.28 1.0000 1 15 -3 
512 470 730 -2.08 -0.28 1.0000 
-1 -15 3 717 690 970 
-2.08 0.28 1.0000 -1 -15 3 
1207 440 1530 -2.08 0.28 1.0000 
0 15 -3 2376 550 1700 
-3.59 0.41 1.0000 0 15 -3 
1935 480 1330 -3.59 0.41 1.0000 
0 -15 3 2571 750 1860 
-3.59 -0.41 1.0000 0 -15 3 
1561 400 1020 -3.59 -0.41 1.0000 
-1 15 -3 1733 480 1670 
-0.70 2.44 1.0000 -1 15 -3 
964 490 910 -0.70 2.44 1.0000 
1 -15 3 338 720 290 
-0.70 -2.44 1.0000 1 -15 3 
1186 370 1120 -0.70 -2.44 1.0000 
-2 15 -3 273 510 270 
-0.10 -1.06 1.0000 -2 15 -3 
413 380 410 -0.10 -1.06 1.0000 
2 -15 3 92 730 90 
-0.10 1.06 1.0000 2 -15 3 
340 320 340 -0.10 1.06 1.0000 
-3 15 -3 61 500 -90 
3.24 1.80 1.0000 -3 15 -3 
211 300 450 3.24 1.80 1.0000 
3 -15 3 83 700 280 
3.24 -1.80 1.0000 3 -15 3 
39 310 190 3.24 -1.80 1.0000 
-4 15 -3 708 530 590 
1.21 1.68 1.0000 -4 15 -3 
599 260 490 1.21 1.68 1.0000 
4 -15 3 19 350 -150 
1.21 -1.68 1.0000 4 -15 3 
358 680 280 1.21 -1.68 1.0000 
-5 15 -3 984 240 1000 
-0.11 -0.16 1.0000 -5 15 -3 
56 580 60 -0.11 -0.16 1.0000 
5 -15 3 381 440 390 
-0.11 0.16 1.0000 5 -15 3 
184 680 190 -0.11 0.16 1.0000 
-6 15 -3 235 220 130 
-1.86 -0.12 1.0000 6 -15 3 
15 280 -380 -1.86 0.12 1.0000 
-7 15 -3 112 190 170 
-1.17 0.04 1.0000 7 -15 3 
6 280 -360 -1.17 -0.04 1.0000 
-8 15 -3 2 180 -50 
0.49 0.35 1.0000 8 -15 3 
2 300 -120 0.49 -0.35 1.0000 
7 14 -3 5 630 -60 
-0.45 -0.92 1.0000 -7 -14 3 
278 480 250 -0.45 0.92 1.0000 
5 14 -3 2456 740 2420 
0.18 1.56 1.0000 5 14 -3 
2245 380 2210 0.18 1.56 1.0000 
-5 -14 3 2160 540 2150 
0.18 -1.56 1.0000 -5 -14 3 
890 530 880 0.18 -1.56 1.0000 
4 14 -3 47 700 -210 
1.96 2.58 1.0000 4 14 -3 
143 330 210 1.96 2.58 1.0000 
-4 -14 3 701 480 900 
1.96 -2.58 1.0000 -4 -14 3 
39 610 50 1.96 -2.58 1.0000 
3 14 -3 155 350 280 
-2.02 0.31 1.0000 3 14 -3 
425 740 620 -2.02 0.31 1.0000 
-3 -14 3 19 640 -730 
-2.02 -0.31 1.0000 -3 -14 3 
147 510 270 -2.02 -0.31 1.0000 
2 14 -3 667 400 670 
0.84 -3.81 1.0000 2 14 -3 
1164 720 1190 0.84 -3.81 1.0000 
-2 -14 3 1046 500 1050 
0.84 3.81 1.0000 -2 -14 3 
528 680 510 0.84 3.81 1.0000 
1 14 -3 2440 590 2410 
-0.27 1.64 1.0000 1 14 -3 
2129 470 2100 -0.27 1.64 1.0000 
-1 -14 3 1639 710 1590 
-0.27 -1.64 1.0000 -1 -14 3 
1922 450 1870 -0.27 -1.64 1.0000 
0 14 -3 312 460 270 
-0.57 -1.76 1.0000 0 14 -3 
510 490 460 -0.57 -1.76 1.0000 
0 -14 3 132 370 110 
-0.57 1.76 1.0000 0 -14 3 
15 710 -150 -0.57 1.76 1.0000 
-1 14 -3 16 450 -140 
1.80 0.68 1.0000 -1 14 -3 
16 480 -110 1.80 0.68 1.0000 
1 -14 3 16 760 -1330 
1.80 -0.68 1.0000 1 -14 3 
16 330 -250 1.80 -0.68 1.0000 
-2 14 -3 414 380 510 
-1.04 0.50 1.0000 -2 14 -3 
85 520 130 -1.04 0.50 1.0000 
2 -14 3 6 740 -1320 
-1.04 -0.50 1.0000 2 -14 3 
175 320 240 -1.04 -0.50 1.0000 
-3 14 -3 39 560 -240 
0.40 -2.95 1.0000 -3 14 -3 
39 290 -30 0.40 -2.95 1.0000 
3 -14 3 80 660 180 
0.40 2.95 1.0000 3 -14 3 
41 290 110 0.40 2.95 1.0000 
-4 14 -3 383 250 440 
-0.69 0.23 1.0000 -4 14 -3 
2 580 -630 -0.69 0.23 1.0000 
4 -14 3 324 340 380 
-0.69 -0.23 1.0000 4 -14 3 
2 700 -570 -0.69 -0.23 1.0000 
-5 14 -3 239 210 240 
-0.09 0.94 1.0000 -5 14 -3 
299 550 300 -0.09 0.94 1.0000 
5 -14 3 4 670 -260 
-0.09 -0.94 1.0000 5 -14 3 
4 350 -240 -0.09 -0.94 1.0000 
-6 14 -3 81 180 140 
1.30 0.67 1.0000 -6 14 -3 
10 490 -50 1.30 0.67 1.0000 
6 -14 3 10 630 -560 
1.30 -0.67 1.0000 6 -14 3 
10 410 -50 1.30 -0.67 1.0000 
-7 14 -3 165 530 110 
1.21 -0.98 1.0000 -7 14 -3 
11 170 -60 1.21 -0.98 1.0000 
7 -14 3 272 580 200 
1.21 0.98 1.0000 7 -14 3 
117 520 70 1.21 0.98 1.0000 
-9 14 -3 385 190 310 
-1.00 0.69 1.0000 9 -14 3 
454 150 370 -1.00 -0.69 1.0000 
8 13 -3 108 630 70 
0.98 -0.25 1.0000 -8 -13 3 
121 500 80 0.98 0.25 1.0000 
7 13 -3 1345 780 1520 
-0.60 -3.50 1.0000 7 13 -3 
1234 320 1400 -0.60 -3.50 1.0000 
-7 -13 3 1520 440 1690 
-0.60 3.50 1.0000 -7 -13 3 
1381 520 1540 -0.60 3.50 1.0000 
6 13 -3 2477 770 2690 
-0.81 -1.99 1.0000 6 13 -3 
2372 370 2580 -0.81 -1.99 1.0000 
-6 -13 3 2425 520 2600 
-0.81 1.99 1.0000 -6 -13 3 
1400 530 1530 -0.81 1.99 1.0000 
5 13 -3 1630 750 1490 
1.06 1.91 1.0000 5 13 -3 
579 310 490 1.06 1.91 1.0000 
-5 -13 3 21 520 -20 
1.06 -1.91 1.0000 -5 -13 3 
21 510 -40 1.06 -1.91 1.0000 
4 13 -3 2306 370 1870 
-2.33 1.02 1.0000 4 13 -3 
2450 720 2000 -2.33 1.02 1.0000 
-4 -13 3 1942 610 1530 
-2.33 -1.02 1.0000 -4 -13 3 
1488 530 1130 -2.33 -1.02 1.0000 
2 13 -3 583 380 780 
1.67 -1.84 1.0000 2 13 -3 
299 650 440 1.67 -1.84 1.0000 
-2 -13 3 545 650 750 
1.67 1.84 1.0000 -2 -13 3 
478 450 670 1.67 1.84 1.0000 
1 13 -3 7661 660 6529 
-3.20 -1.52 1.0000 1 13 -3 
6488 770 5449 -3.20 -1.52 1.0000 
-1 -13 3 8072 660 6929 
-3.20 1.52 1.0000 -1 -13 3 
6697 850 5659 -3.20 1.52 1.0000 
0 13 -3 3927 560 4470 
-1.98 -0.16 1.0000 0 13 -3 
4537 660 5119 -1.98 -0.16 1.0000 
0 -13 3 2885 470 3350 
-1.98 0.16 1.0000 0 -13 3 
4221 820 4780 -1.98 0.16 1.0000 
-1 13 -3 10434 1060 11809 
-3.07 -0.85 1.0000 -1 13 -3 
12205 1150 13689 -3.07 -0.85 1.0000 
1 -13 3 10291 990 11639 
-3.07 0.85 1.0000 1 -13 3 
9783 1180 11099 -3.07 0.85 1.0000 
-2 13 -3 282 390 440 
1.95 2.17 1.0000 -2 13 -3 
401 450 590 1.95 2.17 1.0000 
2 -13 3 531 660 740 
1.95 -2.17 1.0000 2 -13 3 
416 310 600 1.95 -2.17 1.0000 
-3 13 -3 215 510 240 
0.35 -2.01 1.0000 -3 13 -3 
493 310 540 0.35 -2.01 1.0000 
3 -13 3 170 710 190 
0.35 2.01 1.0000 3 -13 3 
279 290 310 0.35 2.01 1.0000 
-4 13 -3 34 230 -180 
2.65 0.82 1.0000 -4 13 -3 
34 510 -460 2.65 0.82 1.0000 
4 -13 3 34 710 -450 
2.65 -0.82 1.0000 4 -13 3 
34 330 -510 2.65 -0.82 1.0000 
-5 13 -3 29 170 20 
-0.33 -0.61 1.0000 5 -13 3 
2 330 0 -0.33 0.61 1.0000 
-6 13 -3 9 540 -140 
-1.32 -0.46 1.0000 -6 13 -3 
194 180 280 -1.32 -0.46 1.0000 
6 -13 3 295 610 400 
-1.32 0.46 1.0000 6 -13 3 
59 340 110 -1.32 0.46 1.0000 
-7 13 -3 308 170 440 
-1.60 -0.26 1.0000 -7 13 -3 
12 500 -240 -1.60 -0.26 1.0000 
7 -13 3 12 390 -120 
-1.60 0.26 1.0000 7 -13 3 
195 580 300 -1.60 0.26 1.0000 
-8 13 -3 11 480 -160 
0.06 -1.58 1.0000 -8 13 -3 
11 170 0 0.06 -1.58 1.0000 
8 -13 3 11 500 -290 
0.06 1.58 1.0000 8 -13 3 
11 490 -330 0.06 1.58 1.0000 
-9 13 -3 208 190 170 
0.65 0.04 1.0000 9 -13 3 
2 150 -310 0.65 -0.04 1.0000 
-10 13 -3 306 190 250 
0.86 1.06 1.0000 10 -13 3 
64 160 40 0.86 -1.06 1.0000 
9 12 -3 277 660 150 
2.06 0.55 1.0000 -9 -12 3 
1106 460 840 2.06 -0.55 1.0000 
8 12 -3 166 270 190 
-0.40 -0.26 1.0000 8 12 -3 
13 860 20 -0.40 -0.26 1.0000 
-8 -12 3 21 360 30 
-0.40 0.26 1.0000 -8 -12 3 
47 440 60 -0.40 0.26 1.0000 
7 12 -3 626 270 500 
-1.97 -2.41 1.0000 7 12 -3 
926 790 780 -1.97 -2.41 1.0000 
-7 -12 3 782 450 640 
-1.97 2.41 1.0000 -7 -12 3 
782 410 640 -1.97 2.41 1.0000 
6 12 -3 23 740 -160 
1.24 -1.93 1.0000 6 12 -3 
23 290 -90 1.24 -1.93 1.0000 
-6 -12 3 23 460 -510 
1.24 1.93 1.0000 -6 -12 3 
23 450 -170 1.24 1.93 1.0000 
-5 -12 3 1796 590 2180 
2.06 -0.30 1.0000 4 12 -3 
1821 330 1830 0.05 -0.07 1.0000 
4 12 -3 2090 720 2100 
0.05 -0.07 1.0000 -4 -12 3 
1431 460 1440 0.05 0.07 1.0000 
-4 -12 3 2339 590 2350 
0.05 0.07 1.0000 3 12 -3 
5388 820 5329 0.18 0.80 1.0000 
3 12 -3 4454 470 4400 
0.18 0.80 1.0000 -3 -12 3 
4242 720 4200 0.18 -0.80 1.0000 
-3 -12 3 4654 550 4610 
0.18 -0.80 1.0000 2 12 -3 
104 660 0 -4.59 1.55 1.0000 
2 12 -3 104 330 -180 
-4.59 1.55 1.0000 -2 -12 3 
104 610 -60 -4.59 -1.55 1.0000 
-2 -12 3 624 390 340 
-4.59 -1.55 1.0000 1 12 -3 
5517 710 4380 3.95 2.78 1.0000 
1 12 -3 6295 550 5079 
3.95 2.78 1.0000 -1 -12 3 
4499 740 3500 3.95 -2.78 1.0000 
-1 -12 3 6438 560 5239 
3.95 -2.78 1.0000 0 12 -3 
47743 3630 48035 -0.21 4.75 1.0000 
0 12 -3 39798 3310 40056 
-0.21 4.75 1.0000 0 -12 3 
41276 3410 41656 -0.21 -4.75 1.0000 
0 -12 3 47361 3610 47775 
-0.21 -4.75 1.0000 -1 12 -3 
424 490 560 1.39 -4.16 1.0000 
-1 12 -3 1471 430 1780 
1.39 -4.16 1.0000 1 -12 3 
470 300 650 1.39 4.16 1.0000 
1 -12 3 1877 720 2290 
1.39 4.16 1.0000 -2 12 -3 
13089 1180 13829 1.48 -3.37 1.0000 
-2 12 -3 13866 1200 14629 
1.48 -3.37 1.0000 2 -12 3 
13028 1130 13839 1.48 3.37 1.0000 
2 -12 3 11432 1250 12189 
1.48 3.37 1.0000 -3 12 -3 
74 290 350 -4.09 -3.57 1.0000 
-3 12 -3 131 440 -120 
-4.09 -3.57 1.0000 3 -12 3 
20 290 70 -4.09 3.57 1.0000 
3 -12 3 131 710 -370 
-4.09 3.57 1.0000 -4 12 -3 
618 230 690 -0.54 1.80 1.0000 
-4 12 -3 395 420 450 
-0.54 1.80 1.0000 4 -12 3 
408 650 460 -0.54 -1.80 1.0000 
4 -12 3 353 300 400 
-0.54 -1.80 1.0000 -5 12 -3 
34 430 -170 -2.11 1.79 1.0000 
-5 12 -3 8 180 10 
-2.11 1.79 1.0000 5 -12 3 
134 300 300 -2.11 -1.79 1.0000 
5 -12 3 65 610 190 
-2.11 -1.79 1.0000 -6 12 -3 
185 460 190 0.02 -0.72 1.0000 
-6 12 -3 87 160 90 
0.02 -0.72 1.0000 6 -12 3 
2 350 -470 0.02 0.72 1.0000 
6 -12 3 2 560 -120 
0.02 0.72 1.0000 -7 12 -3 
74 130 210 2.73 -0.77 1.0000 
-7 12 -3 36 500 -490 
2.73 -0.77 1.0000 7 -12 3 
330 400 580 2.73 0.77 1.0000 
7 -12 3 2 510 50 
2.73 0.77 1.0000 -8 12 -3 
18 150 60 1.68 -0.61 1.0000 
-8 12 -3 143 540 240 
1.68 -0.61 1.0000 8 -12 3 
162 470 270 1.68 0.61 1.0000 
8 -12 3 3 490 30 
1.68 0.61 1.0000 -9 12 -3 
64 460 -310 -3.63 1.06 1.0000 
-9 12 -3 64 160 -110 
-3.63 1.06 1.0000 9 -12 3 
64 140 -40 -3.63 -1.06 1.0000 
9 -12 3 64 390 -200 
-3.63 -1.06 1.0000 -11 12 -3 
409 200 380 -0.53 1.33 1.0000 
11 -12 3 124 200 100 
-0.53 -1.33 1.0000 10 11 -3 
25 590 -120 2.31 0.59 1.0000 
-10 -11 3 1290 440 970 
2.31 -0.59 1.0000 9 11 -3 
53 240 -170 3.37 0.70 1.0000 
9 11 -3 53 890 -20 
3.37 0.70 1.0000 -9 -11 3 
239 420 510 3.37 -0.70 1.0000 
-9 -11 3 53 340 -100 
3.37 -0.70 1.0000 8 11 -3 
5267 430 4280 -3.39 -0.27 1.0000 
8 11 -3 5622 900 4600 
-3.39 -0.27 1.0000 -8 -11 3 
5483 550 4480 -3.39 0.27 1.0000 
-8 -11 3 5351 520 4360 
-3.39 0.27 1.0000 7 11 -3 
1106 280 1240 0.93 -0.55 1.0000 
7 11 -3 1552 840 1710 
0.93 -0.55 1.0000 -7 -11 3 
1436 410 1590 0.93 0.55 1.0000 
-7 -11 3 945 410 1070 
0.93 0.55 1.0000 6 11 -3 
132 800 -50 -5.19 -1.62 1.0000 
6 11 -3 177 260 610 
-5.19 -1.62 1.0000 -6 -11 3 
219 400 690 -5.19 1.62 1.0000 
-6 -11 3 307 450 840 
-5.19 1.62 1.0000 5 11 -3 
4 250 -20 -0.57 0.73 1.0000 
5 11 -3 328 710 290 
-0.57 0.73 1.0000 -5 -11 3 
4 390 -250 -0.57 -0.73 1.0000 
-5 -11 3 555 480 500 
-0.57 -0.73 1.0000 4 11 -3 
3362 760 2840 2.20 2.30 1.0000 
4 11 -3 3860 380 3300 
2.20 2.30 1.0000 -4 -11 3 
3324 580 2850 2.20 -2.30 1.0000 
-4 -11 3 5275 520 4680 
2.20 -2.30 1.0000 3 11 -3 
9246 1010 9089 0.77 -4.11 1.0000 
3 11 -3 8533 720 8379 
0.77 -4.11 1.0000 -3 -11 3 
8555 770 8309 0.77 4.11 1.0000 
-3 -11 3 8090 910 7849 
0.77 4.11 1.0000 2 11 -3 
3911 830 6109 7.36 1.47 1.0000 
2 11 -3 2981 520 4930 
7.36 1.47 1.0000 -2 -11 3 
2674 530 4520 7.36 -1.47 1.0000 
-2 -11 3 3962 780 6159 
7.36 -1.47 1.0000 1 11 -3 
518 610 710 -1.80 0.73 1.0000 
1 11 -3 587 360 790 
-1.80 0.73 1.0000 -1 -11 3 
408 350 580 -1.80 -0.73 1.0000 
-1 -11 3 350 660 510 
-1.80 -0.73 1.0000 0 11 -3 
7641 670 6929 -3.81 8.51 1.0000 
0 11 -3 6832 750 6139 
-3.81 8.51 1.0000 0 -11 3 
7208 600 6419 -3.81 -8.51 1.0000 
0 -11 3 6878 860 6099 
-3.81 -8.51 1.0000 -1 11 -3 
50277 3770 47445 -3.04 0.21 1.0000 
-1 11 -3 55369 3970 52395 
-3.04 0.21 1.0000 1 -11 3 
47473 3700 44716 -3.04 -0.21 1.0000 
1 -11 3 53340 3860 50415 
-3.04 -0.21 1.0000 -2 11 -3 
32 440 90 -1.89 -1.34 1.0000 
-2 11 -3 354 410 530 
-1.89 -1.34 1.0000 2 -11 3 
146 260 260 -1.89 1.34 1.0000 
2 -11 3 694 690 930 
-1.89 1.34 1.0000 -3 11 -3 
12699 830 9779 6.78 -3.37 1.0000 
-3 11 -3 12802 880 9869 
6.78 -3.37 1.0000 3 -11 3 
12469 790 9499 6.78 3.37 1.0000 
3 -11 3 12195 1010 9259 
6.78 3.37 1.0000 -4 11 -3 
1575 410 860 5.13 -5.27 1.0000 
-4 11 -3 2894 280 1940 
5.13 -5.27 1.0000 4 -11 3 
2705 620 1780 5.13 5.27 1.0000 
4 -11 3 2573 280 1670 
5.13 5.27 1.0000 -5 11 -3 
60 170 -20 2.36 2.82 1.0000 
-5 11 -3 60 360 -120 
2.36 2.82 1.0000 5 -11 3 
176 240 80 2.36 -2.82 1.0000 
5 -11 3 1090 560 910 
2.36 -2.82 1.0000 -6 11 -3 
46 430 200 -3.94 2.09 1.0000 
-6 11 -3 635 190 1120 
-3.94 2.09 1.0000 6 -11 3 
698 520 1220 -3.94 -2.09 1.0000 
6 -11 3 346 300 730 
-3.94 -2.09 1.0000 -7 11 -3 
269 470 30 -5.00 -2.18 1.0000 
7 -11 3 306 450 50 
-5.00 2.18 1.0000 7 -11 3 
1866 360 1140 -5.00 2.18 1.0000 
-8 11 -3 1240 170 1400 
0.90 1.56 1.0000 8 -11 3 
918 150 1040 0.90 -1.56 1.0000 
8 -11 3 1237 460 1380 
0.90 -1.56 1.0000 -9 11 -3 
1071 170 760 2.45 -0.20 1.0000 
-9 11 -3 620 570 390 
2.45 -0.20 1.0000 9 -11 3 
696 150 450 2.45 0.20 1.0000 
9 -11 3 709 400 460 
2.45 0.20 1.0000 -10 11 -3 
3 460 -140 0.40 -0.68 1.0000 
-10 11 -3 173 170 200 
0.40 -0.68 1.0000 10 -11 3 
71 350 90 0.40 0.68 1.0000 
10 -11 3 152 170 180 
0.40 0.68 1.0000 -12 11 -3 
400 210 490 -0.87 1.48 1.0000 
12 -11 3 343 250 440 
-0.87 -1.48 1.0000 11 10 -3 
4 540 -290 0.19 0.87 1.0000 
-11 -10 3 4 420 -140 
0.19 -0.87 1.0000 10 10 -3 
271 240 350 0.76 1.69 1.0000 
10 10 -3 332 800 420 
0.76 1.69 1.0000 -10 -10 3 
245 310 310 0.76 -1.69 1.0000 
-10 -10 3 369 390 450 
0.76 -1.69 1.0000 9 10 -3 
5184 540 6059 2.77 -0.05 1.0000 
9 10 -3 5583 930 6489 
2.77 -0.05 1.0000 -9 -10 3 
5786 660 6709 2.77 0.05 1.0000 
-9 -10 3 4805 580 5649 
2.77 0.05 1.0000 8 10 -3 
2 820 -210 0.61 0.12 1.0000 
8 10 -3 590 240 530 
0.61 0.12 1.0000 -8 -10 3 
2 370 -350 0.61 -0.12 1.0000 
-8 -10 3 685 350 620 
0.61 -0.12 1.0000 7 10 -3 
1066 810 1340 -1.56 -3.22 1.0000 
7 10 -3 1572 280 1910 
-1.56 -3.22 1.0000 -7 -10 3 
2340 400 2700 -1.56 3.22 1.0000 
-7 -10 3 1917 420 2240 
-1.56 3.22 1.0000 6 10 -3 
203 230 350 -2.12 0.44 1.0000 
6 10 -3 21 770 -330 
-2.12 0.44 1.0000 -6 -10 3 
21 400 -230 -2.12 -0.44 1.0000 
-6 -10 3 217 330 370 
-2.12 -0.44 1.0000 5 10 -3 
2521 270 1690 4.39 2.09 1.0000 
5 10 -3 1854 730 1150 
4.39 2.09 1.0000 -5 -10 3 
1986 470 1280 4.39 -2.09 1.0000 
-5 -10 3 2304 370 1540 
4.39 -2.09 1.0000 4 10 -3 
14457 1370 14939 -0.95 0.57 1.0000 
4 10 -3 13071 1100 13529 
-0.95 0.57 1.0000 -4 -10 3 
14033 1250 14519 -0.95 -0.57 1.0000 
-4 -10 3 12707 1120 13169 
-0.95 -0.57 1.0000 3 10 -3 
855 690 250 -5.93 -6.80 1.0000 
-3 -10 3 748 360 220 
-5.93 6.80 1.0000 2 10 -3 
5931 570 5759 -0.50 -1.71 1.0000 
-2 -10 3 6565 790 6429 
-0.50 1.71 1.0000 1 10 -3 
5065 770 8709 -10.47 -1.65 1.0000 
1 10 -3 6043 1000 9979 
-10.47 -1.65 1.0000 -1 -10 3 
7443 1070 11749 -10.47 1.65 1.0000 
-1 -10 3 4085 710 7399 
-10.47 1.65 1.0000 0 10 -3 
270 390 2050 7.10 12.24 1.0000 
0 10 -3 139 570 1630 
7.10 12.24 1.0000 0 -10 3 
103 650 1430 7.10 -12.24 1.0000 
0 -10 3 513 340 2630 
7.10 -12.24 1.0000 -1 10 -3 
6780 710 7859 2.29 5.58 1.0000 
-1 10 -3 5734 750 6719 
2.29 5.58 1.0000 1 -10 3 
5937 860 6949 2.29 -5.58 1.0000 
1 -10 3 6994 670 8099 
2.29 -5.58 1.0000 -2 10 -3 
48643 3490 43826 5.45 -3.50 1.0000 
-2 10 -3 51483 3590 46525 
5.45 -3.50 1.0000 2 -10 3 
50163 3510 45145 5.45 3.50 1.0000 
2 -10 3 50932 3640 45875 
5.45 3.50 1.0000 -3 10 -3 
73 380 -170 1.70 -3.69 1.0000 
3 -10 3 72 670 140 
1.70 3.69 1.0000 -4 10 -3 
12109 970 12309 0.40 0.89 1.0000 
4 -10 3 10621 900 10789 
0.40 -0.89 1.0000 -5 10 -3 
808 180 680 -1.60 1.84 1.0000 
-5 10 -3 247 370 170 
-1.60 1.84 1.0000 5 -10 3 
569 500 460 -1.60 -1.84 1.0000 
5 -10 3 569 230 460 
-1.60 -1.84 1.0000 -6 10 -3 
60 410 -500 -1.62 -3.31 1.0000 
-6 10 -3 175 140 90 
-1.62 -3.31 1.0000 6 -10 3 
60 240 -10 -1.62 3.31 1.0000 
6 -10 3 573 430 480 
-1.62 3.31 1.0000 -7 10 -3 
3066 350 4190 4.43 0.27 1.0000 
-7 10 -3 1774 550 2650 
4.43 0.27 1.0000 7 -10 3 
3069 530 4190 4.43 -0.27 1.0000 
7 -10 3 3078 480 4200 
4.43 -0.27 1.0000 -8 10 -3 
37 450 -130 2.77 -0.77 1.0000 
-8 10 -3 2441 200 1910 
2.77 -0.77 1.0000 8 -10 3 
2159 400 1650 2.77 0.77 1.0000 
8 -10 3 2113 170 1610 
2.77 0.77 1.0000 -9 10 -3 
3029 300 3390 -1.50 1.46 1.0000 
9 -10 3 2526 440 2870 
-1.50 -1.46 1.0000 9 -10 3 
2845 290 3210 -1.50 -1.46 1.0000 
-10 10 -3 10 510 100 
-3.11 1.14 1.0000 -10 10 -3 
7 150 90 -3.11 1.14 1.0000 
10 -10 3 34 330 160 
-3.11 -1.14 1.0000 10 -10 3 
21 160 130 -3.11 -1.14 1.0000 
-11 10 -3 75 460 100 
0.52 -1.37 1.0000 -11 10 -3 
10 170 -80 0.52 -1.37 1.0000 
11 -10 3 72 270 90 
0.52 1.37 1.0000 11 -10 3 
89 180 110 0.52 1.37 1.0000 
-12 10 -3 413 200 500 
-0.78 -1.47 1.0000 12 -10 3 
194 240 250 -0.78 1.47 1.0000 
12 9 -3 567 620 450 
-1.21 -1.07 1.0000 -12 -9 3 
811 390 680 -1.21 1.07 1.0000 
11 9 -3 274 200 220 
-0.84 0.38 1.0000 11 9 -3 
24 770 10 -0.84 0.38 1.0000 
-11 -9 3 571 280 490 
-0.84 -0.38 1.0000 -11 -9 3 
342 360 280 -0.84 -0.38 1.0000 
10 9 -3 758 710 600 
-1.45 -0.67 1.0000 10 9 -3 
474 210 350 -1.45 -0.67 1.0000 
-10 -9 3 306 340 210 
-1.45 0.67 1.0000 -10 -9 3 
232 290 150 -1.45 0.67 1.0000 
9 9 -3 611 780 330 
3.16 -0.43 1.0000 9 9 -3 
45 210 -180 3.16 -0.43 1.0000 
-9 -9 3 45 300 -340 
3.16 0.43 1.0000 -9 -9 3 
207 340 60 3.16 0.43 1.0000 
8 9 -3 6396 900 5359 
3.21 0.22 1.0000 8 9 -3 
7550 540 6419 3.21 0.22 1.0000 
-8 -9 3 6794 580 5729 
3.21 -0.22 1.0000 -8 -9 3 
7717 610 6579 3.21 -0.22 1.0000 
7 9 -3 1061 760 2370 
-7.35 -2.63 1.0000 7 9 -3 
579 230 1610 -7.35 -2.63 1.0000 
-7 -9 3 383 360 1240 
-7.35 2.63 1.0000 -7 -9 3 
490 330 1430 -7.35 2.63 1.0000 
6 9 -3 3796 890 5469 
5.70 2.70 1.0000 6 9 -3 
3722 470 5379 5.70 2.70 1.0000 
-6 -9 3 4211 610 5929 
5.70 -2.70 1.0000 -6 -9 3 
3198 510 4710 5.70 -2.70 1.0000 
5 9 -3 173 240 970 
-8.51 -1.02 1.0000 5 9 -3 
157 730 930 -8.51 -1.02 1.0000 
-5 -9 3 75 310 710 
-8.51 1.02 1.0000 -5 -9 3 
203 470 1040 -8.51 1.02 1.0000 
4 9 -3 1781 840 4200 
10.11 6.01 1.0000 4 9 -3 
2677 490 5549 10.11 6.01 1.0000 
-4 -9 3 2245 520 4830 
10.11 -6.01 1.0000 -4 -9 3 
2762 670 5589 10.11 -6.01 1.0000 
3 9 -3 70080 6109 78492 
7.33 -0.99 1.0000 3 9 -3 
74175 6369 82822 7.33 -0.99 1.0000 
-3 -9 3 70691 6189 79172 
7.33 0.99 1.0000 -3 -9 3 
69690 6099 78112 7.33 0.99 1.0000 
2 9 -3 2932 330 2190 
4.66 -4.63 1.0000 2 9 -3 
2136 690 1490 4.66 -4.63 1.0000 
-2 -9 3 3357 370 2470 
4.66 4.63 1.0000 -2 -9 3 
2887 590 2060 4.66 4.63 1.0000 
1 9 -3 35635 3230 41016 
-6.46 -1.98 1.0000 1 9 -3 
32963 3040 38146 -6.46 -1.98 1.0000 
-1 -9 3 40021 3430 45645 
-6.46 1.98 1.0000 -1 -9 3 
32910 3040 38026 -6.46 1.98 1.0000 
0 9 -3 6331 1260 14319 
-18.34 -7.20 1.0000 0 9 -3 
6232 1160 14169 -18.34 -7.20 1.0000 
0 -9 3 6185 1140 14099 
-18.34 7.20 1.0000 0 -9 3 
6542 1280 14639 -18.34 7.20 1.0000 
-1 9 -3 26203 3000 36976 
-14.43 1.41 1.0000 -1 9 -3 
29535 3140 40916 -14.43 1.41 1.0000 
1 -9 3 29236 3110 40586 
-14.43 -1.41 1.0000 1 -9 3 
27999 3120 39126 -14.43 -1.41 1.0000 
-2 9 -3 51494 3670 48495 
3.18 -0.26 1.0000 -2 9 -3 
44769 3400 41976 3.18 -0.26 1.0000 
2 -9 3 43491 3390 40736 
3.18 0.26 1.0000 2 -9 3 
55235 3830 52125 3.18 0.26 1.0000 
-3 9 -3 158162 13429 172053 
8.04 3.23 1.0000 -3 9 -3 
170479 14009 184892 8.04 3.23 1.0000 
3 -9 3 164868 13729 178912 
8.04 -3.23 1.0000 3 -9 3 
156302 13369 169983 8.04 -3.23 1.0000 
-4 9 -3 4639 680 7139 
7.75 -3.44 1.0000 4 -9 3 
4867 630 7469 7.75 3.44 1.0000 
4 -9 3 6913 900 9969 
7.75 3.44 1.0000 -5 9 -3 
1856 410 1290 3.39 2.18 1.0000 
-6 9 -3 12468 1180 15188 
-5.44 2.33 1.0000 -6 9 -3 
11106 1180 13679 -5.44 2.33 1.0000 
6 -9 3 11057 1140 13619 
-5.44 -2.33 1.0000 6 -9 3 
13617 1330 16448 -5.44 -2.33 1.0000 
-7 9 -3 420 380 250 
-2.23 -2.81 1.0000 -7 9 -3 
968 140 720 -2.23 -2.81 1.0000 
7 -9 3 1341 390 1040 
-2.23 2.81 1.0000 7 -9 3 
784 110 550 -2.23 2.81 1.0000 
-8 9 -3 4198 360 4210 
-0.05 1.63 1.0000 -8 9 -3 
2494 520 2500 -0.05 1.63 1.0000 
8 -9 3 4283 350 4330 
-0.05 -1.63 1.0000 8 -9 3 
4144 470 4190 -0.05 -1.63 1.0000 
-9 9 -3 1135 200 1820 
4.18 1.28 1.0000 -9 9 -3 
85 440 -20 4.18 1.28 1.0000 
9 -9 3 936 190 1560 
4.18 -1.28 1.0000 9 -9 3 
1331 340 2060 4.18 -1.28 1.0000 
-10 9 -3 1119 180 1130 
0.09 -0.36 1.0000 -10 9 -3 
295 440 300 0.09 -0.36 1.0000 
10 -9 3 956 270 970 
0.09 0.36 1.0000 10 -9 3 
788 170 800 0.09 0.36 1.0000 
-11 9 -3 37 160 -10 
-2.80 -0.70 1.0000 -11 9 -3 
105 470 20 -2.80 -0.70 1.0000 
11 -9 3 37 270 -20 
-2.80 0.70 1.0000 11 -9 3 
106 180 20 -2.80 0.70 1.0000 
-13 9 -3 5 220 -30 
-0.80 -0.69 1.0000 13 -9 3 
191 270 160 -0.80 0.69 1.0000 
11 8 -3 2060 750 1780 
1.63 -1.30 1.0000 11 8 -3 
2510 270 2200 1.63 -1.30 1.0000 
-11 -8 3 2681 410 2340 
1.63 1.30 1.0000 -11 -8 3 
3246 350 2870 1.63 1.30 1.0000 
10 8 -3 114 190 40 
2.12 -1.33 1.0000 10 8 -3 
1548 760 1260 2.12 -1.33 1.0000 
-10 -8 3 261 320 140 
2.12 1.33 1.0000 -10 -8 3 
427 280 270 2.12 1.33 1.0000 
9 8 -3 2171 790 2660 
-2.35 -0.50 1.0000 9 8 -3 
2761 320 3310 -2.35 -0.50 1.0000 
-9 -8 3 2421 380 2930 
-2.35 0.50 1.0000 -9 -8 3 
2785 400 3330 -2.35 0.50 1.0000 
8 8 -3 1422 220 1520 
-0.60 -0.05 1.0000 8 8 -3 
1480 690 1580 -0.60 -0.05 1.0000 
-8 -8 3 1345 300 1440 
-0.60 0.05 1.0000 -8 -8 3 
1172 320 1260 -0.60 0.05 1.0000 
7 8 -3 6635 790 4890 
-5.43 -2.24 1.0000 7 8 -3 
7444 470 5589 -5.43 -2.24 1.0000 
-7 -8 3 6456 520 4780 
-5.43 2.24 1.0000 -7 -8 3 
7538 530 5719 -5.43 2.24 1.0000 
6 8 -3 8725 1210 11319 
6.04 2.60 1.0000 -6 -8 3 
10821 1080 13639 6.04 -2.60 1.0000 
5 8 -3 7214 600 7219 
-0.01 0.18 1.0000 5 8 -3 
7874 930 7879 -0.01 0.18 1.0000 
-5 -8 3 7093 630 7099 
-0.01 -0.18 1.0000 -5 -8 3 
6983 710 6989 -0.01 -0.18 1.0000 
4 8 -3 3623 570 6689 
10.24 0.05 1.0000 4 8 -3 
3374 840 6349 10.24 0.05 1.0000 
-4 -8 3 3815 610 6949 
10.24 -0.05 1.0000 -4 -8 3 
3520 710 6549 10.24 -0.05 1.0000 
3 8 -3 10399 1170 12969 
-5.65 0.59 1.0000 3 8 -3 
9461 970 11919 -5.65 0.59 1.0000 
-3 -8 3 10045 1020 12579 
-5.65 -0.59 1.0000 -3 -8 3 
9252 1080 11689 -5.65 -0.59 1.0000 
2 8 -3 20334 1740 22198 
-2.96 -1.80 1.0000 2 8 -3 
21856 1910 23788 -2.96 -1.80 1.0000 
-2 -8 3 20468 1810 22268 
-2.96 1.80 1.0000 -2 -8 3 
19165 1690 20908 -2.96 1.80 1.0000 
1 8 -3 912 270 820 
8.31 15.75 1.0000 1 8 -3 
2341 620 3750 8.31 15.75 1.0000 
-1 -8 3 1008 510 1170 
8.31 -15.75 1.0000 -1 -8 3 
1099 280 1420 8.31 -15.75 1.0000 
0 8 -3 8024 650 5189 
-8.35 0.67 1.0000 0 8 -3 
6578 430 4040 -8.35 0.67 1.0000 
0 -8 3 8340 680 5429 
-8.35 -0.67 1.0000 0 -8 3 
6632 400 4070 -8.35 -0.67 1.0000 
-1 8 -3 7224 1110 13469 
14.69 1.91 1.0000 -1 8 -3 
8288 1250 14909 14.69 1.91 1.0000 
1 -8 3 7386 1100 13689 
14.69 -1.91 1.0000 1 -8 3 
8347 1300 14988 14.69 -1.91 1.0000 
-2 8 -3 15389 1090 13709 
-7.17 -19.12 1.0000 -2 8 -3 
14515 1090 12829 -7.17 -19.12 1.0000 
2 -8 3 13552 1150 12279 
-7.17 19.12 1.0000 2 -8 3 
15654 1100 14429 -7.17 19.12 1.0000 
-3 8 -3 159823 12139 164124 
2.52 1.02 1.0000 -3 8 -3 
134676 10989 138626 2.52 1.02 1.0000 
3 -8 3 151155 11729 155314 
2.52 -1.02 1.0000 3 -8 3 
131111 10849 134986 2.52 -1.02 1.0000 
-4 8 -3 52350 5069 65953 
-13.27 -0.99 1.0000 -4 8 -3 
51967 5049 65523 -13.27 -0.99 1.0000 
4 -8 3 51027 4990 64434 
-13.27 0.99 1.0000 4 -8 3 
49480 4950 62694 -13.27 0.99 1.0000 
-5 8 -3 30073 2500 32327 
-2.87 -3.80 1.0000 -5 8 -3 
29986 2510 32237 -2.87 -3.80 1.0000 
5 -8 3 29018 2450 31147 
-2.87 3.80 1.0000 5 -8 3 
29509 2510 31657 -2.87 3.80 1.0000 
-6 8 -3 87 340 -520 
4.30 1.05 1.0000 6 -8 3 
655 400 1200 4.30 -1.05 1.0000 
-7 8 -3 2681 400 4520 
7.32 -0.52 1.0000 7 -8 3 
3481 430 5539 7.32 0.52 1.0000 
7 -8 3 3204 520 5189 
7.32 0.52 1.0000 -8 8 -3 
58 360 -70 2.49 2.63 1.0000 
-8 8 -3 58 120 -40 
2.49 2.63 1.0000 8 -8 3 
95 270 270 2.49 -2.63 1.0000 
8 -8 3 11 100 80 
2.49 -2.63 1.0000 -9 8 -3 
556 130 430 -3.96 1.95 1.0000 
-9 8 -3 87 400 -340 
-3.96 1.95 1.0000 9 -8 3 
966 140 600 -3.96 -1.95 1.0000 
9 -8 3 530 250 260 
-3.96 -1.95 1.0000 -10 8 -3 
9 130 60 -2.57 2.69 1.0000 
-11 8 -3 649 530 560 
-0.87 0.52 1.0000 -11 8 -3 
5 160 -170 -0.87 0.52 1.0000 
11 -8 3 204 200 160 
-0.87 -0.52 1.0000 11 -8 3 
24 210 10 -0.87 -0.52 1.0000 
-12 8 -3 9 510 -100 
0.42 -1.38 1.0000 -12 8 -3 
133 180 190 0.42 -1.38 1.0000 
12 -8 3 257 220 340 
0.42 1.38 1.0000 12 -8 3 
172 240 240 0.42 1.38 1.0000 
-13 8 -3 234 210 350 
-0.92 -1.90 1.0000 13 -8 3 
226 280 330 -0.92 1.90 1.0000 
13 7 -3 295 650 200 
-2.23 2.44 1.0000 -13 -7 3 
567 350 470 -2.23 -2.44 1.0000 
12 7 -3 3362 710 3500 
-0.56 1.66 1.0000 12 7 -3 
3333 340 3470 -0.56 1.66 1.0000 
-12 -7 3 3228 440 3390 
-0.56 -1.66 1.0000 -12 -7 3 
3452 400 3620 -0.56 -1.66 1.0000 
11 7 -3 465 680 600 
-2.80 2.13 1.0000 11 7 -3 
55 160 -60 -2.80 2.13 1.0000 
-11 -7 3 55 240 -70 
-2.80 -2.13 1.0000 -11 -7 3 
55 330 -100 -2.80 -2.13 1.0000 
10 7 -3 180 680 -580 
6.17 -1.54 1.0000 10 7 -3 
5 170 220 6.17 -1.54 1.0000 
-10 -7 3 65 290 460 
6.17 1.54 1.0000 -10 -7 3 
25 240 70 6.17 1.54 1.0000 
9 7 -3 1262 630 810 
-3.50 -4.11 1.0000 9 7 -3 
2160 210 1580 -3.50 -4.11 1.0000 
-9 -7 3 2008 290 1460 
-3.50 4.11 1.0000 -9 -7 3 
1767 280 1250 -3.50 4.11 1.0000 
8 7 -3 1591 240 2130 
2.97 0.06 1.0000 8 7 -3 
1342 650 1840 2.97 0.06 1.0000 
-8 -7 3 1498 300 2020 
2.97 -0.06 1.0000 -8 -7 3 
1575 340 2110 2.97 -0.06 1.0000 
7 7 -3 15202 1260 12839 
-4.75 0.63 1.0000 -7 -7 3 
17914 1190 15328 -4.75 -0.63 1.0000 
6 7 -3 17791 1920 23118 
-8.51 -5.44 1.0000 6 7 -3 
17686 1790 22998 -8.51 -5.44 1.0000 
-6 -7 3 16837 1780 21888 
-8.51 5.44 1.0000 -6 -7 3 
18600 1850 23898 -8.51 5.44 1.0000 
5 7 -3 72430 4550 58194 
13.89 12.70 1.0000 5 7 -3 
71743 4460 57574 13.89 12.70 1.0000 
-5 -7 3 69946 4410 56314 
13.89 -12.70 1.0000 -5 -7 3 
72534 4530 58654 13.89 -12.70 1.0000 
4 7 -3 433 600 2850 
-13.85 -10.12 1.0000 4 7 -3 
440 290 2870 -13.85 -10.12 1.0000 
-4 -7 3 354 320 2650 
-13.85 10.12 1.0000 -4 -7 3 
320 450 2540 -13.85 10.12 1.0000 
3 7 -3 3253 580 1200 
11.29 -0.75 1.0000 3 7 -3 
2685 210 860 11.29 -0.75 1.0000 
-3 -7 3 2662 460 770 
11.29 0.75 1.0000 -3 -7 3 
2237 250 550 11.29 0.75 1.0000 
2 7 -3 4735 720 6049 
-3.77 -5.45 1.0000 2 7 -3 
4229 490 5469 -3.77 -5.45 1.0000 
-2 -7 3 3980 490 5179 
-3.77 5.45 1.0000 -2 -7 3 
4554 650 5839 -3.77 5.45 1.0000 
1 7 -3 37357 3380 44536 
7.51 9.32 1.0000 1 7 -3 
31251 3030 37816 7.51 9.32 1.0000 
-1 -7 3 32178 3050 38316 
7.51 -9.32 1.0000 -1 -7 3 
36062 3280 42566 7.51 -9.32 1.0000 
0 7 -3 950 480 320 
-18.42 7.77 1.0000 0 7 -3 
793 270 650 -18.42 7.77 1.0000 
0 -7 3 787 200 440 
-18.42 -7.77 1.0000 0 -7 3 
616 540 1180 -18.42 -7.77 1.0000 
-1 7 -3 540 230 -240 
11.02 0.29 1.0000 -1 7 -3 
8 420 490 11.02 0.29 1.0000 
1 -7 3 540 490 -170 
11.02 -0.29 1.0000 1 -7 3 
109 160 170 11.02 -0.29 1.0000 
-2 7 -3 9812 680 7949 
4.78 1.94 1.0000 -2 7 -3 
8922 600 7149 4.78 1.94 1.0000 
2 -7 3 9201 750 7389 
4.78 -1.94 1.0000 2 -7 3 
8172 550 6469 4.78 -1.94 1.0000 
-3 7 -3 5061 280 2220 
11.51 -0.78 1.0000 -3 7 -3 
3429 240 1190 11.51 -0.78 1.0000 
3 -7 3 4343 210 1730 
11.51 0.78 1.0000 3 -7 3 
4750 440 1990 11.51 0.78 1.0000 
-4 7 -3 83700 6979 88711 
-3.42 13.90 1.0000 -4 7 -3 
99564 7729 105099 -3.42 13.90 1.0000 
4 -7 3 85764 7089 91361 
-3.42 -13.90 1.0000 4 -7 3 
81850 6939 87301 -3.42 -13.90 1.0000 
-5 7 -3 18672 1230 14869 
-6.97 -1.14 1.0000 -5 7 -3 
20514 1290 16518 -6.97 -1.14 1.0000 
5 -7 3 21385 1330 17318 
-6.97 1.14 1.0000 5 -7 3 
20150 1320 16208 -6.97 1.14 1.0000 
-6 7 -3 82245 6029 80262 
-1.71 -4.95 1.0000 -6 7 -3 
71640 5549 69783 -1.71 -4.95 1.0000 
6 -7 3 78818 5859 76992 
-1.71 4.95 1.0000 6 -7 3 
73520 5649 71753 -1.71 4.95 1.0000 
-8 7 -3 7629 820 10359 
6.83 -1.90 1.0000 -8 7 -3 
6301 870 8799 6.83 -1.90 1.0000 
8 -7 3 8609 910 11519 
6.83 1.90 1.0000 8 -7 3 
8454 870 11339 6.83 1.90 1.0000 
-9 7 -3 252 120 270 
-0.19 1.10 1.0000 -9 7 -3 
262 370 280 -0.19 1.10 1.0000 
9 -7 3 294 180 310 
-0.19 -1.10 1.0000 9 -7 3 
207 130 220 -0.19 -1.10 1.0000 
-10 7 -3 677 150 530 
1.42 0.05 1.0000 -10 7 -3 
401 440 290 1.42 0.05 1.0000 
10 -7 3 888 190 720 
1.42 -0.05 1.0000 10 -7 3 
877 190 710 1.42 -0.05 1.0000 
-11 7 -3 801 190 1150 
-1.79 4.52 1.0000 -11 7 -3 
105 490 -260 -1.79 4.52 1.0000 
11 -7 3 557 240 860 
-1.79 -4.52 1.0000 11 -7 3 
512 180 800 -1.79 -4.52 1.0000 
-12 7 -3 24 560 -100 
-1.49 1.77 1.0000 -12 7 -3 
185 190 120 -1.49 1.77 1.0000 
12 -7 3 24 270 -20 
-1.49 -1.77 1.0000 12 -7 3 
143 180 80 -1.49 -1.77 1.0000 
-13 7 -3 1 210 -110 
0.35 -0.14 1.0000 13 -7 3 
1 300 -330 0.35 0.14 1.0000 
14 6 -3 224 520 270 
1.75 -1.04 1.0000 -14 -6 3 
28 340 30 1.75 1.04 1.0000 
13 6 -3 38 740 -510 
-2.70 -1.16 1.0000 -13 -6 3 
151 320 330 -2.70 1.16 1.0000 
12 6 -3 367 670 320 
0.71 0.93 1.0000 12 6 -3 
483 170 430 0.71 0.93 1.0000 
-12 -6 3 631 320 570 
0.71 -0.93 1.0000 -12 -6 3 
620 250 560 0.71 -0.93 1.0000 
11 6 -3 4754 420 4820 
0.12 1.47 1.0000 11 6 -3 
4208 770 4270 0.12 1.47 1.0000 
-11 -6 3 4668 500 4700 
0.12 -1.47 1.0000 -11 -6 3 
5055 490 5089 0.12 -1.47 1.0000 
10 6 -3 33 150 -70 
0.24 2.70 1.0000 10 6 -3 
428 610 620 0.24 2.70 1.0000 
-10 -6 3 33 240 -10 
0.24 -2.70 1.0000 -10 -6 3 
47 260 80 0.24 -2.70 1.0000 
9 6 -3 2005 570 1840 
0.98 -1.43 1.0000 9 6 -3 
1828 200 1670 0.98 -1.43 1.0000 
-9 -6 3 2047 300 1870 
0.98 1.43 1.0000 -9 -6 3 
1691 260 1530 0.98 1.43 1.0000 
8 6 -3 36 160 -120 
-2.44 -1.49 1.0000 8 6 -3 
36 560 -690 -2.44 -1.49 1.0000 
-8 -6 3 36 210 -120 
-2.44 1.49 1.0000 -8 -6 3 
36 280 -40 -2.44 1.49 1.0000 
7 6 -3 35786 2940 37886 
-2.40 7.55 1.0000 7 6 -3 
36706 3070 38836 -2.40 7.55 1.0000 
-7 -6 3 35793 2970 38036 
-2.40 -7.55 1.0000 -7 -6 3 
35126 2930 37346 -2.40 -7.55 1.0000 
6 6 -3 25188 2770 35966 
-14.19 -8.00 1.0000 6 6 -3 
23551 2770 33997 -14.19 -8.00 1.0000 
-6 -6 3 24131 2730 34437 
-14.19 8.00 1.0000 -6 -6 3 
26648 2850 37446 -14.19 8.00 1.0000 
5 6 -3 4358 510 -300 
31.27 1.71 1.0000 5 6 -3 
2599 160 230 31.27 1.71 1.0000 
-5 -6 3 3664 330 30 
31.27 -1.71 1.0000 -5 -6 3 
2891 200 150 31.27 -1.71 1.0000 
4 6 -3 25812 2050 26717 
1.34 -2.37 1.0000 4 6 -3 
24192 2060 25067 1.34 -2.37 1.0000 
-4 -6 3 25039 2020 25987 
1.34 2.37 1.0000 -4 -6 3 
24206 2020 25137 1.34 2.37 1.0000 
3 6 -3 197 530 -520 
3.73 5.51 1.0000 -3 -6 3 
470 230 530 3.73 -5.51 1.0000 
2 6 -3 1351 750 9079 
-37.01 -18.94 1.0000 2 6 -3 
1695 970 10889 -37.01 -18.94 1.0000 
-2 -6 3 2041 870 9619 
-37.01 18.94 1.0000 -2 -6 3 
1829 730 8449 -37.01 18.94 1.0000 
1 6 -3 1129 500 80 
-12.03 -7.02 1.0000 1 6 -3 
862 230 -20 -12.03 -7.02 1.0000 
-1 -6 3 1896 210 680 
-12.03 7.02 1.0000 -1 -6 3 
1131 450 120 -12.03 7.02 1.0000 
0 6 -3 24220 1250 15618 
15.32 11.06 1.0000 0 6 -3 
25587 1370 16738 15.32 11.06 1.0000 
0 -6 3 25926 1420 17708 
15.32 -11.06 1.0000 0 -6 3 
22593 1210 14919 15.32 -11.06 1.0000 
-1 6 -3 3323 480 2970 
2.00 -3.27 1.0000 -1 6 -3 
4545 370 4140 2.00 -3.27 1.0000 
1 -6 3 4695 350 4170 
2.00 3.27 1.0000 1 -6 3 
2878 510 2460 2.00 3.27 1.0000 
-2 6 -3 17396 3140 39626 
31.79 3.50 1.0000 2 -6 3 
20640 3400 44416 31.79 -3.50 1.0000 
-3 6 -3 70973 7179 92361 
-17.53 -7.52 1.0000 3 -6 3 
72878 7259 94431 -17.53 7.52 1.0000 
-4 6 -3 4797 240 1690 
-14.69 6.25 1.0000 4 -6 3 
6610 380 2740 -14.69 -6.25 1.0000 
4 -6 3 4370 210 1330 
-14.69 -6.25 1.0000 -5 6 -3 
51454 3020 39086 -13.82 0.01 1.0000 
-5 6 -3 51145 3020 38816 
-13.82 0.01 1.0000 5 -6 3 
50559 3000 38306 -13.82 -0.01 1.0000 
5 -6 3 51650 3050 39256 
-13.82 -0.01 1.0000 -6 6 -3 
196 260 740 17.57 7.41 1.0000 
-6 6 -3 93 160 1050 
17.57 7.41 1.0000 6 -6 3 
82 160 1350 17.57 -7.41 1.0000 
6 -6 3 89 270 1270 
17.57 -7.41 1.0000 -7 6 -3 
19360 1160 14229 9.49 4.13 1.0000 
-7 6 -3 18755 1100 13709 
9.49 4.13 1.0000 7 -6 3 
19980 1150 14839 9.49 -4.13 1.0000 
7 -6 3 20395 1190 15198 
9.49 -4.13 1.0000 -8 6 -3 
5120 670 6799 3.86 -7.70 1.0000 
-8 6 -3 5521 590 7269 
3.86 -7.70 1.0000 8 -6 3 
6485 650 8419 3.86 7.70 1.0000 
8 -6 3 5761 630 7579 
3.86 7.70 1.0000 -9 6 -3 
135 350 530 -5.38 -0.52 1.0000 
-9 6 -3 403 150 990 
-5.38 -0.52 1.0000 9 -6 3 
283 180 790 -5.38 0.52 1.0000 
9 -6 3 388 180 960 
-5.38 0.52 1.0000 -10 6 -3 
139 470 -20 -5.28 -1.87 1.0000 
-10 6 -3 777 200 1540 
-5.28 -1.87 1.0000 10 -6 3 
1190 230 2090 -5.28 1.87 1.0000 
10 -6 3 997 250 1830 
-5.28 1.87 1.0000 -11 6 -3 
2769 280 2880 0.50 -1.30 1.0000 
11 -6 3 2109 250 2220 
0.50 1.30 1.0000 11 -6 3 
2597 340 2720 0.50 1.30 1.0000 
-12 6 -3 6 560 -70 
0.55 0.98 1.0000 -12 6 -3 
128 190 180 0.55 0.98 1.0000 
12 -6 3 198 160 250 
0.55 -0.98 1.0000 12 -6 3 
306 290 370 0.55 -0.98 1.0000 
14 5 -3 442 650 550 
1.14 0.20 1.0000 -14 -5 3 
146 330 210 1.14 -0.20 1.0000 
13 5 -3 37 170 120 
1.20 -2.13 1.0000 13 5 -3 
98 590 220 1.20 -2.13 1.0000 
-13 -5 3 27 220 -80 
1.20 2.13 1.0000 -13 -5 3 
70 310 180 1.20 2.13 1.0000 
12 5 -3 809 640 780 
-0.28 -1.42 1.0000 12 5 -3 
769 170 740 -0.28 -1.42 1.0000 
-12 -5 3 1241 330 1230 
-0.28 1.42 1.0000 -12 -5 3 
1011 240 1000 -0.28 1.42 1.0000 
11 5 -3 771 160 960 
1.10 -2.80 1.0000 11 5 -3 
709 590 890 1.10 -2.80 1.0000 
-11 -5 3 532 230 710 
1.10 2.80 1.0000 -11 -5 3 
415 260 570 1.10 2.80 1.0000 
10 5 -3 8924 1070 11579 
-6.23 2.31 1.0000 10 5 -3 
8189 860 10739 -6.23 2.31 1.0000 
-10 -5 3 8399 900 11029 
-6.23 -2.31 1.0000 -10 -5 3 
7834 860 10379 -6.23 -2.31 1.0000 
9 5 -3 17266 1200 13259 
7.77 3.47 1.0000 9 5 -3 
16810 1020 12859 7.77 3.47 1.0000 
-9 -5 3 16374 1020 12539 
7.77 -3.47 1.0000 -9 -5 3 
17171 1060 13239 7.77 -3.47 1.0000 
8 5 -3 28 140 240 
-5.22 -6.78 1.0000 8 5 -3 
326 520 -520 -5.22 -6.78 1.0000 
-8 -5 3 46 250 160 
-5.22 6.78 1.0000 -8 -5 3 
326 200 -400 -5.22 6.78 1.0000 
7 5 -3 33336 1700 22358 
15.80 3.90 1.0000 7 5 -3 
30801 1710 20288 15.80 3.90 1.0000 
-7 -5 3 29853 1600 19568 
15.80 -3.90 1.0000 -7 -5 3 
33575 1720 22608 15.80 -3.90 1.0000 
6 5 -3 48490 2910 37766 
-12.95 9.77 1.0000 6 5 -3 
48343 2970 37636 -12.95 9.77 1.0000 
-6 -5 3 46721 2860 36036 
-12.95 -9.77 1.0000 -6 -5 3 
48959 2930 38016 -12.95 -9.77 1.0000 
5 5 -3 281 170 1040 
-18.78 1.41 1.0000 5 5 -3 
484 510 460 -18.78 1.41 1.0000 
-5 -5 3 355 300 490 
-18.78 -1.41 1.0000 -5 -5 3 
169 200 860 -18.78 -1.41 1.0000 
3 5 -3 51184 3110 39026 
14.89 -14.72 1.0000 3 5 -3 
55031 3220 42436 14.89 -14.72 1.0000 
-3 -5 3 50760 3060 38336 
14.89 14.72 1.0000 -3 -5 3 
53913 3160 41116 14.89 14.72 1.0000 
2 5 -3 12345 2430 32417 
27.06 29.84 1.0000 2 5 -3 
8739 2090 25927 27.06 29.84 1.0000 
-2 -5 3 11169 2320 30217 
27.06 -29.84 1.0000 -2 -5 3 
8566 2070 25457 27.06 -29.84 1.0000 
1 5 -3 64199 6639 86201 
-17.84 -15.12 1.0000 1 5 -3 
63624 6629 85531 -17.84 -15.12 1.0000 
-1 -5 3 63402 6569 84692 
-17.84 15.12 1.0000 -1 -5 3 
64399 6639 85851 -17.84 15.12 1.0000 
0 5 -3 31472 2800 36586 
-6.24 -5.58 1.0000 0 5 -3 
28110 2610 32947 -6.24 -5.58 1.0000 
0 -5 3 31809 2810 36736 
-6.24 5.58 1.0000 0 -5 3 
27762 2580 32367 -6.24 5.58 1.0000 
-1 5 -3 1363 910 11369 
-30.57 -15.49 1.0000 -1 5 -3 
1905 1030 12909 -30.57 -15.49 1.0000 
1 -5 3 1398 1000 11939 
-30.57 15.49 1.0000 1 -5 3 
924 860 10449 -30.57 15.49 1.0000 
-2 5 -3 3568 150 150 
34.07 -2.16 1.0000 -2 5 -3 
5179 240 -110 34.07 -2.16 1.0000 
2 -5 3 5179 130 0 
34.07 2.16 1.0000 2 -5 3 
2688 350 410 34.07 2.16 1.0000 
-3 5 -3 883 400 4440 
-16.85 8.00 1.0000 -3 5 -3 
1022 390 4760 -16.85 8.00 1.0000 
3 -5 3 604 450 3770 
-16.85 -8.00 1.0000 3 -5 3 
1106 410 4970 -16.85 -8.00 1.0000 
-4 5 -3 16217 1980 24418 
13.73 -0.38 1.0000 4 -5 3 
20542 2210 29677 13.73 0.38 1.0000 
-5 5 -3 474 290 2920 
-15.53 6.23 1.0000 5 -5 3 
1073 340 4360 -15.53 -6.23 1.0000 
5 -5 3 574 350 3230 
-15.53 -6.23 1.0000 -6 5 -3 
120569 9059 120958 0.47 -13.45 1.0000 
-6 5 -3 106511 8409 106829 
0.47 -13.45 1.0000 6 -5 3 
113060 8679 112869 0.47 13.45 1.0000 
6 -5 3 107914 8459 107709 
0.47 13.45 1.0000 -7 5 -3 
1479 200 2010 7.47 10.46 1.0000 
-7 5 -3 716 310 760 
7.47 10.46 1.0000 7 -5 3 
1161 200 1550 7.47 -10.46 1.0000 
7 -5 3 1723 260 2380 
7.47 -10.46 1.0000 -9 5 -3 
2559 400 1640 4.94 -2.68 1.0000 
-9 5 -3 2509 190 1600 
4.94 -2.68 1.0000 9 -5 3 
2891 240 1900 4.94 2.68 1.0000 
9 -5 3 2878 220 1890 
4.94 2.68 1.0000 -10 5 -3 
319 150 270 -1.76 -3.11 1.0000 
-10 5 -3 853 450 810 
-1.76 -3.11 1.0000 10 -5 3 
547 230 570 -1.76 3.11 1.0000 
10 -5 3 317 150 320 
-1.76 3.11 1.0000 -12 5 -3 
205 560 230 -0.32 -1.31 1.0000 
-12 5 -3 794 210 850 
-0.32 -1.31 1.0000 12 -5 3 
767 160 810 -0.32 1.31 1.0000 
12 -5 3 1029 300 1080 
-0.32 1.31 1.0000 -13 5 -3 
241 440 310 -0.85 -0.85 1.0000 
-13 5 -3 121 220 170 
-0.85 -0.85 1.0000 13 -5 3 
6 330 -140 -0.85 0.85 1.0000 
-14 5 -3 231 240 220 
-0.17 -0.05 1.0000 14 -5 3 
0 340 -30 -0.17 0.05 1.0000 
13 4 -3 991 580 900 
0.70 0.16 1.0000 13 4 -3 
494 160 430 0.70 0.16 1.0000 
-13 -4 3 525 310 460 
0.70 -0.16 1.0000 -13 -4 3 
233 220 190 0.70 -0.16 1.0000 
12 4 -3 10 540 -380 
-0.90 -1.16 1.0000 12 4 -3 
1 140 10 -0.90 -1.16 1.0000 
-12 -4 3 10 210 -150 
-0.90 1.16 1.0000 -12 -4 3 
5 280 20 -0.90 1.16 1.0000 
11 4 -3 26 140 90 
3.57 -3.05 1.0000 11 4 -3 
98 510 -310 3.57 -3.05 1.0000 
-11 -4 3 98 240 -160 
3.57 3.05 1.0000 -11 -4 3 
40 220 220 3.57 3.05 1.0000 
10 4 -3 9198 760 9549 
-0.80 -1.61 1.0000 10 4 -3 
9031 910 9379 -0.80 -1.61 1.0000 
-10 -4 3 8930 770 9249 
-0.80 1.61 1.0000 -10 -4 3 
9431 790 9759 -0.80 1.61 1.0000 
9 4 -3 15749 1300 15058 
-1.40 2.10 1.0000 -9 -4 3 
15878 1200 15148 -1.40 -2.10 1.0000 
8 4 -3 9854 670 6049 
-10.30 1.96 1.0000 8 4 -3 
9585 480 5839 -10.30 1.96 1.0000 
-8 -4 3 9441 490 5689 
-10.30 -1.96 1.0000 -8 -4 3 
9813 520 5979 -10.30 -1.96 1.0000 
7 4 -3 139 130 0 
4.71 -3.01 1.0000 7 4 -3 
19 430 220 4.71 -3.01 1.0000 
-7 -4 3 139 230 -30 
4.71 3.01 1.0000 -7 -4 3 
139 170 -160 4.71 3.01 1.0000 
6 4 -3 39455 4080 52485 
14.38 2.97 1.0000 6 4 -3 
42051 4250 55474 14.38 2.97 1.0000 
-6 -4 3 38425 4030 51235 
14.38 -2.97 1.0000 -6 -4 3 
39942 4100 52985 14.38 -2.97 1.0000 
4 4 -3 8697 150 450 
35.38 20.86 1.0000 4 4 -3 
8285 440 240 35.38 20.86 1.0000 
-4 -4 3 8568 310 740 
35.38 -20.86 1.0000 -4 -4 3 
8113 170 380 35.38 -20.86 1.0000 
3 4 -3 21533 6609 85341 
-68.63 -8.43 1.0000 3 4 -3 
21583 6629 85441 -68.63 -8.43 1.0000 
-3 -4 3 21824 6629 85831 
-68.63 8.43 1.0000 -3 -4 3 
22202 6679 86581 -68.63 8.43 1.0000 
2 4 -3 1805 770 9649 
25.48 -7.19 1.0000 2 4 -3 
2029 870 10159 25.48 -7.19 1.0000 
-2 -4 3 1937 850 9959 
25.48 7.19 1.0000 -2 -4 3 
1523 740 8989 25.48 7.19 1.0000 
1 4 -3 87317 4710 60644 
-23.38 -1.43 1.0000 1 4 -3 
91231 4840 63914 -23.38 -1.43 1.0000 
-1 -4 3 90016 4790 62874 
-23.38 1.43 1.0000 -1 -4 3 
82035 4510 56234 -23.38 1.43 1.0000 
0 4 -3 154375 8009 103800 
33.54 -0.78 1.0000 0 4 -3 
157115 8099 106049 33.54 -0.78 1.0000 
0 -4 3 157182 8099 106139 
33.54 0.78 1.0000 0 -4 3 
146519 7729 97410 33.54 0.78 1.0000 
-1 4 -3 30067 4800 63434 
37.11 2.98 1.0000 -1 4 -3 
26840 4580 58704 37.11 2.98 1.0000 
1 -4 3 30057 4800 63254 
37.11 -2.98 1.0000 1 -4 3 
24998 4450 55804 37.11 -2.98 1.0000 
-2 4 -3 217231 18568 245765 
-14.06 -1.36 1.0000 -2 4 -3 
204927 17968 232667 -14.06 -1.36 1.0000 
2 -4 3 208377 18138 236306 
-14.06 1.36 1.0000 2 -4 3 
193399 17438 220338 -14.06 1.36 1.0000 
-3 4 -3 226437 18078 236336 
-4.17 15.58 1.0000 -3 4 -3 
223586 17948 233417 -4.17 15.58 1.0000 
3 -4 3 213359 17518 223478 
-4.17 -15.58 1.0000 3 -4 3 
223206 17958 233577 -4.17 -15.58 1.0000 
-4 4 -3 9787 3410 44046 
-52.52 3.89 1.0000 -4 4 -3 
8715 3310 41736 -52.52 3.89 1.0000 
4 -4 3 8809 3330 41946 
-52.52 -3.89 1.0000 4 -4 3 
12747 3690 50115 -52.52 -3.89 1.0000 
-5 4 -3 275568 20348 271883 
1.74 -3.86 1.0000 -5 4 -3 
256553 19498 252995 1.74 -3.86 1.0000 
5 -4 3 253179 19338 249515 
1.74 3.86 1.0000 5 -4 3 
240519 18778 236946 1.74 3.86 1.0000 
-6 4 -3 4577 620 7429 
8.58 -3.58 1.0000 -6 4 -3 
4203 560 6949 8.58 -3.58 1.0000 
6 -4 3 4098 560 6799 
8.58 3.58 1.0000 6 -4 3 
4199 570 6929 8.58 3.58 1.0000 
-7 4 -3 2857 620 7649 
16.18 -3.98 1.0000 -7 4 -3 
2463 650 6989 16.18 -3.98 1.0000 
7 -4 3 3324 670 8549 
16.18 3.98 1.0000 7 -4 3 
3132 650 8239 16.18 3.98 1.0000 
-8 4 -3 8797 670 8229 
-1.50 1.78 1.0000 -8 4 -3 
8425 740 7869 -1.50 1.78 1.0000 
8 -4 3 9873 720 9259 
-1.50 -1.78 1.0000 8 -4 3 
8861 690 8279 -1.50 -1.78 1.0000 
-9 4 -3 15460 1390 17558 
-3.86 1.66 1.0000 -9 4 -3 
14626 1420 16668 -3.86 1.66 1.0000 
9 -4 3 15806 1410 17938 
-3.86 -1.66 1.0000 9 -4 3 
18063 1530 20338 -3.86 -1.66 1.0000 
-10 4 -3 2409 190 1490 
-6.21 5.22 1.0000 -10 4 -3 
961 450 360 -6.21 5.22 1.0000 
10 -4 3 2114 170 1210 
-6.21 -5.22 1.0000 10 -4 3 
1925 260 1060 -6.21 -5.22 1.0000 
-11 4 -3 83 540 -170 
2.80 -3.30 1.0000 11 -4 3 
351 300 260 2.80 3.30 1.0000 
11 -4 3 178 130 90 
2.80 3.30 1.0000 -12 4 -3 
1794 220 830 6.53 -0.97 1.0000 
-12 4 -3 1027 600 340 
6.53 -0.97 1.0000 12 -4 3 
2689 350 1450 6.53 0.97 1.0000 
12 -4 3 2331 170 1190 
6.53 0.97 1.0000 -13 4 -3 
316 240 470 1.82 0.58 1.0000 
-13 4 -3 16 640 -60 
1.82 0.58 1.0000 13 -4 3 
502 170 690 1.82 -0.58 1.0000 
13 -4 3 182 360 300 
1.82 -0.58 1.0000 -14 4 -3 
259 260 200 -0.94 0.19 1.0000 
14 -4 3 4 370 -40 
-0.94 -0.19 1.0000 15 3 -3 
766 520 700 0.60 0.87 1.0000 
-15 -3 3 797 320 730 
0.60 -0.87 1.0000 14 3 -3 
54 590 130 -1.82 -1.14 1.0000 
-14 -3 3 293 210 440 
-1.82 1.14 1.0000 -14 -3 3 
21 310 -30 -1.82 1.14 1.0000 
13 3 -3 1433 560 1110 
2.18 -0.55 1.0000 13 3 -3 
1569 180 1230 2.18 -0.55 1.0000 
-13 -3 3 1933 310 1550 
2.18 0.55 1.0000 -13 -3 3 
1765 230 1400 2.18 0.55 1.0000 
12 3 -3 50 130 120 
-1.72 0.79 1.0000 -12 -3 3 
1 210 10 -1.72 -0.79 1.0000 
11 3 -3 3442 270 2780 
2.82 0.24 1.0000 11 3 -3 
4019 530 3300 2.82 0.24 1.0000 
-11 -3 3 3453 320 2790 
2.82 -0.24 1.0000 -11 -3 3 
4150 330 3420 2.82 -0.24 1.0000 
10 3 -3 33 120 -20 
-2.47 1.12 1.0000 10 3 -3 
33 430 -250 -2.47 1.12 1.0000 
-10 -3 3 98 190 20 
-2.47 -1.12 1.0000 -10 -3 3 
154 190 50 -2.47 -1.12 1.0000 
9 3 -3 5644 530 3310 
-8.62 -6.57 1.0000 9 3 -3 
6438 330 3940 -8.62 -6.57 1.0000 
-9 -3 3 6968 400 4560 
-8.62 6.57 1.0000 -9 -3 3 
5115 330 3050 -8.62 6.57 1.0000 
8 3 -3 426 110 70 
13.24 -2.11 1.0000 8 3 -3 
799 390 -160 13.24 -2.11 1.0000 
-8 -3 3 165 170 260 
13.24 2.11 1.0000 -8 -3 3 
215 200 200 13.24 2.11 1.0000 
7 3 -3 39713 3850 49765 
-11.30 0.73 1.0000 7 3 -3 
41546 3970 51815 -11.30 0.73 1.0000 
-7 -3 3 38467 3790 48385 
-11.30 -0.73 1.0000 -7 -3 3 
38860 3810 48825 -11.30 -0.73 1.0000 
6 3 -3 26305 2690 34377 
9.23 17.25 1.0000 6 3 -3 
27878 2810 36206 9.23 17.25 1.0000 
-6 -3 3 27141 2750 35426 
9.23 -17.25 1.0000 -6 -3 3 
26883 2730 35126 9.23 -17.25 1.0000 
5 3 -3 164072 15898 208099 
-23.44 -14.28 1.0000 5 3 -3 
157894 15608 201120 -23.44 -14.28 1.0000 
-5 -3 3 160782 15708 203840 
-23.44 14.28 1.0000 -5 -3 3 
157222 15538 199820 -23.44 14.28 1.0000 
4 3 -3 44412 4050 51595 
7.73 -2.71 1.0000 4 3 -3 
44180 4010 51345 7.73 -2.71 1.0000 
-4 -3 3 43729 3990 50825 
7.73 2.71 1.0000 -4 -3 3 
50329 4330 57924 7.73 2.71 1.0000 
3 3 -3 27609 3170 42166 
18.20 6.67 1.0000 3 3 -3 
23967 3000 37626 18.20 6.67 1.0000 
-3 -3 3 27518 3150 41736 
18.20 -6.67 1.0000 -3 -3 3 
23564 2950 36816 18.20 -6.67 1.0000 
2 3 -3 67468 5709 72703 
-3.59 14.62 1.0000 2 3 -3 
73981 6029 79502 -3.59 14.62 1.0000 
-2 -3 3 65385 5599 70233 
-3.59 -14.62 1.0000 -2 -3 3 
76615 6139 81932 -3.59 -14.62 1.0000 
1 3 -3 57783 4190 53915 
4.38 10.58 1.0000 1 3 -3 
59039 4230 55134 4.38 10.58 1.0000 
-1 -3 3 57740 4180 53925 
4.38 -10.58 1.0000 -1 -3 3 
57678 4190 53865 4.38 -10.58 1.0000 
0 3 -3 142239 9489 124828 
12.70 -21.02 1.0000 0 3 -3 
138976 9339 121748 12.70 -21.02 1.0000 
0 -3 3 137707 9309 121108 
12.70 21.02 1.0000 0 -3 3 
129219 8969 113089 12.70 21.02 1.0000 
-1 3 -3 1298 250 1850 
-2.22 -5.69 1.0000 -1 3 -3 
1258 180 1800 -2.22 -5.69 1.0000 
1 -3 3 1322 170 1750 
-2.22 5.69 1.0000 1 -3 3 
1067 290 1440 -2.22 5.69 1.0000 
-2 3 -3 418123 33307 439716 
-6.02 -27.07 1.0000 -2 3 -3 
386316 31827 406959 -6.02 -27.07 1.0000 
2 -3 3 430812 33797 450915 
-6.02 27.07 1.0000 2 -3 3 
372059 31107 390531 -6.02 27.07 1.0000 
-3 3 -3 48794 3090 39376 
11.12 6.45 1.0000 -3 3 -3 
60613 3590 50085 11.12 6.45 1.0000 
3 -3 3 47771 3050 38406 
11.12 -6.45 1.0000 3 -3 3 
47159 3020 37856 11.12 -6.45 1.0000 
-4 3 -3 33880 5029 66793 
-33.50 14.68 1.0000 -4 3 -3 
29556 4750 60634 -33.50 14.68 1.0000 
4 -3 3 29483 4740 60224 
-33.50 -14.68 1.0000 4 -3 3 
31503 4860 63114 -33.50 -14.68 1.0000 
-5 3 -3 24699 1280 16208 
15.46 9.34 1.0000 5 -3 3 
25670 1320 17008 15.46 -9.34 1.0000 
-6 3 -3 20216 1090 14659 
-11.36 7.64 1.0000 -6 3 -3 
16835 930 11769 -11.36 7.64 1.0000 
6 -3 3 15546 870 10379 
-11.36 -7.64 1.0000 6 -3 3 
16714 910 11349 -11.36 -7.64 1.0000 
-7 3 -3 3952 510 5989 
6.60 -4.56 1.0000 -7 3 -3 
4708 540 6919 6.60 -4.56 1.0000 
7 -3 3 4637 570 6919 
6.60 4.56 1.0000 7 -3 3 
4499 540 6749 6.60 4.56 1.0000 
-8 3 -3 45757 3850 49815 
-4.41 1.89 1.0000 -8 3 -3 
46044 3860 50115 -4.41 1.89 1.0000 
8 -3 3 43165 3730 47165 
-4.41 -1.89 1.0000 8 -3 3 
47646 3950 51845 -4.41 -1.89 1.0000 
-9 3 -3 10956 1080 13739 
-4.97 -8.07 1.0000 -9 3 -3 
11372 1090 14209 -4.97 -8.07 1.0000 
9 -3 3 10890 1100 13559 
-4.97 8.07 1.0000 9 -3 3 
10651 1060 13289 -4.97 8.07 1.0000 
-10 3 -3 201 160 340 
1.98 1.37 1.0000 -10 3 -3 
247 100 400 1.98 1.37 1.0000 
10 -3 3 136 260 250 
1.98 -1.37 1.0000 10 -3 3 
180 120 310 1.98 -1.37 1.0000 
-11 3 -3 4416 380 5059 
-2.05 3.44 1.0000 -11 3 -3 
2649 340 3140 -2.05 3.44 1.0000 
11 -3 3 3390 340 3980 
-2.05 -3.44 1.0000 11 -3 3 
2805 420 3340 -2.05 -3.44 1.0000 
-12 3 -3 1056 160 1430 
2.52 -0.52 1.0000 -12 3 -3 
1151 250 1540 2.52 -0.52 1.0000 
12 -3 3 808 170 1140 
2.52 0.52 1.0000 12 -3 3 
616 370 910 2.52 0.52 1.0000 
-13 3 -3 1067 150 970 
-0.71 -0.84 1.0000 -13 3 -3 
815 260 730 -0.71 -0.84 1.0000 
13 -3 3 985 170 900 
-0.71 0.84 1.0000 13 -3 3 
1287 380 1190 -0.71 0.84 1.0000 
-14 3 -3 3 270 -160 
0.46 0.69 1.0000 14 -3 3 
3 380 -120 0.46 -0.69 1.0000 
15 2 -3 819 540 890 
-0.53 1.01 1.0000 -15 -2 3 
488 320 550 -0.53 -1.01 1.0000 
14 2 -3 171 150 120 
1.38 -1.07 1.0000 14 2 -3 
14 490 -410 1.38 -1.07 1.0000 
-14 -2 3 14 190 -10 
1.38 1.07 1.0000 -14 -2 3 
231 300 160 1.38 1.07 1.0000 
13 2 -3 1285 530 1300 
0.11 -0.20 1.0000 13 2 -3 
1096 170 1110 0.11 -0.20 1.0000 
-13 -2 3 1024 210 1040 
0.11 0.20 1.0000 -13 -2 3 
1481 310 1500 0.11 0.20 1.0000 
12 2 -3 3688 330 3750 
0.22 -1.61 1.0000 12 2 -3 
3619 560 3680 0.22 -1.61 1.0000 
-12 -2 3 3975 410 4060 
0.22 1.61 1.0000 -12 -2 3 
4104 380 4190 0.22 1.61 1.0000 
11 2 -3 1084 180 1590 
3.05 3.52 1.0000 11 2 -3 
1412 430 1990 3.05 3.52 1.0000 
-11 -2 3 1487 240 2070 
3.05 -3.52 1.0000 -11 -2 3 
858 240 1300 3.05 -3.52 1.0000 
10 2 -3 16270 1710 21228 
8.58 1.53 1.0000 10 2 -3 
14882 1570 19638 8.58 1.53 1.0000 
-10 -2 3 16610 1670 21598 
8.58 -1.53 1.0000 -10 -2 3 
15979 1630 20878 8.58 -1.53 1.0000 
9 2 -3 50 380 -50 
-2.95 1.61 1.0000 9 2 -3 
405 120 200 -2.95 1.61 1.0000 
-9 -2 3 353 170 180 
-2.95 -1.61 1.0000 -9 -2 3 
326 180 160 -2.95 -1.61 1.0000 
8 2 -3 13385 1430 18178 
-7.96 -9.74 1.0000 8 2 -3 
14646 1550 19658 -7.96 -9.74 1.0000 
-8 -2 3 14633 1490 19248 
-7.96 9.74 1.0000 -8 -2 3 
13250 1410 17638 -7.96 9.74 1.0000 
7 2 -3 2474 780 9499 
-22.04 -8.78 1.0000 7 2 -3 
3562 940 11579 -22.04 -8.78 1.0000 
-7 -2 3 2357 780 9229 
-22.04 8.78 1.0000 -7 -2 3 
4279 950 12829 -22.04 8.78 1.0000 
6 2 -3 24377 3850 50415 
31.78 9.34 1.0000 -6 -2 3 
22567 3740 47635 31.78 -9.34 1.0000 
5 2 -3 120081 10639 136226 
-9.78 16.14 1.0000 5 2 -3 
125966 10939 142516 -9.78 16.14 1.0000 
-5 -2 3 122961 10789 139316 
-9.78 -16.14 1.0000 -5 -2 3 
126227 10939 142806 -9.78 -16.14 1.0000 
4 2 -3 126814 7819 101060 
-19.48 -21.32 1.0000 4 2 -3 
130328 7949 104230 -19.48 -21.32 1.0000 
-4 -2 3 124186 7739 99530 
-19.48 21.32 1.0000 -4 -2 3 
124562 7759 99870 -19.48 21.32 1.0000 
3 2 -3 289137 15058 197130 
44.99 11.12 1.0000 3 2 -3 
282856 14809 191941 44.99 11.12 1.0000 
-3 -2 3 269655 14309 180682 
44.99 -11.12 1.0000 -3 -2 3 
292870 15168 199800 44.99 -11.12 1.0000 
2 2 -3 22420 370 3280 
-84.01 -15.34 1.0000 2 2 -3 
22126 300 3580 -84.01 -15.34 1.0000 
-2 -2 3 20261 290 3530 
-84.01 15.34 1.0000 -2 -2 3 
21460 350 2660 -84.01 15.34 1.0000 
1 2 -3 28745 310 3730 
52.36 11.77 1.0000 -1 2 -3 
374786 10939 146285 109.03 5.47 1.0000 
-1 2 -3 349877 10249 130877 
109.03 5.47 1.0000 1 -2 3 
331424 9779 119988 109.03 -5.47 1.0000 
1 -2 3 380889 11139 150465 
109.03 -5.47 1.0000 -2 2 -3 
206894 16008 206089 -1.57 17.80 1.0000 
-2 2 -3 201424 15768 200610 
-1.57 17.80 1.0000 2 -2 3 
211508 16218 210539 -1.57 -17.80 1.0000 
2 -2 3 223104 16738 222148 
-1.57 -17.80 1.0000 -3 2 -3 
12329 870 11089 -27.96 -33.88 1.0000 
-3 2 -3 12216 850 10919 
-27.96 -33.88 1.0000 3 -2 3 
10572 840 10409 -27.96 33.88 1.0000 
3 -2 3 10866 860 10899 
-27.96 33.88 1.0000 -4 2 -3 
8830 1450 18258 -19.33 -3.92 1.0000 
-4 2 -3 9873 1520 19748 
-19.33 -3.92 1.0000 4 -2 3 
11138 1610 21568 -19.33 3.92 1.0000 
4 -2 3 8468 1430 17778 
-19.33 3.92 1.0000 -6 2 -3 
1035 130 40 17.48 2.56 1.0000 
-6 2 -3 1201 110 10 
17.48 2.56 1.0000 6 -2 3 
783 130 120 17.48 -2.56 1.0000 
6 -2 3 667 200 190 
17.48 -2.56 1.0000 -7 2 -3 
51945 3400 43866 8.75 1.06 1.0000 
-7 2 -3 51749 3400 43686 
8.75 1.06 1.0000 7 -2 3 
54139 3510 45915 8.75 -1.06 1.0000 
7 -2 3 51346 3380 43346 
8.75 -1.06 1.0000 -8 2 -3 
35837 2300 30597 7.00 6.39 1.0000 
-8 2 -3 31954 2140 27007 
7.00 6.39 1.0000 8 -2 3 
33681 2220 28757 7.00 -6.39 1.0000 
8 -2 3 32007 2160 27207 
7.00 -6.39 1.0000 -9 2 -3 
21862 1220 15808 -10.65 3.29 1.0000 
-9 2 -3 20556 1160 14699 
-10.65 3.29 1.0000 9 -2 3 
20830 1200 14879 -10.65 -3.29 1.0000 
9 -2 3 21112 1180 15118 
-10.65 -3.29 1.0000 -10 2 -3 
3193 270 2270 -4.20 -0.93 1.0000 
-10 2 -3 3944 250 2910 
-4.20 -0.93 1.0000 10 -2 3 
3723 360 2730 -4.20 0.93 1.0000 
10 -2 3 3653 250 2670 
-4.20 0.93 1.0000 -11 2 -3 
1241 160 1450 0.87 -3.05 1.0000 
-11 2 -3 464 220 580 
0.87 -3.05 1.0000 11 -2 3 
839 160 1010 0.87 3.05 1.0000 
11 -2 3 309 330 400 
0.87 3.05 1.0000 -12 2 -3 
732 270 1440 5.16 -1.28 1.0000 
-12 2 -3 718 170 1420 
5.16 -1.28 1.0000 12 -2 3 
577 180 1230 5.16 1.28 1.0000 
12 -2 3 660 390 1350 
5.16 1.28 1.0000 -13 2 -3 
37 260 80 1.25 0.80 1.0000 
-13 2 -3 18 130 50 
1.25 0.80 1.0000 13 -2 3 
10 150 -70 1.25 -0.80 1.0000 
13 -2 3 369 400 490 
1.25 -0.80 1.0000 -14 2 -3 
1674 330 1860 -1.03 1.26 1.0000 
14 -2 3 1089 400 1250 
-1.03 -1.26 1.0000 15 1 -3 
4 530 -110 -0.44 0.83 1.0000 
-15 -1 3 32 320 30 
-0.44 -0.83 1.0000 14 1 -3 
318 150 390 0.88 -1.09 1.0000 
14 1 -3 656 480 760 
0.88 -1.09 1.0000 -14 -1 3 
64 290 100 0.88 1.09 1.0000 
-14 -1 3 145 170 200 
0.88 1.09 1.0000 13 1 -3 
2765 500 2740 -0.20 -3.12 1.0000 
13 1 -3 3264 290 3240 
-0.20 -3.12 1.0000 -13 -1 3 
3358 370 3370 -0.20 3.12 1.0000 
-13 -1 3 3288 310 3300 
-0.20 3.12 1.0000 12 1 -3 
346 120 200 2.09 0.95 1.0000 
12 1 -3 536 400 350 
2.09 0.95 1.0000 -12 -1 3 
531 210 350 2.09 -0.95 1.0000 
-12 -1 3 24 160 -110 
2.09 -0.95 1.0000 11 1 -3 
5 120 310 -6.41 4.25 1.0000 
11 1 -3 22 360 420 
-6.41 4.25 1.0000 -11 -1 3 
3 190 210 -6.41 -4.25 1.0000 
-11 -1 3 38 170 500 
-6.41 -4.25 1.0000 10 1 -3 
303 370 50 4.87 1.08 1.0000 
-10 -1 3 388 180 90 
4.87 -1.08 1.0000 9 1 -3 
4097 430 3360 2.92 -0.83 1.0000 
9 1 -3 4328 300 3570 
2.92 -0.83 1.0000 -9 -1 3 
3974 300 3230 2.92 0.83 1.0000 
-9 -1 3 3507 290 2810 
2.92 0.83 1.0000 8 1 -3 
7204 320 3780 11.62 -4.85 1.0000 
8 1 -3 6958 420 3600 
11.62 -4.85 1.0000 -8 -1 3 
6983 320 3610 11.62 4.85 1.0000 
-8 -1 3 6887 330 3540 
11.62 4.85 1.0000 7 1 -3 
12829 1790 22978 18.10 2.08 1.0000 
7 1 -3 13435 1860 23788 
18.10 2.08 1.0000 -7 -1 3 
13004 1800 23128 18.10 -2.08 1.0000 
-7 -1 3 13199 1820 23388 
18.10 -2.08 1.0000 6 1 -3 
41066 1100 13319 -41.56 -4.29 1.0000 
6 1 -3 44206 1150 15138 
-41.56 -4.29 1.0000 -6 -1 3 
42790 1120 14419 -41.56 4.29 1.0000 
-6 -1 3 41289 1090 13549 
-41.56 4.29 1.0000 5 1 -3 
70 140 980 11.37 6.58 1.0000 
5 1 -3 116 270 1220 
11.37 6.58 1.0000 -5 -1 3 
41 150 810 11.37 -6.58 1.0000 
-5 -1 3 198 230 1570 
11.37 -6.58 1.0000 4 1 -3 
25497 700 8099 -33.83 -5.64 1.0000 
4 1 -3 26884 690 8899 
-33.83 -5.64 1.0000 -4 -1 3 
26844 700 8999 -33.83 5.64 1.0000 
-4 -1 3 25314 680 8109 
-33.83 5.64 1.0000 3 1 -3 
6954 810 10029 -8.00 2.23 1.0000 
3 1 -3 6614 760 9619 
-8.00 2.23 1.0000 -3 -1 3 
6553 760 9609 -8.00 -2.23 1.0000 
-3 -1 3 6785 790 9889 
-8.00 -2.23 1.0000 2 1 -3 
19986 1210 16558 -5.97 2.86 1.0000 
2 1 -3 15291 1030 12309 
-5.97 2.86 1.0000 -2 -1 3 
16043 1060 13129 -5.97 -2.86 1.0000 
-2 -1 3 18395 1150 15268 
-5.97 -2.86 1.0000 1 1 -3 
10716 1140 14609 8.05 -7.70 1.0000 
1 1 -3 11412 1190 15428 
8.05 -7.70 1.0000 -1 -1 3 
11361 1190 15498 8.05 7.70 1.0000 
-1 -1 3 10549 1140 14539 
8.05 7.70 1.0000 0 1 -3 
28060 1130 14129 23.07 -1.90 1.0000 
0 1 -3 31635 1250 16698 
23.07 -1.90 1.0000 0 -1 3 
26856 1100 13299 23.07 1.90 1.0000 
0 -1 3 34521 1350 18838 
23.07 1.90 1.0000 -2 1 -3 
210 180 1720 9.64 11.20 1.0000 
2 -1 3 404 210 1760 
9.64 -11.20 1.0000 -3 1 -3 
72325 6969 90911 14.49 10.88 1.0000 
-3 1 -3 70254 6869 88581 
14.49 10.88 1.0000 3 -1 3 
67970 6749 85801 14.49 -10.88 1.0000 
3 -1 3 74412 7069 93041 
14.49 -10.88 1.0000 -4 1 -3 
7625 220 2310 19.22 -6.60 1.0000 
-4 1 -3 6483 200 1680 
19.22 -6.60 1.0000 4 -1 3 
6823 250 1740 19.22 6.60 1.0000 
4 -1 3 7148 210 1910 
19.22 6.60 1.0000 -5 1 -3 
184 140 50 -3.66 -5.44 1.0000 
5 -1 3 191 130 -130 
-3.66 5.44 1.0000 -6 1 -3 
1566 150 950 4.43 -1.93 1.0000 
-6 1 -3 1792 150 1130 
4.43 -1.93 1.0000 6 -1 3 
1623 150 990 4.43 1.93 1.0000 
6 -1 3 1249 240 700 
4.43 1.93 1.0000 -7 1 -3 
1503 620 7459 -22.54 2.68 1.0000 
-7 1 -3 2464 720 9459 
-22.54 2.68 1.0000 7 -1 3 
2366 710 9299 -22.54 -2.68 1.0000 
7 -1 3 1561 670 7619 
-22.54 -2.68 1.0000 -8 1 -3 
8975 670 8429 -3.06 -11.67 1.0000 
-8 1 -3 8856 670 8309 
-3.06 -11.67 1.0000 8 -1 3 
9199 700 8919 -3.06 11.67 1.0000 
8 -1 3 8328 700 8029 
-3.06 11.67 1.0000 -9 1 -3 
31467 2540 32227 0.85 3.75 1.0000 
-9 1 -3 34932 2700 35736 
0.85 3.75 1.0000 9 -1 3 
33010 2630 33687 0.85 -3.75 1.0000 
9 -1 3 31962 2560 32627 
0.85 -3.75 1.0000 -10 1 -3 
1975 160 1260 4.46 2.67 1.0000 
-10 1 -3 2655 240 1820 
4.46 2.67 1.0000 10 -1 3 
2356 180 1590 4.46 -2.67 1.0000 
10 -1 3 1708 310 1060 
4.46 -2.67 1.0000 -11 1 -3 
457 210 160 4.32 1.18 1.0000 
-11 1 -3 970 130 510 
4.32 1.18 1.0000 11 -1 3 
1063 140 610 4.32 -1.18 1.0000 
11 -1 3 1192 360 710 
4.32 -1.18 1.0000 -12 1 -3 
1484 200 1940 -2.49 -2.08 1.0000 
-12 1 -3 1562 300 2030 
-2.49 -2.08 1.0000 12 -1 3 
1269 210 1690 -2.49 2.08 1.0000 
12 -1 3 1934 450 2450 
-2.49 2.08 1.0000 -13 1 -3 
381 140 340 0.54 -0.17 1.0000 
-13 1 -3 328 280 290 
0.54 -0.17 1.0000 13 -1 3 
136 400 110 0.54 0.17 1.0000 
13 -1 3 331 160 290 
0.54 0.17 1.0000 -14 1 -3 
154 300 210 -0.97 0.93 1.0000 
14 -1 3 212 390 280 
-0.97 -0.93 1.0000 15 0 -3 
6 500 -620 -0.83 0.79 1.0000 
-15 0 3 6 330 -210 
-0.83 -0.79 1.0000 14 0 -3 
68 140 150 1.38 -1.71 1.0000 
14 0 -3 228 410 370 
1.38 -1.71 1.0000 -14 0 3 
34 150 100 1.38 1.71 1.0000 
-14 0 3 177 290 310 
1.38 1.71 1.0000 13 0 -3 
7 120 -110 -1.04 -0.66 1.0000 
13 0 -3 7 380 -80 
-1.04 -0.66 1.0000 -13 0 3 
7 230 -110 -1.04 0.66 1.0000 
-13 0 3 7 140 -280 
-1.04 0.66 1.0000 12 0 -3 
4357 520 4290 0.34 -1.58 1.0000 
12 0 -3 4196 350 4130 
0.34 -1.58 1.0000 -12 0 3 
4226 360 4130 0.34 1.58 1.0000 
-12 0 3 4064 400 3970 
0.34 1.58 1.0000 11 0 -3 
909 150 1410 2.55 4.76 1.0000 
11 0 -3 540 350 920 
2.55 4.76 1.0000 -11 0 3 
1435 240 2060 2.55 -4.76 1.0000 
-11 0 3 417 150 740 
2.55 -4.76 1.0000 9 0 -3 
151 110 120 -10.99 -0.93 1.0000 
9 0 -3 540 300 -50 
-10.99 -0.93 1.0000 -9 0 3 
57 150 250 -10.99 0.93 1.0000 
-9 0 3 176 150 100 
-10.99 0.93 1.0000 8 0 -3 
5327 330 2250 -12.80 -7.75 1.0000 
8 0 -3 5833 230 2600 
-12.80 -7.75 1.0000 -8 0 3 
5255 240 2400 -12.80 7.75 1.0000 
-8 0 3 5172 250 2340 
-12.80 7.75 1.0000 7 0 -3 
4 420 4890 32.84 5.11 1.0000 
7 0 -3 27 510 5589 
32.84 5.11 1.0000 -7 0 3 
54 470 5689 32.84 -5.11 1.0000 
-7 0 3 32 440 5319 
32.84 -5.11 1.0000 6 0 -3 
32304 2370 31317 1.29 3.20 1.0000 
6 0 -3 28456 2180 27527 
1.29 3.20 1.0000 -6 0 3 
30848 2300 30017 1.29 -3.20 1.0000 
-6 0 3 28710 2200 27907 
1.29 -3.20 1.0000 5 0 -3 
36000 1550 19568 23.78 -3.90 1.0000 
5 0 -3 37484 1580 20668 
23.78 -3.90 1.0000 -5 0 3 
37905 1600 20908 23.78 3.90 1.0000 
-5 0 3 35402 1520 19058 
23.78 3.90 1.0000 4 0 -3 
26845 3980 52295 -28.14 -19.80 1.0000 
4 0 -3 24885 3840 49505 
-28.14 -19.80 1.0000 -4 0 3 
24827 3840 49405 -28.14 19.80 1.0000 
-4 0 3 24541 3820 48995 
-28.14 19.80 1.0000 3 0 -3 
61428 2060 27097 39.50 -0.70 1.0000 
-3 0 3 57408 1930 24438 
39.50 0.70 1.0000 2 0 -3 
95311 4890 63744 -30.61 21.58 1.0000 
2 0 -3 93691 4830 62394 
-30.61 21.58 1.0000 -2 0 3 
93469 4790 61504 -30.61 -21.58 1.0000 
-2 0 3 96161 4890 63734 
-30.61 -21.58 1.0000 0 0 -3 
9345 130 1580 57.61 -6.79 1.0000 
0 0 3 9128 140 1670 
57.61 6.79 1.0000 -1 0 -3 
40083 3460 44776 -4.82 -9.15 1.0000 
1 0 3 40291 3470 44886 
-4.82 9.15 1.0000 -2 0 -3 
95147 5599 71373 20.45 12.45 1.0000 
-2 0 -3 102865 5909 78112 
20.45 12.45 1.0000 2 0 3 
95019 5599 71213 20.45 -12.45 1.0000 
2 0 3 101266 5839 76662 
20.45 -12.45 1.0000 -3 0 -3 
10455 3760 47005 -54.38 4.30 1.0000 
-3 0 -3 13963 4090 54175 
-54.38 4.30 1.0000 3 0 3 
10824 3810 47975 -54.38 -4.30 1.0000 
3 0 3 14971 4190 56334 
-54.38 -4.30 1.0000 -4 0 -3 
4985 160 1100 20.65 -10.56 1.0000 
-4 0 -3 4133 170 620 
20.65 -10.56 1.0000 4 0 3 
4816 250 810 20.65 10.56 1.0000 
4 0 3 5429 150 1130 
20.65 10.56 1.0000 -5 0 -3 
17216 2250 29657 18.38 10.09 1.0000 
5 0 3 15138 2110 26547 
18.38 -10.09 1.0000 -6 0 -3 
8500 1110 14459 13.14 -6.51 1.0000 
-6 0 -3 7309 1040 12879 
13.14 -6.51 1.0000 6 0 3 
7357 1040 13049 13.14 6.51 1.0000 
6 0 3 8228 1120 14209 
13.14 6.51 1.0000 -7 0 -3 
24157 1950 25147 1.48 -1.57 1.0000 
-7 0 -3 24176 1950 25167 
1.48 -1.57 1.0000 7 0 3 
24025 1960 25027 1.48 1.57 1.0000 
7 0 3 23615 1920 24608 
1.48 1.57 1.0000 -8 0 -3 
10447 570 7579 -7.72 4.49 1.0000 
-8 0 -3 7419 450 5019 
-7.72 4.49 1.0000 8 0 3 
9560 520 6719 -7.72 -4.49 1.0000 
8 0 3 7946 540 5369 
-7.72 -4.49 1.0000 -9 0 -3 
2668 400 5119 -9.44 -0.00 1.0000 
-9 0 -3 1595 360 3580 
-9.44 -0.00 1.0000 9 0 3 
1703 330 3740 -9.44 0.00 1.0000 
9 0 3 2425 490 4780 
-9.44 0.00 1.0000 -10 0 -3 
24362 2210 28577 -6.14 -0.31 1.0000 
-10 0 -3 24473 2230 28697 
-6.14 -0.31 1.0000 10 0 3 
24535 2250 28757 -6.14 0.31 1.0000 
10 0 3 22995 2140 27087 
-6.14 0.31 1.0000 -11 0 -3 
1651 160 920 4.88 -0.10 1.0000 
-11 0 -3 1182 250 580 
4.88 -0.10 1.0000 11 0 3 
1196 380 590 4.88 0.10 1.0000 
11 0 3 1664 150 930 
4.88 0.10 1.0000 -12 0 -3 
299 150 440 1.61 -2.00 1.0000 
-12 0 -3 299 270 440 
1.61 -2.00 1.0000 12 0 3 
257 140 390 1.61 2.00 1.0000 
12 0 3 529 420 720 
1.61 2.00 1.0000 -13 0 -3 
1329 200 1470 -0.88 -0.63 1.0000 
-13 0 -3 1796 340 1960 
-0.88 -0.63 1.0000 13 0 3 
1596 210 1750 -0.88 0.63 1.0000 
13 0 3 1329 450 1470 
-0.88 0.63 1.0000 -14 0 -3 
973 310 790 -1.50 0.79 1.0000 
14 0 3 549 420 410 
-1.50 -0.79 1.0000 14 -1 -3 
338 400 340 0.01 0.78 1.0000 
14 -1 -3 487 150 490 
0.01 0.78 1.0000 -14 1 3 
238 140 240 0.01 -0.78 1.0000 
-14 1 3 535 280 540 
0.01 -0.78 1.0000 13 -1 -3 
61 370 -530 1.60 -3.33 1.0000 
-13 1 3 61 230 -120 
1.60 3.33 1.0000 12 -1 -3 
647 130 690 0.57 3.90 1.0000 
12 -1 -3 1065 370 1140 
0.57 3.90 1.0000 -12 1 3 
639 140 670 0.57 -3.90 1.0000 
-12 1 3 750 210 790 
0.57 -3.90 1.0000 11 -1 -3 
21306 1600 20168 -2.05 3.57 1.0000 
11 -1 -3 23091 1730 21908 
-2.05 3.57 1.0000 -11 1 3 
22105 1630 20858 -2.05 -3.57 1.0000 
-11 1 3 23071 1690 21798 
-2.05 -3.57 1.0000 10 -1 -3 
203 110 40 -3.77 0.48 1.0000 
-10 1 3 64 130 -220 
-3.77 -0.48 1.0000 9 -1 -3 
2006 370 4390 9.66 -5.33 1.0000 
9 -1 -3 2344 460 4890 
9.66 -5.33 1.0000 -9 1 3 
2303 390 4800 9.66 5.33 1.0000 
-9 1 3 1820 370 4080 
9.66 5.33 1.0000 8 -1 -3 
1563 250 730 -5.94 -0.33 1.0000 
8 -1 -3 2045 140 1070 
-5.94 -0.33 1.0000 -8 1 3 
1774 150 880 -5.94 0.33 1.0000 
-8 1 3 1587 150 750 
-5.94 0.33 1.0000 7 -1 -3 
92 240 -80 -1.99 4.08 1.0000 
-7 1 3 92 130 -50 
-1.99 -4.08 1.0000 6 -1 -3 
2972 350 4100 28.06 19.56 1.0000 
6 -1 -3 2988 400 4170 
28.06 19.56 1.0000 -6 1 3 
3115 340 3960 28.06 -19.56 1.0000 
-6 1 3 3228 370 4400 
28.06 -19.56 1.0000 5 -1 -3 
612 120 100 -16.14 2.59 1.0000 
5 -1 -3 848 200 30 
-16.14 2.59 1.0000 -5 1 3 
416 150 200 -16.14 -2.59 1.0000 
-5 1 3 339 120 260 
-16.14 -2.59 1.0000 4 -1 -3 
39876 2740 34597 -7.18 -10.19 1.0000 
4 -1 -3 43240 2870 37756 
-7.18 -10.19 1.0000 -4 1 3 
42152 2840 37076 -7.18 10.19 1.0000 
-4 1 3 40881 2790 35876 
-7.18 10.19 1.0000 3 -1 -3 
1250 770 10219 -32.37 -33.51 1.0000 
-3 1 3 1202 670 8189 
-32.37 33.51 1.0000 2 -1 -3 
191536 32637 423028 100.92 1.09 1.0000 
1 -1 -3 2479 210 2040 
-4.31 22.91 1.0000 1 -1 -3 
2479 170 2040 -4.31 22.91 1.0000 
-1 1 3 2577 200 2270 
-4.31 -22.91 1.0000 -1 1 3 
2598 180 2310 -4.31 -22.91 1.0000 
0 -1 -3 11482 1070 13879 
-5.03 4.82 1.0000 0 -1 -3 
11346 1070 13729 -5.03 4.82 1.0000 
0 1 3 11532 1090 14319 
-5.03 -4.82 1.0000 0 1 3 
10612 1060 13289 -5.03 -4.82 1.0000 
-2 -1 -3 315310 22428 286171 
-13.63 -21.03 1.0000 -2 -1 -3 
347029 23798 316528 -13.63 -21.03 1.0000 
2 1 3 325228 22848 295700 
-13.63 21.03 1.0000 2 1 3 
320493 22648 291171 -13.63 21.03 1.0000 
-3 -1 -3 51133 4440 57184 
-5.82 7.65 1.0000 -3 -1 -3 
51152 4450 57204 -5.82 7.65 1.0000 
3 1 3 52664 4520 58954 
-5.82 -7.65 1.0000 3 1 3 
52126 4510 58384 -5.82 -7.65 1.0000 
-4 -1 -3 28684 2000 24588 
-6.02 -4.29 1.0000 -4 -1 -3 
34881 2250 30357 -6.02 -4.29 1.0000 
4 1 3 33501 2200 29337 
-6.02 4.29 1.0000 4 1 3 
29288 2040 25397 -6.02 4.29 1.0000 
-6 -1 -3 1272 210 1530 
-0.85 5.36 1.0000 -6 -1 -3 
1246 190 1500 -0.85 5.36 1.0000 
6 1 3 1051 290 1360 
-0.85 -5.36 1.0000 6 1 3 
1186 170 1520 -0.85 -5.36 1.0000 
-7 -1 -3 1972 270 2730 
3.73 0.14 1.0000 -7 -1 -3 
1912 260 2660 3.73 0.14 1.0000 
7 1 3 1658 230 2360 
3.73 -0.14 1.0000 7 1 3 
1624 350 2320 3.73 -0.14 1.0000 
-8 -1 -3 616 170 -80 
-11.72 -1.15 1.0000 -8 -1 -3 
48 160 360 -11.72 -1.15 1.0000 
8 1 3 342 290 40 
-11.72 1.15 1.0000 8 1 3 
130 120 180 -11.72 1.15 1.0000 
-9 -1 -3 28706 2070 26287 
3.55 -2.65 1.0000 -9 -1 -3 
31606 2210 29067 3.55 -2.65 1.0000 
9 1 3 29236 2090 26737 
3.55 2.65 1.0000 9 1 3 
29215 2130 26717 3.55 2.65 1.0000 
-10 -1 -3 24 210 130 
2.89 1.74 1.0000 -10 -1 -3 
37 150 160 2.89 1.74 1.0000 
10 1 3 78 130 240 
2.89 -1.74 1.0000 10 1 3 
137 350 340 2.89 -1.74 1.0000 
-11 -1 -3 928 200 1380 
3.20 -0.37 1.0000 -12 -1 -3 
914 280 680 -1.97 -0.09 1.0000 
-12 -1 -3 1121 170 860 
-1.97 -0.09 1.0000 12 1 3 
972 440 730 -1.97 0.09 1.0000 
12 1 3 914 160 680 
-1.97 0.09 1.0000 -13 -1 -3 
27 310 -290 -2.42 0.37 1.0000 
13 1 3 286 490 140 
-2.42 -0.37 1.0000 14 -2 -3 
276 140 180 -1.63 -1.65 1.0000 
14 -2 -3 24 400 -60 
-1.63 -1.65 1.0000 -14 2 3 
565 260 440 -1.63 1.65 1.0000 
-14 2 3 396 140 290 
-1.63 1.65 1.0000 13 -2 -3 
27 350 -530 -2.21 -1.07 1.0000 
-13 2 3 27 230 -230 
-2.21 1.07 1.0000 12 -2 -3 
2788 240 2620 -0.76 -0.04 1.0000 
12 -2 -3 2219 380 2070 
-0.76 -0.04 1.0000 -12 2 3 
2581 280 2420 -0.76 0.04 1.0000 
-12 2 3 2684 230 2520 
-0.76 0.04 1.0000 11 -2 -3 
1009 200 1980 6.00 1.16 1.0000 
11 -2 -3 1307 350 2390 
6.00 1.16 1.0000 -11 2 3 
963 200 1910 6.00 -1.16 1.0000 
-11 2 3 1172 240 2200 
6.00 -1.16 1.0000 10 -2 -3 
9898 1050 13239 -7.40 2.33 1.0000 
-10 2 3 10298 1070 13759 
-7.40 -2.33 1.0000 9 -2 -3 
3259 420 5039 -6.15 -5.37 1.0000 
9 -2 -3 3314 470 5109 
-6.15 -5.37 1.0000 -9 2 3 
4168 460 6109 -6.15 5.37 1.0000 
-9 2 3 3010 410 4670 
-6.15 5.37 1.0000 8 -2 -3 
681 260 1640 -6.65 -4.05 1.0000 
8 -2 -3 737 180 1730 
-6.65 -4.05 1.0000 -8 2 3 
847 190 1900 -6.65 4.05 1.0000 
-8 2 3 731 190 1720 
-6.65 4.05 1.0000 7 -2 -3 
728 370 3920 16.62 -3.38 1.0000 
-7 2 3 969 360 4410 
16.62 3.38 1.0000 -7 2 3 
474 300 3240 16.62 3.38 1.0000 
6 -2 -3 2612 540 6619 
11.84 12.36 1.0000 6 -2 -3 
2726 570 6809 11.84 12.36 1.0000 
-6 2 3 2919 540 6779 
11.84 -12.36 1.0000 -6 2 3 
2741 530 6489 11.84 -12.36 1.0000 
5 -2 -3 10888 2320 30267 
-25.52 23.58 1.0000 5 -2 -3 
9916 2250 28607 -25.52 23.58 1.0000 
-5 2 3 10391 2230 28307 
-25.52 -23.58 1.0000 -5 2 3 
12353 2380 31577 -25.52 -23.58 1.0000 
4 -2 -3 2799 1240 16438 
35.41 -5.69 1.0000 4 -2 -3 
3758 1340 18668 35.41 -5.69 1.0000 
-4 2 3 1190 1040 11939 
35.41 5.69 1.0000 -4 2 3 
2439 1190 15458 35.41 5.69 1.0000 
3 -2 -3 162002 17978 229267 
-35.72 -11.36 1.0000 3 -2 -3 
169412 18368 238076 -35.72 -11.36 1.0000 
-3 2 3 168667 18308 236906 
-35.72 11.36 1.0000 -3 2 3 
178761 18848 248855 -35.72 11.36 1.0000 
2 -2 -3 16433 1850 23458 
-8.08 -18.36 1.0000 -2 2 3 
17452 1890 24688 -8.08 18.36 1.0000 
1 -2 -3 159221 10159 127667 
20.43 -12.65 1.0000 1 -2 -3 
178863 10949 145365 20.43 -12.65 1.0000 
-1 2 3 164152 10329 131537 
20.43 12.65 1.0000 -1 2 3 
180418 10989 146175 20.43 12.65 1.0000 
0 -2 -3 16476 1690 21768 
-5.69 15.67 1.0000 0 2 3 
15481 1640 20998 -5.69 -15.67 1.0000 
-1 -2 -3 931 210 2110 
30.46 4.44 1.0000 -1 -2 -3 
797 320 2850 30.46 4.44 1.0000 
1 2 3 270 220 2360 
30.46 -4.44 1.0000 1 2 3 
80 350 3160 30.46 -4.44 1.0000 
-2 -2 -3 1209 280 2130 
-28.77 22.66 1.0000 -2 -2 -3 
1458 190 1770 -28.77 22.66 1.0000 
2 2 3 1250 200 1960 
-28.77 -22.66 1.0000 2 2 3 
1143 320 2120 -28.77 -22.66 1.0000 
-3 -2 -3 26645 1320 17548 
18.12 -11.39 1.0000 -3 -2 -3 
23490 1220 14939 18.12 -11.39 1.0000 
3 2 3 26046 1310 17238 
18.12 11.39 1.0000 3 2 3 
23448 1240 15078 18.12 11.39 1.0000 
-4 -2 -3 21533 1980 25197 
5.65 1.35 1.0000 -4 -2 -3 
23311 2060 27117 5.65 1.35 1.0000 
4 2 3 20525 1950 24068 
5.65 -1.35 1.0000 4 2 3 
22911 2040 26647 5.65 -1.35 1.0000 
-5 -2 -3 1671 200 1590 
1.27 -4.67 1.0000 -5 -2 -3 
1929 260 1850 1.27 -4.67 1.0000 
5 2 3 2244 340 2050 
1.27 4.67 1.0000 5 2 3 
1835 180 1650 1.27 4.67 1.0000 
-6 -2 -3 12220 1250 15938 
-7.50 2.87 1.0000 -6 -2 -3 
11932 1240 15608 -7.50 2.87 1.0000 
6 2 3 12391 1260 16248 
-7.50 -2.87 1.0000 6 2 3 
12417 1310 16278 -7.50 -2.87 1.0000 
-7 -2 -3 1046 220 1460 
2.21 -6.06 1.0000 -7 -2 -3 
975 200 1370 2.21 -6.06 1.0000 
7 2 3 1018 170 1430 
2.21 6.06 1.0000 7 2 3 
1074 350 1500 2.21 6.06 1.0000 
-8 -2 -3 1401 230 1490 
0.07 4.22 1.0000 8 2 3 
1827 200 1910 0.07 -4.22 1.0000 
-9 -2 -3 7055 630 8199 
3.01 2.62 1.0000 -9 -2 -3 
4976 540 5939 3.01 2.62 1.0000 
9 2 3 5231 520 6209 
3.01 -2.62 1.0000 9 2 3 
6417 700 7499 3.01 -2.62 1.0000 
-10 -2 -3 1649 250 1380 
-1.65 -2.23 1.0000 -10 -2 -3 
1714 210 1440 -1.65 -2.23 1.0000 
10 2 3 1731 430 1500 
-1.65 2.23 1.0000 10 2 3 
1688 180 1460 -1.65 2.23 1.0000 
-11 -2 -3 344 250 270 
-1.03 -1.36 1.0000 11 2 3 
945 440 840 -1.03 1.36 1.0000 
-12 -2 -3 2978 360 2690 
1.31 -0.60 1.0000 -12 -2 -3 
2419 250 2160 1.31 -0.60 1.0000 
12 2 3 2700 250 2420 
1.31 0.60 1.0000 12 2 3 
2785 530 2500 1.31 0.60 1.0000 
14 -3 -3 301 140 330 
-0.30 1.31 1.0000 14 -3 -3 
311 370 340 -0.30 1.31 1.0000 
-14 3 3 262 250 290 
-0.30 -1.31 1.0000 -14 3 3 
470 130 510 -0.30 -1.31 1.0000 
13 -3 -3 20 340 40 
0.27 -1.78 1.0000 -13 3 3 
14 200 -270 0.27 1.78 1.0000 
12 -3 -3 164 120 110 
-1.44 1.90 1.0000 12 -3 -3 
57 300 20 -1.44 1.90 1.0000 
-12 3 3 59 110 20 
-1.44 -1.90 1.0000 -12 3 3 
280 170 210 -1.44 -1.90 1.0000 
11 -3 -3 1337 300 1750 
-2.50 2.34 1.0000 11 -3 -3 
1599 200 2050 -2.50 2.34 1.0000 
-11 3 3 1298 180 1740 
-2.50 -2.34 1.0000 -11 3 3 
1358 210 1810 -2.50 -2.34 1.0000 
10 -3 -3 2340 270 2860 
-2.14 -3.19 1.0000 -10 3 3 
2380 260 2860 -2.14 3.19 1.0000 
9 -3 -3 3968 190 1860 
-9.51 -3.33 1.0000 9 -3 -3 
2904 240 1150 -9.51 -3.33 1.0000 
-9 3 3 3418 160 1550 
-9.51 3.33 1.0000 -9 3 3 
3548 190 1640 -9.51 3.33 1.0000 
8 -3 -3 8376 690 8379 
-0.02 -2.50 1.0000 8 -3 -3 
9763 760 9769 -0.02 -2.50 1.0000 
-8 3 3 8530 690 8569 
-0.02 2.50 1.0000 -8 3 3 
9087 710 9129 -0.02 2.50 1.0000 
7 -3 -3 1062 180 1500 
-1.52 -6.50 1.0000 7 -3 -3 
929 210 1330 -1.52 -6.50 1.0000 
-7 3 3 1028 170 1480 
-1.52 6.50 1.0000 6 -3 -3 
12949 2140 27637 24.83 -5.13 1.0000 
6 -3 -3 13195 2160 27997 
24.83 -5.13 1.0000 -6 3 3 
12933 2150 27757 24.83 5.13 1.0000 
-6 3 3 12336 2110 26877 
24.83 5.13 1.0000 5 -3 -3 
21004 1850 23888 -4.56 -0.42 1.0000 
5 -3 -3 19384 1770 22158 
-4.56 -0.42 1.0000 -5 3 3 
22221 1910 25177 -4.56 0.42 1.0000 
4 -3 -3 172644 17848 233317 
-31.41 18.82 1.0000 4 -3 -3 
165446 17468 224907 -31.41 18.82 1.0000 
-4 3 3 162901 17388 223068 
-31.41 -18.82 1.0000 -4 3 3 
170999 17808 232557 -31.41 -18.82 1.0000 
3 -3 -3 19910 1970 25267 
8.11 5.19 1.0000 3 -3 -3 
19451 1970 24748 8.11 5.19 1.0000 
-3 3 3 22511 2110 28187 
8.11 -5.19 1.0000 -3 3 3 
19915 1970 25267 8.11 -5.19 1.0000 
2 -3 -3 19827 230 2690 
43.80 -8.14 1.0000 2 -3 -3 
17992 360 2000 43.80 -8.14 1.0000 
-2 3 3 18619 290 2330 
43.80 8.14 1.0000 -2 3 3 
19634 250 2730 43.80 8.14 1.0000 
1 -3 -3 606 130 360 
12.46 9.86 1.0000 1 -3 -3 
1122 310 -610 12.46 9.86 1.0000 
-1 3 3 663 300 220 
12.46 -9.86 1.0000 -1 3 3 
873 150 40 12.46 -9.86 1.0000 
0 -3 -3 112921 15908 204050 
-54.72 -10.45 1.0000 0 -3 -3 
124808 16628 219948 -54.72 -10.45 1.0000 
0 3 3 110111 15758 200720 
-54.72 10.45 1.0000 0 3 3 
119259 16318 213019 -54.72 10.45 1.0000 
-1 -3 -3 52874 3970 50995 
-2.78 -17.69 1.0000 -1 -3 -3 
53537 3990 51655 -2.78 -17.69 1.0000 
1 3 3 51933 3960 50625 
-2.78 17.69 1.0000 1 3 3 
54600 4060 53295 -2.78 17.69 1.0000 
-2 -3 -3 273308 30877 391251 
-48.69 5.32 1.0000 -2 -3 -3 
310780 32887 435856 -48.69 5.32 1.0000 
2 3 3 290238 31787 411649 
-48.69 -5.32 1.0000 2 3 3 
291850 31867 413569 -48.69 -5.32 1.0000 
-3 -3 -3 36733 1340 18438 
26.51 -0.14 1.0000 -3 -3 -3 
28637 1110 12849 26.51 -0.14 1.0000 
3 3 3 30213 1180 13909 
26.51 0.14 1.0000 3 3 3 
35505 1300 17568 26.51 0.14 1.0000 
-4 -3 -3 2152 890 11209 
27.98 6.11 1.0000 4 3 3 
1688 820 10159 27.98 -6.11 1.0000 
-5 -3 -3 51902 2770 35976 
18.38 -4.53 1.0000 -5 -3 -3 
49535 2680 34007 18.38 -4.53 1.0000 
5 3 3 50192 2720 34367 
18.38 4.53 1.0000 5 3 3 
53019 2800 36716 18.38 4.53 1.0000 
-6 -3 -3 2906 470 5639 
-9.77 4.16 1.0000 -6 -3 -3 
2842 480 5549 -9.77 4.16 1.0000 
6 3 3 2642 560 5239 
-9.77 -4.16 1.0000 6 3 3 
2790 450 5449 -9.77 -4.16 1.0000 
-7 -3 -3 2529 190 210 
-20.87 3.04 1.0000 -7 -3 -3 
2719 170 320 -20.87 3.04 1.0000 
7 3 3 3654 370 330 
-20.87 -3.04 1.0000 7 3 3 
4135 130 500 -20.87 -3.04 1.0000 
-8 -3 -3 1047 200 620 
3.62 0.58 1.0000 8 3 3 
1005 400 580 3.62 -0.58 1.0000 
8 3 3 1302 150 810 
3.62 -0.58 1.0000 -9 -3 -3 
757 200 1030 2.10 1.10 1.0000 
-9 -3 -3 740 220 1010 
2.10 1.10 1.0000 9 3 3 
860 160 1150 2.10 -1.10 1.0000 
9 3 3 357 410 550 
2.10 -1.10 1.0000 -10 -3 -3 
927 260 2140 7.37 -2.61 1.0000 
-10 -3 -3 698 270 1780 
7.37 -2.61 1.0000 10 3 3 
586 480 1600 7.37 2.61 1.0000 
10 3 3 802 210 1950 
7.37 2.61 1.0000 -11 -3 -3 
4463 440 4990 -1.66 -2.68 1.0000 
-11 -3 -3 4556 490 5089 
-1.66 -2.68 1.0000 11 3 3 
4101 640 4570 -1.66 2.68 1.0000 
11 3 3 4668 430 5169 
-1.66 2.68 1.0000 -12 -3 -3 
122 290 220 -1.76 -0.56 1.0000 
-12 -3 -3 369 200 530 
-1.76 -0.56 1.0000 12 3 3 
54 510 120 -1.76 0.56 1.0000 
12 3 3 399 170 560 
-1.76 0.56 1.0000 -13 -3 -3 
137 330 450 -4.50 0.18 1.0000 
13 3 3 90 540 -620 
-4.50 -0.18 1.0000 14 -4 -3 
4910 570 5119 -0.71 0.29 1.0000 
14 -4 -3 4676 430 4880 
-0.71 0.29 1.0000 -14 4 3 
5131 490 5349 -0.71 -0.29 1.0000 
13 -4 -3 53 130 150 
2.16 3.23 1.0000 13 -4 -3 
22 300 40 2.16 3.23 1.0000 
-13 4 3 67 170 -60 
2.16 -3.23 1.0000 12 -4 -3 
1409 300 1330 -0.53 -0.99 1.0000 
12 -4 -3 976 160 910 
-0.53 -0.99 1.0000 -12 4 3 
1212 180 1140 -0.53 0.99 1.0000 
-12 4 3 34 560 20 
-0.53 0.99 1.0000 11 -4 -3 
250 130 40 4.49 0.47 1.0000 
11 -4 -3 91 230 -90 
4.49 0.47 1.0000 -11 4 3 
316 140 70 4.49 -0.47 1.0000 
-11 4 3 536 450 190 
4.49 -0.47 1.0000 9 -4 -3 
19536 1190 15328 -7.56 -2.17 1.0000 
9 -4 -3 19052 1170 14899 
-7.56 -2.17 1.0000 -9 4 3 
18696 1150 14639 -7.56 2.17 1.0000 
-9 4 3 18414 1190 14389 
-7.56 2.17 1.0000 8 -4 -3 
38 140 110 4.97 4.11 1.0000 
8 -4 -3 70 150 40 
4.97 4.11 1.0000 -8 4 3 
148 240 430 4.97 -4.11 1.0000 
-8 4 3 63 120 180 
4.97 -4.11 1.0000 7 -4 -3 
180 200 1190 -10.19 5.37 1.0000 
7 -4 -3 487 200 1940 
-10.19 5.37 1.0000 -7 4 3 
104 220 1010 -10.19 -5.37 1.0000 
-7 4 3 215 160 1360 
-10.19 -5.37 1.0000 6 -4 -3 
94 170 -180 -0.22 -4.60 1.0000 
-6 4 3 94 180 -340 
-0.22 4.60 1.0000 5 -4 -3 
115996 8469 108369 5.39 1.86 1.0000 
5 -4 -3 120309 8649 112539 
5.39 1.86 1.0000 -5 4 3 
116922 8509 109349 5.39 -1.86 1.0000 
-5 4 3 122895 8769 115128 
5.39 -1.86 1.0000 4 -4 -3 
9225 420 4110 -15.25 0.87 1.0000 
4 -4 -3 9612 360 4370 
-15.25 0.87 1.0000 -4 4 3 
9248 360 4130 -15.25 -0.87 1.0000 
-4 4 3 9472 360 4280 
-15.25 -0.87 1.0000 3 -4 -3 
70524 8699 110849 31.11 -16.54 1.0000 
3 -4 -3 74318 8899 115618 
31.11 -16.54 1.0000 -3 4 3 
72639 8859 114579 31.11 16.54 1.0000 
-3 4 3 76223 9069 119088 
31.11 16.54 1.0000 2 -4 -3 
31986 1780 21388 -17.06 10.69 1.0000 
2 -4 -3 36191 1900 24898 
-17.06 10.69 1.0000 -2 4 3 
37630 1950 25937 -17.06 -10.69 1.0000 
-2 4 3 35302 1880 23988 
-17.06 -10.69 1.0000 1 -4 -3 
648 1020 12449 40.09 -11.19 1.0000 
1 -4 -3 410 910 11239 
40.09 -11.19 1.0000 -1 4 3 
557 950 12089 40.09 11.19 1.0000 
-1 4 3 624 1020 12409 
40.09 11.19 1.0000 0 -4 -3 
1289 350 220 -10.47 20.30 1.0000 
0 -4 -3 892 170 550 
-10.47 20.30 1.0000 0 4 3 
920 180 520 -10.47 -20.30 1.0000 
0 4 3 994 340 440 
-10.47 -20.30 1.0000 -1 -4 -3 
35243 6829 86821 -50.73 3.32 1.0000 
-1 -4 -3 40552 7209 95050 
-50.73 3.32 1.0000 1 4 3 
39162 7119 93041 -50.73 -3.32 1.0000 
1 4 3 35745 6869 87731 
-50.73 -3.32 1.0000 -2 -4 -3 
109417 7069 92431 14.58 -19.45 1.0000 
-2 -4 -3 105103 6879 88431 
14.58 -19.45 1.0000 2 4 3 
108503 6999 90601 14.58 19.45 1.0000 
2 4 3 106583 6899 88831 
14.58 19.45 1.0000 -3 -4 -3 
200828 13719 178622 -12.30 6.67 1.0000 
-3 -4 -3 196599 13539 174633 
-12.30 6.67 1.0000 3 4 3 
206486 13949 183842 -12.30 -6.67 1.0000 
3 4 3 190877 13309 169123 
-12.30 -6.67 1.0000 -4 -4 -3 
1672 480 6089 17.48 -3.47 1.0000 
-4 -4 -3 728 450 4100 
17.48 -3.47 1.0000 4 4 3 
1335 440 5459 17.48 3.47 1.0000 
4 4 3 1142 570 5059 
17.48 3.47 1.0000 -5 -4 -3 
317 180 980 5.94 5.50 1.0000 
-5 -4 -3 458 250 1240 
5.94 5.50 1.0000 5 4 3 
481 160 1250 5.94 -5.50 1.0000 
5 4 3 353 400 1020 
5.94 -5.50 1.0000 -6 -4 -3 
20011 1220 15668 -7.92 -6.66 1.0000 
-6 -4 -3 18492 1150 14319 
-7.92 -6.66 1.0000 6 4 3 
19196 1180 15198 -7.92 6.66 1.0000 
6 4 3 18896 1250 14929 
-7.92 6.66 1.0000 -7 -4 -3 
3621 290 2800 -3.54 1.73 1.0000 
-7 -4 -3 3268 300 2490 
-3.54 1.73 1.0000 7 4 3 
3885 270 3020 -3.54 -1.73 1.0000 
7 4 3 3431 480 2620 
-3.54 -1.73 1.0000 -8 -4 -3 
22275 1640 20918 2.19 -0.03 1.0000 
-8 -4 -3 21676 1610 20338 
2.19 -0.03 1.0000 8 4 3 
22245 1700 20888 2.19 0.03 1.0000 
8 4 3 21935 1610 20588 
2.19 0.03 1.0000 -9 -4 -3 
396 210 840 3.04 5.74 1.0000 
-9 -4 -3 305 210 690 
3.04 5.74 1.0000 9 4 3 
367 150 850 3.04 -5.74 1.0000 
9 4 3 454 440 990 
3.04 -5.74 1.0000 -10 -4 -3 
873 210 520 3.23 1.26 1.0000 
-10 -4 -3 1000 250 620 
3.23 1.26 1.0000 10 4 3 
53 490 -90 3.23 -1.26 1.0000 
10 4 3 1093 150 700 
3.23 -1.26 1.0000 -11 -4 -3 
892 300 1210 -2.25 -0.97 1.0000 
-11 -4 -3 162 210 310 
-2.25 -0.97 1.0000 11 4 3 
711 550 990 -2.25 0.97 1.0000 
11 4 3 635 160 900 
-2.25 0.97 1.0000 -12 -4 -3 
2492 280 2240 -1.23 -0.94 1.0000 
-12 -4 -3 2133 350 1900 
-1.23 -0.94 1.0000 12 4 3 
2387 240 2150 -1.23 0.94 1.0000 
12 4 3 2523 610 2280 
-1.23 0.94 1.0000 -13 -4 -3 
1612 370 1550 -0.40 -1.63 1.0000 
13 4 3 967 480 930 
-0.40 1.63 1.0000 15 -5 -3 
15 420 -110 1.73 -0.64 1.0000 
-15 5 3 201 240 110 
1.73 0.64 1.0000 14 -5 -3 
1269 190 1140 0.88 0.18 1.0000 
14 -5 -3 1868 380 1710 
0.88 0.18 1.0000 -14 5 3 
390 690 320 0.88 -0.18 1.0000 
-14 5 3 1742 250 1590 
0.88 -0.18 1.0000 13 -5 -3 
4839 450 4390 -1.67 1.67 1.0000 
13 -5 -3 3788 310 3390 
-1.67 1.67 1.0000 -13 5 3 
4031 340 3600 -1.67 -1.67 1.0000 
-13 5 3 1657 610 1380 
-1.67 -1.67 1.0000 12 -5 -3 
129 260 80 1.53 1.64 1.0000 
12 -5 -3 22 140 -20 
1.53 1.64 1.0000 -12 5 3 
22 150 0 1.53 -1.64 1.0000 
-12 5 3 22 520 -20 
1.53 -1.64 1.0000 11 -5 -3 
380 210 610 -2.46 -0.33 1.0000 
11 -5 -3 204 140 380 
-2.46 -0.33 1.0000 -11 5 3 
310 140 520 -2.46 0.33 1.0000 
-11 5 3 27 450 -110 
-2.46 0.33 1.0000 10 -5 -3 
718 200 1010 2.35 -2.09 1.0000 
10 -5 -3 963 190 1300 
2.35 -2.09 1.0000 -10 5 3 
920 160 1280 2.35 2.09 1.0000 
-10 5 3 655 380 960 
2.35 2.09 1.0000 9 -5 -3 
141 160 140 0.24 -2.46 1.0000 
9 -5 -3 27 160 -180 
0.24 -2.46 1.0000 -9 5 3 
247 120 230 0.24 2.46 1.0000 
-9 5 3 493 310 480 
0.24 2.46 1.0000 8 -5 -3 
13951 900 11589 5.00 -0.98 1.0000 
8 -5 -3 13875 910 11519 
5.00 -0.98 1.0000 -8 5 3 
12880 890 10589 5.00 0.98 1.0000 
-8 5 3 13563 880 11209 
5.00 0.98 1.0000 7 -5 -3 
1910 370 4460 10.89 1.41 1.0000 
7 -5 -3 1741 390 4200 
10.89 1.41 1.0000 -7 5 3 
1833 400 4330 10.89 -1.41 1.0000 
-7 5 3 1775 360 4240 
10.89 -1.41 1.0000 6 -5 -3 
2066 270 1380 -5.19 5.67 1.0000 
6 -5 -3 2500 170 1760 
-5.19 5.67 1.0000 -6 5 3 
2277 170 1520 -5.19 -5.67 1.0000 
-6 5 3 1890 210 1190 
-5.19 -5.67 1.0000 5 -5 -3 
12718 360 3900 -23.87 0.51 1.0000 
5 -5 -3 13661 440 4430 
-23.87 0.51 1.0000 -5 5 3 
13271 360 4210 -23.87 -0.51 1.0000 
-5 5 3 14321 400 4810 
-23.87 -0.51 1.0000 4 -5 -3 
44902 2980 37216 -8.98 -1.20 1.0000 
4 -5 -3 49044 3120 40996 
-8.98 -1.20 1.0000 -4 5 3 
49674 3150 41636 -8.98 1.20 1.0000 
-4 5 3 45987 3010 38266 
-8.98 1.20 1.0000 3 -5 -3 
51819 5379 69473 16.88 4.76 1.0000 
3 -5 -3 48126 5159 65183 
16.88 4.76 1.0000 -3 5 3 
51843 5359 69393 16.88 -4.76 1.0000 
-3 5 3 55027 5519 73073 
16.88 -4.76 1.0000 2 -5 -3 
70676 3200 40926 30.18 -0.68 1.0000 
2 -5 -3 70742 3170 40976 
30.18 -0.68 1.0000 -2 5 3 
69076 3130 39676 30.18 0.68 1.0000 
-2 5 3 72258 3220 42096 
30.18 0.68 1.0000 1 -5 -3 
25 490 2900 23.39 1.51 1.0000 
1 -5 -3 8 270 2620 
23.39 1.51 1.0000 -1 5 3 
1 300 2520 23.39 -1.51 1.0000 
-1 5 3 44 460 3140 
23.39 -1.51 1.0000 0 -5 -3 
52702 6909 88481 -32.20 -0.25 1.0000 
0 -5 -3 55186 7069 91691 
-32.20 -0.25 1.0000 0 5 3 
54326 7009 90581 -32.20 0.25 1.0000 
0 5 3 56064 7129 92821 
-32.20 0.25 1.0000 -1 -5 -3 
10034 1690 21438 -21.97 1.10 1.0000 
-1 -5 -3 10370 1750 21928 
-21.97 1.10 1.0000 1 5 3 
10291 1760 21848 -21.97 -1.10 1.0000 
1 5 3 10380 1710 21978 
-21.97 -1.10 1.0000 -2 -5 -3 
12373 1190 14419 3.64 -8.75 1.0000 
-2 -5 -3 13040 1180 15148 
3.64 -8.75 1.0000 2 5 3 
12914 1180 15198 3.64 8.75 1.0000 
2 5 3 11977 1210 14169 
3.64 8.75 1.0000 -3 -5 -3 
69652 5269 68893 -0.69 0.44 1.0000 
3 5 3 66222 5149 65463 
-0.69 -0.44 1.0000 -4 -5 -3 
61635 2760 35736 28.25 -4.70 1.0000 
-4 -5 -3 61005 2760 35256 
28.25 -4.70 1.0000 4 5 3 
62425 2790 36336 28.25 4.70 1.0000 
4 5 3 59906 2750 34417 
28.25 4.70 1.0000 -5 -5 -3 
3245 550 5989 -8.87 8.49 1.0000 
-5 -5 -3 3230 510 5969 
-8.87 8.49 1.0000 5 5 3 
3673 680 6589 -8.87 -8.49 1.0000 
5 5 3 3055 480 5729 
-8.87 -8.49 1.0000 -6 -5 -3 
9629 640 7519 -5.45 -1.73 1.0000 
-6 -5 -3 11013 720 8749 
-5.45 -1.73 1.0000 6 5 3 
10965 830 8709 -5.45 1.73 1.0000 
6 5 3 10235 650 8059 
-5.45 1.73 1.0000 -7 -5 -3 
10094 1160 14369 -9.20 -0.29 1.0000 
7 5 3 10884 1320 15298 
-9.20 0.29 1.0000 -8 -5 -3 
750 220 910 1.30 -0.27 1.0000 
-8 -5 -3 741 220 900 
1.30 -0.27 1.0000 8 5 3 
754 150 910 1.30 0.27 1.0000 
8 5 3 736 500 890 
1.30 0.27 1.0000 -9 -5 -3 
500 260 1420 7.29 -0.98 1.0000 
-9 -5 -3 397 260 1240 
7.29 -0.98 1.0000 9 5 3 
626 550 1640 7.29 0.98 1.0000 
9 5 3 511 190 1450 
7.29 0.98 1.0000 -10 -5 -3 
645 290 720 0.66 0.56 1.0000 
10 5 3 1001 190 1090 
0.66 -0.56 1.0000 10 5 3 
67 600 90 0.66 -0.56 1.0000 
-11 -5 -3 46 230 120 
1.82 1.54 1.0000 -11 -5 -3 
561 310 790 1.82 1.54 1.0000 
11 5 3 25 620 -1010 
1.82 -1.54 1.0000 11 5 3 
191 170 320 1.82 -1.54 1.0000 
-15 6 3 7 220 0 
-0.47 1.13 1.0000 14 -6 -3 
180 360 230 0.86 -0.65 1.0000 
-14 6 3 863 220 980 
0.86 0.65 1.0000 -14 6 3 
99 750 140 0.86 0.65 1.0000 
13 -6 -3 1506 210 1500 
-0.11 1.30 1.0000 13 -6 -3 
1796 320 1790 -0.11 1.30 1.0000 
-13 6 3 8 590 -100 
-0.11 -1.30 1.0000 -13 6 3 
2156 250 2140 -0.11 -1.30 1.0000 
12 -6 -3 1989 210 1710 
1.53 0.83 1.0000 12 -6 -3 
2182 290 1890 1.53 0.83 1.0000 
-12 6 3 2120 210 1840 
1.53 -0.83 1.0000 -12 6 3 
13 530 -400 1.53 -0.83 1.0000 
11 -6 -3 7 150 210 
-5.58 -1.53 1.0000 11 -6 -3 
4 180 190 -5.58 -1.53 1.0000 
-11 6 3 85 450 450 
-5.58 1.53 1.0000 -11 6 3 
28 130 50 -5.58 1.53 1.0000 
10 -6 -3 373 170 410 
-0.06 2.69 1.0000 10 -6 -3 
32 150 -80 -0.06 2.69 1.0000 
-10 6 3 208 120 230 
-0.06 -2.69 1.0000 -10 6 3 
32 360 -100 -0.06 -2.69 1.0000 
9 -6 -3 1353 240 1970 
-3.60 -0.13 1.0000 9 -6 -3 
929 190 1450 -3.60 -0.13 1.0000 
-9 6 3 1174 350 1750 
-3.60 0.13 1.0000 -9 6 3 
1133 190 1700 -3.60 0.13 1.0000 
8 -6 -3 332 130 450 
1.34 -2.53 1.0000 8 -6 -3 
324 220 440 1.34 -2.53 1.0000 
-8 6 3 201 250 300 
1.34 2.53 1.0000 -8 6 3 
411 130 560 1.34 2.53 1.0000 
7 -6 -3 26087 2250 29307 
4.41 -7.72 1.0000 7 -6 -3 
26838 2320 30107 4.41 -7.72 1.0000 
-7 6 3 24762 2220 28167 
4.41 7.72 1.0000 -7 6 3 
24417 2190 27797 4.41 7.72 1.0000 
6 -6 -3 3245 250 2030 
-6.15 -3.30 1.0000 -6 6 3 
3507 250 2240 -6.15 3.30 1.0000 
5 -6 -3 418 160 230 
8.90 11.16 1.0000 -5 6 3 
533 160 100 8.90 -11.16 1.0000 
4 -6 -3 18105 990 12399 
-12.26 9.57 1.0000 4 -6 -3 
19465 1130 13549 -12.26 9.57 1.0000 
-4 6 3 19258 1050 13229 
-12.26 -9.57 1.0000 -4 6 3 
18365 1000 12479 -12.26 -9.57 1.0000 
3 -6 -3 5852 500 5989 
2.42 -9.34 1.0000 3 -6 -3 
6482 680 6649 2.42 -9.34 1.0000 
-3 6 3 6607 540 6209 
2.42 9.34 1.0000 -3 6 3 
7786 630 7389 2.42 9.34 1.0000 
2 -6 -3 3525 160 600 
34.71 -14.55 1.0000 2 -6 -3 
3471 510 630 34.71 -14.55 1.0000 
-2 6 3 3406 240 550 
34.71 14.55 1.0000 -2 6 3 
3901 390 350 34.71 14.55 1.0000 
1 -6 -3 16739 930 11759 
-13.74 17.92 1.0000 1 -6 -3 
16080 1020 11169 -13.74 17.92 1.0000 
-1 6 3 18444 980 12689 
-13.74 -17.92 1.0000 -1 6 3 
15789 970 10369 -13.74 -17.92 1.0000 
0 -6 -3 947 450 570 
-3.40 -1.37 1.0000 0 -6 -3 
462 220 210 -3.40 -1.37 1.0000 
0 6 3 486 220 250 
-3.40 1.37 1.0000 0 6 3 
60 470 -410 -3.40 1.37 1.0000 
-1 -6 -3 11036 340 3350 
-23.81 6.23 1.0000 -1 -6 -3 
8570 490 2010 -23.81 6.23 1.0000 
1 6 3 10431 300 2960 
-23.81 -6.23 1.0000 -2 -6 -3 
12513 1230 13929 2.87 -6.46 1.0000 
-2 -6 -3 14890 1270 16448 
2.87 -6.46 1.0000 2 6 3 
12853 1280 14529 2.87 6.46 1.0000 
2 6 3 15712 1320 17578 
2.87 6.46 1.0000 -3 -6 -3 
2265 210 90 26.99 -1.88 1.0000 
-3 -6 -3 3254 360 -290 
26.99 -1.88 1.0000 3 6 3 
2765 480 20 26.99 1.88 1.0000 
3 6 3 1842 160 200 
26.99 1.88 1.0000 -4 -6 -3 
58514 4990 64114 -5.39 2.11 1.0000 
-4 -6 -3 59231 4999 64864 
-5.39 2.11 1.0000 4 6 3 
57199 4960 62824 -5.39 -2.11 1.0000 
4 6 3 60080 5049 65843 
-5.39 -2.11 1.0000 -5 -6 -3 
779 310 540 -4.96 -4.96 1.0000 
-5 -6 -3 410 200 180 
-4.96 -4.96 1.0000 5 6 3 
672 160 390 -4.96 4.96 1.0000 
5 6 3 694 510 410 
-4.96 4.96 1.0000 -6 -6 -3 
4634 640 7279 -7.68 6.29 1.0000 
6 6 3 4295 570 6889 
-7.68 -6.29 1.0000 -7 -6 -3 
3193 370 3250 -0.24 0.34 1.0000 
-7 -6 -3 2747 320 2800 
-0.24 0.34 1.0000 7 6 3 
2674 270 2730 -0.24 -0.34 1.0000 
7 6 3 2417 570 2470 
-0.24 -0.34 1.0000 -8 -6 -3 
86 230 670 8.03 -3.05 1.0000 
-8 -6 -3 19 240 270 
8.03 -3.05 1.0000 8 6 3 
71 160 700 8.03 3.05 1.0000 
8 6 3 56 550 650 
8.03 3.05 1.0000 -9 -6 -3 
1974 330 2690 3.44 -3.73 1.0000 
-9 -6 -3 2118 350 2860 
3.44 -3.73 1.0000 9 6 3 
1859 640 2620 3.44 3.73 1.0000 
9 6 3 1976 270 2760 
3.44 3.73 1.0000 -10 -6 -3 
1577 290 2070 -2.74 0.56 1.0000 
-10 -6 -3 1708 350 2220 
-2.74 0.56 1.0000 10 6 3 
2130 700 2700 -2.74 -0.56 1.0000 
10 6 3 1671 240 2180 
-2.74 -0.56 1.0000 -11 -6 -3 
294 340 540 -2.89 0.11 1.0000 
-11 -6 -3 446 240 740 
-2.89 0.11 1.0000 11 6 3 
11 640 90 -2.89 -0.11 1.0000 
11 6 3 309 180 560 
-2.89 -0.11 1.0000 -12 -6 -3 
2 370 20 -1.34 1.36 1.0000 
12 6 3 16 610 -150 
-1.34 -1.36 1.0000 15 -7 -3 
1 350 -510 0.38 -0.16 1.0000 
-15 7 3 22 220 30 
0.38 0.16 1.0000 14 -7 -3 
149 190 150 0.02 -0.40 1.0000 
-14 7 3 1 190 -40 
0.02 0.40 1.0000 -14 7 3 
1 380 -10 0.02 0.40 1.0000 
13 -7 -3 3026 360 2770 
1.12 0.63 1.0000 -13 7 3 
2725 280 2490 1.12 -0.63 1.0000 
-13 7 3 828 600 700 
1.12 -0.63 1.0000 -12 7 3 
998 560 850 1.14 1.05 1.0000 
11 -7 -3 948 210 790 
-1.62 -2.51 1.0000 11 -7 -3 
970 180 810 -1.62 -2.51 1.0000 
-11 7 3 988 150 860 
-1.62 2.51 1.0000 -11 7 3 
414 460 320 -1.62 2.51 1.0000 
10 -7 -3 702 220 1080 
-2.30 -4.18 1.0000 10 -7 -3 
437 150 730 -2.30 -4.18 1.0000 
-10 7 3 222 350 420 
-2.30 4.18 1.0000 -10 7 3 
555 140 890 -2.30 4.18 1.0000 
9 -7 -3 95 120 230 
5.43 6.17 1.0000 -9 7 3 
219 110 10 5.43 -6.17 1.0000 
8 -7 -3 20022 1640 21258 
1.89 3.04 1.0000 8 -7 -3 
20439 1690 21688 1.89 3.04 1.0000 
-8 7 3 19150 1600 20268 
1.89 -3.04 1.0000 -8 7 3 
19141 1630 20258 1.89 -3.04 1.0000 
7 -7 -3 1 100 210 
5.66 2.96 1.0000 7 -7 -3 
50 330 420 5.66 2.96 1.0000 
-7 7 3 16 120 300 
5.66 -2.96 1.0000 -7 7 3 
33 240 60 5.66 -2.96 1.0000 
6 -7 -3 7752 1170 15018 
-15.99 -5.21 1.0000 6 -7 -3 
7176 1190 14209 -15.99 -5.21 1.0000 
-6 7 3 6805 1100 13519 
-15.99 5.21 1.0000 -6 7 3 
8119 1200 15358 -15.99 5.21 1.0000 
5 -7 -3 585 410 450 
-11.96 -10.17 1.0000 5 -7 -3 
661 170 990 -11.96 -10.17 1.0000 
-5 7 3 627 230 870 
-11.96 10.17 1.0000 -5 7 3 
678 200 1060 -11.96 10.17 1.0000 
4 -7 -3 14517 810 10419 
-8.94 5.88 1.0000 4 -7 -3 
13470 900 9529 -8.94 5.88 1.0000 
-4 7 3 13557 810 9629 
-8.94 -5.88 1.0000 -4 7 3 
14472 830 10409 -8.94 -5.88 1.0000 
3 -7 -3 3495 180 920 
15.71 9.00 1.0000 -3 7 3 
3737 370 1300 15.71 -9.00 1.0000 
0 -7 -3 8591 790 9519 
-2.14 -2.84 1.0000 0 7 3 
9813 980 10749 -2.14 2.84 1.0000 
-1 -7 -3 7831 1490 18238 
-21.85 5.35 1.0000 -1 -7 -3 
6799 1340 16638 -21.85 5.35 1.0000 
1 7 3 7396 1460 17588 
-21.85 -5.35 1.0000 1 7 3 
6838 1330 16718 -21.85 -5.35 1.0000 
-2 -7 -3 21767 1300 15708 
11.03 -7.49 1.0000 -2 -7 -3 
25663 1510 19068 11.03 -7.49 1.0000 
2 7 3 26457 1580 19748 
11.03 7.49 1.0000 2 7 3 
22861 1340 16638 11.03 7.49 1.0000 
-3 -7 -3 108797 7179 93191 
11.96 -7.28 1.0000 -3 -7 -3 
105212 7009 89871 11.96 -7.28 1.0000 
3 7 3 110169 7199 94151 
11.96 7.28 1.0000 3 7 3 
105833 7059 90141 11.96 7.28 1.0000 
-4 -7 -3 96 230 160 
-0.75 8.42 1.0000 -4 -7 -3 
318 350 -80 -0.75 8.42 1.0000 
4 7 3 318 180 -40 
-0.75 -8.42 1.0000 4 7 3 
318 560 -380 -0.75 -8.42 1.0000 
-5 -7 -3 57365 4340 56934 
-0.46 -4.50 1.0000 -5 -7 -3 
53544 4180 53125 -0.46 -4.50 1.0000 
5 7 3 52499 4190 52215 
-0.46 4.50 1.0000 5 7 3 
56626 4310 56334 -0.46 4.50 1.0000 
-6 -7 -3 1121 290 -190 
-15.79 1.74 1.0000 -6 -7 -3 
742 240 50 -15.79 1.74 1.0000 
6 7 3 1121 590 -350 
-15.79 -1.74 1.0000 6 7 3 
1121 160 0 -15.79 -1.74 1.0000 
-7 -7 -3 6587 550 5999 
-1.81 1.34 1.0000 -7 -7 -3 
6629 560 6039 -1.81 1.34 1.0000 
7 7 3 6445 770 5849 
-1.81 -1.34 1.0000 7 7 3 
7168 540 6539 -1.81 -1.34 1.0000 
-8 -7 -3 4390 550 5799 
4.23 4.56 1.0000 -8 -7 -3 
5067 580 6579 4.23 4.56 1.0000 
8 7 3 4881 820 6289 
4.23 -4.56 1.0000 8 7 3 
4593 510 5959 4.23 -4.56 1.0000 
-9 -7 -3 959 260 380 
5.85 -1.35 1.0000 -9 -7 -3 
1273 310 590 5.85 -1.35 1.0000 
9 7 3 735 170 220 
5.85 1.35 1.0000 9 7 3 
975 670 360 5.85 1.35 1.0000 
-10 -7 -3 2245 340 2370 
-0.25 -3.15 1.0000 -10 -7 -3 
2747 380 2890 -0.25 -3.15 1.0000 
10 7 3 1646 680 1700 
-0.25 3.15 1.0000 10 7 3 
2279 260 2350 -0.25 3.15 1.0000 
-11 -7 -3 24 390 70 
-1.53 -0.69 1.0000 11 7 3 
13 740 -580 -1.53 0.69 1.0000 
13 -8 -3 1796 270 1920 
-0.69 0.49 1.0000 -13 8 3 
700 550 780 -0.69 -0.49 1.0000 
-13 8 3 2170 260 2310 
-0.69 -0.49 1.0000 12 -8 -3 
1166 230 1210 0.27 0.50 1.0000 
-12 8 3 975 170 1010 
0.27 -0.50 1.0000 -12 8 3 
1 650 -310 0.27 -0.50 1.0000 
11 -8 -3 2389 260 2550 
0.78 -0.46 1.0000 11 -8 -3 
2109 310 2260 0.78 -0.46 1.0000 
-11 8 3 2470 250 2640 
0.78 0.46 1.0000 10 -8 -3 
1316 330 2420 -6.09 -1.04 1.0000 
10 -8 -3 1242 230 2320 
-6.09 -1.04 1.0000 -10 8 3 
1254 230 2330 -6.09 1.04 1.0000 
9 -8 -3 3901 510 5289 
4.67 -2.87 1.0000 9 -8 -3 
3078 360 4320 4.67 -2.87 1.0000 
-9 8 3 1908 480 2910 
4.67 2.87 1.0000 -9 8 3 
3104 360 4360 4.67 2.87 1.0000 
7 -8 -3 8214 710 7209 
2.69 1.06 1.0000 7 -8 -3 
9141 660 8079 2.69 1.06 1.0000 
-7 8 3 7779 640 6829 
2.69 -1.06 1.0000 -7 8 3 
7885 570 6929 2.69 -1.06 1.0000 
6 -8 -3 8930 780 8389 
1.38 1.12 1.0000 6 -8 -3 
8104 650 7589 1.38 1.12 1.0000 
-6 8 3 8941 710 8419 
1.38 -1.12 1.0000 -6 8 3 
8910 670 8389 1.38 -1.12 1.0000 
5 -8 -3 23153 1400 18118 
-8.72 5.71 1.0000 5 -8 -3 
22939 1490 17928 -8.72 5.71 1.0000 
-5 8 3 20998 1320 16068 
-8.72 -5.71 1.0000 -5 8 3 
23843 1440 18578 -8.72 -5.71 1.0000 
4 -8 -3 657 180 1000 
1.23 -8.17 1.0000 4 -8 -3 
1206 550 1760 1.23 -8.17 1.0000 
-4 8 3 489 290 770 
1.23 8.17 1.0000 -4 8 3 
894 290 1370 1.23 8.17 1.0000 
3 -8 -3 470 590 510 
-0.04 -3.55 1.0000 3 -8 -3 
570 180 620 -0.04 -3.55 1.0000 
-3 8 3 608 370 700 
-0.04 3.55 1.0000 -3 8 3 
662 280 760 -0.04 3.55 1.0000 
2 -8 -3 1131 280 2480 
6.41 5.66 1.0000 2 -8 -3 
1198 590 2580 6.41 5.66 1.0000 
-2 8 3 1211 500 2400 
6.41 -5.66 1.0000 -2 8 3 
1370 350 2630 6.41 -5.66 1.0000 
1 -8 -3 495 590 2310 
-12.32 1.31 1.0000 1 -8 -3 
682 310 2700 -12.32 1.31 1.0000 
-1 8 3 765 560 2890 
-12.32 -1.31 1.0000 -1 8 3 
437 330 2210 -12.32 -1.31 1.0000 
0 -8 -3 22141 2630 34127 
-17.03 4.82 1.0000 0 -8 -3 
18641 2370 29737 -17.03 4.82 1.0000 
0 8 3 18641 2380 29947 
-17.03 -4.82 1.0000 0 8 3 
20280 2540 32017 -17.03 -4.82 1.0000 
-1 -8 -3 51 520 840 
10.83 -3.56 1.0000 -1 -8 -3 
151 270 1220 10.83 -3.56 1.0000 
1 8 3 171 260 1300 
10.83 3.56 1.0000 1 8 3 
397 600 1860 10.83 3.56 1.0000 
-2 -8 -3 1424 470 490 
13.50 10.22 1.0000 -2 -8 -3 
1857 280 1090 13.50 10.22 1.0000 
2 8 3 1506 600 660 
13.50 -10.22 1.0000 2 8 3 
1905 230 1210 13.50 -10.22 1.0000 
-3 -8 -3 270 260 230 
3.85 -5.12 1.0000 -3 -8 -3 
480 420 510 3.85 -5.12 1.0000 
3 8 3 512 200 500 
3.85 5.12 1.0000 3 8 3 
194 630 80 3.85 5.12 1.0000 
-4 -8 -3 140551 11159 141676 
0.72 -0.95 1.0000 -4 -8 -3 
154206 11789 155384 0.72 -0.95 1.0000 
4 8 3 147745 11479 148935 
0.72 0.95 1.0000 4 8 3 
146151 11449 147335 0.72 0.95 1.0000 
-5 -8 -3 756 330 2250 
-9.48 -0.07 1.0000 -5 -8 -3 
989 400 2640 -9.48 -0.07 1.0000 
5 8 3 915 680 2520 
-9.48 0.07 1.0000 5 8 3 
909 280 2510 -9.48 0.07 1.0000 
-6 -8 -3 3578 480 4080 
-1.88 -0.85 1.0000 -6 -8 -3 
4414 470 4970 -1.88 -0.85 1.0000 
6 8 3 3816 400 4320 
-1.88 0.85 1.0000 6 8 3 
4136 740 4660 -1.88 0.85 1.0000 
-7 -8 -3 1104 320 920 
1.37 -0.01 1.0000 -7 -8 -3 
972 300 800 1.37 -0.01 1.0000 
7 8 3 1202 210 1010 
1.37 0.01 1.0000 7 8 3 
432 680 320 1.37 0.01 1.0000 
-9 -8 -3 7078 580 6479 
1.72 0.35 1.0000 -9 -8 -3 
6827 610 6239 1.72 0.35 1.0000 
9 8 3 6789 530 6209 
1.72 -0.35 1.0000 9 8 3 
6370 860 5809 1.72 -0.35 1.0000 
-10 -8 -3 9 350 -150 
-0.50 1.35 1.0000 -10 -8 -3 
168 270 150 -0.50 1.35 1.0000 
10 8 3 245 190 220 
-0.50 -1.35 1.0000 10 8 3 
1328 700 1280 -0.50 -1.35 1.0000 
11 8 3 1025 560 810 
-1.67 -0.85 1.0000 14 -9 -3 
1065 290 1080 -0.10 -0.17 1.0000 
13 -9 -3 415 260 290 
2.18 1.91 1.0000 13 -9 -3 
37 250 -20 2.18 1.91 1.0000 
-13 9 3 37 500 -320 
2.18 -1.91 1.0000 -13 9 3 
373 180 250 2.18 -1.91 1.0000 
12 -9 -3 3276 410 3470 
0.80 -0.79 1.0000 -12 9 3 
4005 370 4230 0.80 0.79 1.0000 
-11 9 3 137 470 90 
1.07 -0.49 1.0000 10 -9 -3 
3831 530 4530 -2.58 0.67 1.0000 
10 -9 -3 4503 420 5259 
-2.58 0.67 1.0000 -10 9 3 
4219 410 4960 -2.58 -0.67 1.0000 
-10 9 3 2810 550 3420 
-2.58 -0.67 1.0000 9 -9 -3 
1974 390 1670 1.73 1.09 1.0000 
9 -9 -3 1920 170 1620 
1.73 1.09 1.0000 -9 9 3 
1119 520 890 1.73 -1.09 1.0000 
-9 9 3 1507 160 1240 
1.73 -1.09 1.0000 8 -9 -3 
3391 480 2820 2.46 1.31 1.0000 
-8 9 3 2689 450 2190 
2.46 -1.31 1.0000 -8 9 3 
3173 250 2630 2.46 -1.31 1.0000 
6 -9 -3 10154 930 10079 
-0.19 0.29 1.0000 6 -9 -3 
9170 750 9099 -0.19 0.29 1.0000 
-6 9 3 8737 780 8659 
-0.19 -0.29 1.0000 -6 9 3 
9460 750 9379 -0.19 -0.29 1.0000 
5 -9 -3 22562 1240 15838 
-11.57 -3.05 1.0000 5 -9 -3 
22168 1370 15508 -11.57 -3.05 1.0000 
-5 9 3 23038 1290 16308 
-11.57 3.05 1.0000 -5 9 3 
20713 1180 14359 -11.57 3.05 1.0000 
4 -9 -3 4253 290 2850 
6.82 -5.81 1.0000 4 -9 -3 
4111 670 2730 6.82 -5.81 1.0000 
-4 9 3 4008 370 2530 
6.82 5.81 1.0000 -4 9 3 
3178 330 1860 6.82 5.81 1.0000 
3 -9 -3 269 200 310 
-0.83 3.89 1.0000 3 -9 -3 
377 640 440 -0.83 3.89 1.0000 
-3 9 3 709 390 820 
-0.83 -3.89 1.0000 -3 9 3 
70 320 -380 -0.83 -3.89 1.0000 
2 -9 -3 1014 220 160 
13.44 -4.04 1.0000 2 -9 -3 
1174 610 330 13.44 -4.04 1.0000 
-2 9 3 1174 310 270 
13.44 4.04 1.0000 -2 9 3 
1310 460 400 13.44 4.04 1.0000 
1 -9 -3 8460 1020 10829 
-5.74 5.06 1.0000 1 -9 -3 
7445 810 9669 -5.74 5.06 1.0000 
-1 9 3 7340 830 9719 
-5.74 -5.06 1.0000 -1 9 3 
7765 980 10209 -5.74 -5.06 1.0000 
0 -9 -3 530 270 170 
-12.25 5.20 1.0000 0 -9 -3 
787 560 -40 -12.25 5.20 1.0000 
0 9 3 501 600 220 
-12.25 -5.20 1.0000 0 9 3 
498 280 340 -12.25 -5.20 1.0000 
-1 -9 -3 26572 2230 27827 
0.88 -12.98 1.0000 -1 -9 -3 
29351 2430 30707 0.88 -12.98 1.0000 
1 9 3 26175 2230 27897 
0.88 12.98 1.0000 1 9 3 
29649 2480 31527 0.88 12.98 1.0000 
-2 -9 -3 1463 520 1230 
2.40 3.65 1.0000 -2 -9 -3 
413 310 260 2.40 3.65 1.0000 
2 9 3 462 230 300 
2.40 -3.65 1.0000 2 9 3 
771 630 580 2.40 -3.65 1.0000 
-3 -9 -3 540 460 -380 
10.56 3.17 1.0000 3 9 3 
199 220 130 10.56 -3.17 1.0000 
-4 -9 -3 4410 500 3050 
-5.67 3.02 1.0000 -4 -9 -3 
4648 410 3250 -5.67 3.02 1.0000 
4 9 3 4452 330 3030 
-5.67 -3.02 1.0000 4 9 3 
5323 780 3760 -5.67 -3.02 1.0000 
-5 -9 -3 26722 2470 31707 
-6.94 1.19 1.0000 -5 -9 -3 
24532 2340 29317 -6.94 1.19 1.0000 
5 9 3 27152 2580 32207 
-6.94 -1.19 1.0000 5 9 3 
24532 2330 29347 -6.94 -1.19 1.0000 
-6 -9 -3 1465 330 1300 
1.60 -3.17 1.0000 -6 -9 -3 
1829 370 1650 1.60 -3.17 1.0000 
6 9 3 2296 720 2010 
1.60 3.17 1.0000 6 9 3 
1733 240 1480 1.60 3.17 1.0000 
-7 -9 -3 1782 400 2190 
2.12 1.17 1.0000 -7 -9 -3 
2226 390 2680 2.12 1.17 1.0000 
7 9 3 1940 280 2360 
2.12 -1.17 1.0000 7 9 3 
1868 760 2280 2.12 -1.17 1.0000 
-8 -9 -3 74 300 -170 
3.82 -1.44 1.0000 -8 -9 -3 
3 320 50 3.82 -1.44 1.0000 
8 9 3 173 660 470 
3.82 1.44 1.0000 8 9 3 
121 210 380 3.82 1.44 1.0000 
-9 -9 -3 520 390 510 
-0.16 0.47 1.0000 9 9 3 
189 210 180 -0.16 -0.47 1.0000 
9 9 3 505 690 490 
-0.16 -0.47 1.0000 13 -10 -3 
11 250 -60 -0.84 -1.31 1.0000 
12 -10 -3 12 170 -200 
-1.13 1.17 1.0000 12 -10 -3 
36 300 80 -1.13 1.17 1.0000 
-12 10 3 162 470 250 
-1.13 -1.17 1.0000 -12 10 3 
12 160 -100 -1.13 -1.17 1.0000 
11 -10 -3 5616 580 5039 
2.05 -2.42 1.0000 -11 10 3 
6666 490 5999 2.05 2.42 1.0000 
-10 10 3 673 490 430 
2.51 -1.53 1.0000 -9 10 3 
2703 510 2090 -2.98 -0.05 1.0000 
-9 10 3 4403 310 3610 
-2.98 -0.05 1.0000 8 -10 -3 
2183 450 1170 6.03 1.68 1.0000 
8 -10 -3 2611 360 1490 
6.03 1.68 1.0000 -8 10 3 
3021 520 1810 6.03 -1.68 1.0000 
-8 10 3 2840 190 1670 
6.03 -1.68 1.0000 7 -10 -3 
2519 320 2100 -3.22 6.75 1.0000 
7 -10 -3 3473 550 3020 
-3.22 6.75 1.0000 -7 10 3 
2540 470 2070 -3.22 -6.75 1.0000 
6 -10 -3 3421 400 4010 
2.05 2.77 1.0000 -6 10 3 
3378 370 3910 2.05 -2.77 1.0000 
5 -10 -3 615 220 350 
-2.93 0.63 1.0000 5 -10 -3 
40 640 -180 -2.93 0.63 1.0000 
-5 10 3 40 380 -450 
-2.93 -0.63 1.0000 -5 10 3 
228 230 150 -2.93 -0.63 1.0000 
4 -10 -3 14303 1360 14749 
-0.71 -2.65 1.0000 4 -10 -3 
13772 1120 14209 -0.71 -2.65 1.0000 
-4 10 3 13200 1130 13549 
-0.71 2.65 1.0000 -4 10 3 
13467 1160 13819 -0.71 2.65 1.0000 
3 -10 -3 9916 1170 11439 
2.43 -9.79 1.0000 3 -10 -3 
10979 1000 12599 2.43 -9.79 1.0000 
-3 10 3 10810 1040 12509 
2.43 9.79 1.0000 -3 10 3 
10016 1040 11639 2.43 9.79 1.0000 
2 -10 -3 3862 750 4280 
-1.41 2.72 1.0000 2 -10 -3 
3437 400 3830 -1.41 2.72 1.0000 
-2 10 3 3910 490 4350 
-1.41 -2.72 1.0000 -2 10 3 
3749 600 4180 -1.41 -2.72 1.0000 
1 -10 -3 1297 280 890 
-2.95 -0.73 1.0000 1 -10 -3 
2442 660 1870 -2.95 -0.73 1.0000 
-1 10 3 1652 340 1190 
-2.95 0.73 1.0000 -1 10 3 
2348 560 1790 -2.95 0.73 1.0000 
0 -10 -3 6710 600 6549 
-0.61 1.58 1.0000 0 -10 -3 
6892 820 6729 -0.61 1.58 1.0000 
0 10 3 6475 600 6249 
-0.61 -1.58 1.0000 0 10 3 
7247 860 7009 -0.61 -1.58 1.0000 
-1 -10 -3 139 590 -60 
5.32 1.70 1.0000 1 10 3 
139 280 -180 5.32 -1.70 1.0000 
-2 -10 -3 28966 1930 24388 
6.83 -3.87 1.0000 2 10 3 
28567 2030 23928 6.83 3.87 1.0000 
-3 -10 -3 1093 480 810 
2.27 -1.56 1.0000 -3 -10 -3 
129 330 40 2.27 -1.56 1.0000 
3 10 3 550 240 350 
2.27 1.56 1.0000 3 10 3 
34 680 -270 2.27 1.56 1.0000 
-4 -10 -3 221 420 -140 
-7.01 -0.74 1.0000 -4 -10 -3 
221 330 -270 -7.01 -0.74 1.0000 
4 10 3 221 230 -150 
-7.01 0.74 1.0000 4 10 3 
221 720 -270 -7.01 0.74 1.0000 
-5 -10 -3 12931 1240 14779 
-3.57 5.20 1.0000 -5 -10 -3 
13341 1290 15218 -3.57 5.20 1.0000 
5 10 3 13991 1270 16028 
-3.57 -5.20 1.0000 5 10 3 
15184 1550 17308 -3.57 -5.20 1.0000 
-6 -10 -3 4295 470 3510 
-3.06 -2.44 1.0000 -6 -10 -3 
3252 440 2570 -3.06 -2.44 1.0000 
6 10 3 3325 830 2670 
-3.06 2.44 1.0000 6 10 3 
4917 380 4120 -3.06 2.44 1.0000 
-7 -10 -3 1113 410 1930 
4.96 0.77 1.0000 -7 -10 -3 
1938 440 2980 4.96 0.77 1.0000 
7 10 3 1584 310 2520 
4.96 -0.77 1.0000 7 10 3 
1513 750 2430 4.96 -0.77 1.0000 
8 10 3 67 720 -100 
3.60 1.42 1.0000 8 10 3 
67 230 0 3.60 1.42 1.0000 
-9 -10 -3 406 420 330 
-0.98 -1.16 1.0000 9 10 3 
369 580 300 -0.98 1.16 1.0000 
13 -11 -3 281 210 250 
-0.62 0.69 1.0000 -13 11 3 
113 180 90 -0.62 -0.69 1.0000 
12 -11 -3 271 180 370 
-0.88 -1.48 1.0000 12 -11 -3 
13 350 -80 -0.88 -1.48 1.0000 
-12 11 3 30 540 60 
-0.88 1.48 1.0000 11 -11 -3 
527 150 440 -0.96 0.66 1.0000 
11 -11 -3 96 390 60 
-0.96 0.66 1.0000 -11 11 3 
6 500 -200 -0.96 -0.66 1.0000 
-11 11 3 259 160 200 
-0.96 -0.66 1.0000 10 -11 -3 
3727 600 4290 2.11 0.10 1.0000 
10 -11 -3 4690 440 5319 
2.11 0.10 1.0000 -10 11 3 
4560 440 5179 2.11 -0.10 1.0000 
9 -11 -3 3 460 -450 
0.13 -0.78 1.0000 -9 11 3 
3 520 -140 0.13 0.78 1.0000 
-9 11 3 3 130 -110 
0.13 0.78 1.0000 -8 11 3 
1358 160 900 3.33 2.37 1.0000 
-8 11 3 1113 490 700 
3.33 2.37 1.0000 -7 11 3 
27 150 -60 -1.73 -1.75 1.0000 
-7 11 3 153 430 120 
-1.73 -1.75 1.0000 6 -11 -3 
696 270 670 -0.56 -2.48 1.0000 
6 -11 -3 78 690 50 
-0.56 -2.48 1.0000 -6 11 3 
1117 450 1070 -0.56 2.48 1.0000 
-6 11 3 571 180 530 
-0.56 2.48 1.0000 5 -11 -3 
1986 720 2040 -0.32 1.88 1.0000 
5 -11 -3 1868 290 1920 
-0.32 1.88 1.0000 -5 11 3 
2595 470 2710 -0.32 -1.88 1.0000 
-5 11 3 1943 290 2040 
-0.32 -1.88 1.0000 4 -11 -3 
2527 290 2200 -2.47 3.99 1.0000 
4 -11 -3 505 720 320 
-2.47 3.99 1.0000 -4 11 3 
1998 490 1640 -2.47 -3.99 1.0000 
-4 11 3 1651 330 1320 
-2.47 -3.99 1.0000 3 -11 -3 
11360 1140 14199 5.95 -2.82 1.0000 
-3 11 3 10643 1180 13469 
5.95 2.82 1.0000 2 -11 -3 
1335 400 3360 -10.06 3.07 1.0000 
-2 11 3 1256 580 3240 
-10.06 -3.07 1.0000 1 -11 -3 
38 690 -730 0.72 -2.82 1.0000 
1 -11 -3 38 300 -220 
0.72 -2.82 1.0000 -1 11 3 
299 380 360 0.72 2.82 1.0000 
-1 11 3 938 560 1070 
0.72 2.82 1.0000 0 -11 -3 
107 620 310 -3.32 0.92 1.0000 
0 -11 -3 1 330 40 
-3.32 0.92 1.0000 0 11 3 
23 610 140 -3.32 -0.92 1.0000 
0 11 3 53 330 -90 
-3.32 -0.92 1.0000 -1 -11 -3 
19664 1330 16148 6.22 2.14 1.0000 
-1 -11 -3 19245 1430 15768 
6.22 2.14 1.0000 1 11 3 
22427 1580 18738 6.22 -2.14 1.0000 
1 11 3 19619 1320 16178 
6.22 -2.14 1.0000 -2 -11 -3 
143 580 -570 4.85 -2.95 1.0000 
-2 -11 -3 143 370 -520 
4.85 -2.95 1.0000 2 11 3 
143 270 -60 4.85 2.95 1.0000 
2 11 3 224 650 370 
4.85 2.95 1.0000 -3 -11 -3 
2074 570 1980 -1.32 5.55 1.0000 
-3 -11 -3 1719 410 1620 
-1.32 5.55 1.0000 3 11 3 
1824 710 1670 -1.32 -5.55 1.0000 
3 11 3 2355 320 2200 
-1.32 -5.55 1.0000 -4 -11 -3 
80 490 -80 -2.35 -3.53 1.0000 
-4 -11 -3 80 390 -920 
-2.35 -3.53 1.0000 4 11 3 
437 720 890 -2.35 3.53 1.0000 
4 11 3 80 260 -170 
-2.35 3.53 1.0000 5 11 3 
780 260 620 -1.52 1.01 1.0000 
6 11 3 11403 870 10519 
-1.99 -1.14 1.0000 6 11 3 
11185 1130 10309 -1.99 -1.14 1.0000 
-7 -11 -3 859 370 640 
2.12 -1.73 1.0000 -7 -11 -3 
1255 450 990 2.12 -1.73 1.0000 
7 11 3 1198 250 930 
2.12 1.73 1.0000 7 11 3 
1578 770 1270 2.12 1.73 1.0000 
-8 -11 -3 2650 480 2490 
0.74 0.63 1.0000 8 11 3 
2032 640 1900 0.74 -0.63 1.0000 
-9 -11 -3 380 420 410 
-0.30 -0.46 1.0000 9 11 3 
1 650 -170 -0.30 0.46 1.0000 
12 -12 -3 67 180 150 
-1.81 0.70 1.0000 -12 12 3 
17 190 -30 -1.81 -0.70 1.0000 
11 -12 -3 188 370 270 
-1.27 -0.45 1.0000 11 -12 -3 
8 150 0 -1.27 -0.45 1.0000 
10 -12 -3 20 460 -910 
0.54 -2.07 1.0000 10 -12 -3 
208 130 310 0.54 -2.07 1.0000 
-10 12 3 20 550 -550 
0.54 2.07 1.0000 9 -12 -3 
9610 980 9859 -0.60 1.31 1.0000 
9 -12 -3 8387 850 8619 
-0.60 1.31 1.0000 -9 12 3 
10748 840 11029 -0.60 -1.31 1.0000 
8 -12 -3 3273 660 3270 
0.02 -0.33 1.0000 8 -12 -3 
2983 490 2980 0.02 -0.33 1.0000 
-8 12 3 2986 290 2980 
0.02 0.33 1.0000 -8 12 3 
1885 570 1880 0.02 0.33 1.0000 
7 -12 -3 81 680 310 
3.52 2.49 1.0000 7 -12 -3 
5 320 90 3.52 2.49 1.0000 
-7 12 3 28 150 170 
3.52 -2.49 1.0000 -7 12 3 
83 550 -150 3.52 -2.49 1.0000 
-6 12 3 246 470 560 
-3.54 -3.77 1.0000 -6 12 3 
443 220 860 -3.54 -3.77 1.0000 
-5 12 3 2171 330 2590 
0.57 6.32 1.0000 -5 12 3 
1688 520 2040 0.57 6.32 1.0000 
-4 12 3 11671 1150 13409 
3.54 2.38 1.0000 -4 12 3 
10285 1010 11919 3.54 2.38 1.0000 
-3 12 3 14 410 110 
2.24 -2.96 1.0000 -3 12 3 
95 430 290 2.24 -2.96 1.0000 
-2 12 3 11457 1190 13219 
-3.76 2.20 1.0000 -2 12 3 
13649 1260 15568 -3.76 2.20 1.0000 
-1 12 3 2873 590 2410 
-2.26 -1.69 1.0000 -1 12 3 
4169 480 3610 -2.26 -1.69 1.0000 
0 12 3 8263 830 9109 
-2.16 0.31 1.0000 0 12 3 
9799 1040 10719 -2.16 0.31 1.0000 
1 12 3 71 660 -50 
3.56 -1.82 1.0000 1 12 3 
71 320 -260 3.56 -1.82 1.0000 
2 12 3 604 310 850 
1.82 2.21 1.0000 2 12 3 
944 710 1250 1.82 2.21 1.0000 
3 12 3 58 280 10 
-1.63 -2.26 1.0000 3 12 3 
34 690 -470 -1.63 -2.26 1.0000 
4 12 3 994 760 1140 
-1.06 -0.33 1.0000 -5 -12 -3 
843 440 440 -3.86 1.29 1.0000 
-5 -12 -3 717 450 350 
-3.86 1.29 1.0000 5 12 3 
1898 300 1260 -3.86 -1.29 1.0000 
5 12 3 2262 730 1560 
-3.86 -1.29 1.0000 -6 -12 -3 
5424 590 4440 3.33 0.54 1.0000 
-6 -12 -3 5501 530 4510 
3.33 0.54 1.0000 6 12 3 
4943 440 4010 3.33 -0.54 1.0000 
6 12 3 6703 880 5609 
3.33 -0.54 1.0000 -7 -12 -3 
2898 480 2550 1.83 -1.77 1.0000 
7 12 3 1561 640 1270 
1.83 1.77 1.0000 -8 -12 -3 
85 410 40 1.38 -0.09 1.0000 
10 -13 -3 665 510 660 
0.06 0.67 1.0000 10 -13 -3 
1086 170 1080 0.06 0.67 1.0000 
-10 13 3 952 190 950 
0.06 -0.67 1.0000 9 -13 -3 
1462 500 1370 0.63 -0.79 1.0000 
9 -13 -3 1720 550 1620 
0.63 -0.79 1.0000 8 -13 -3 
1322 650 1140 -1.23 -0.63 1.0000 
8 -13 -3 398 370 300 
-1.23 -0.63 1.0000 7 -13 -3 
1022 380 1150 0.93 -0.99 1.0000 
-7 13 3 1545 230 1710 
0.93 0.99 1.0000 6 -13 -3 
29 730 -1130 -2.35 0.97 1.0000 
6 -13 -3 29 310 -270 
-2.35 0.97 1.0000 -6 13 3 
29 190 -400 -2.35 -0.97 1.0000 
-6 13 3 215 590 400 
-2.35 -0.97 1.0000 5 -13 -3 
4247 890 4620 1.29 -2.34 1.0000 
5 -13 -3 5079 550 5489 
1.29 -2.34 1.0000 -5 13 3 
6147 790 6619 1.29 2.34 1.0000 
-5 13 3 5849 560 6309 
1.29 2.34 1.0000 4 -13 -3 
206 290 180 -0.58 2.32 1.0000 
4 -13 -3 25 700 -360 
-0.58 2.32 1.0000 -4 13 3 
227 300 200 -0.58 -2.32 1.0000 
-4 13 3 418 540 390 
-0.58 -2.32 1.0000 3 -13 -3 
4968 530 5219 -0.85 2.08 1.0000 
3 -13 -3 5104 910 5359 
-0.85 2.08 1.0000 -3 13 3 
5759 690 6089 -0.85 -2.08 1.0000 
-3 13 3 5467 640 5789 
-0.85 -2.08 1.0000 2 -13 -3 
49 760 -120 -1.54 -2.92 1.0000 
2 -13 -3 32 320 150 
-1.54 -2.92 1.0000 -2 13 3 
776 450 1180 -1.54 2.92 1.0000 
-2 13 3 49 450 -100 
-1.54 2.92 1.0000 1 -13 -3 
3640 760 2940 -3.02 1.89 1.0000 
1 -13 -3 4764 490 3960 
-3.02 1.89 1.0000 -1 13 3 
5066 540 4210 -3.02 -1.89 1.0000 
-1 13 3 4009 600 3250 
-3.02 -1.89 1.0000 0 -13 -3 
197 720 -280 5.76 -3.33 1.0000 
0 -13 -3 197 400 -240 
5.76 -3.33 1.0000 0 13 3 
309 390 50 5.76 3.33 1.0000 
0 13 3 712 600 350 
5.76 3.33 1.0000 -1 -13 -3 
467 730 560 0.74 2.31 1.0000 
-1 -13 -3 99 460 130 
0.74 2.31 1.0000 1 13 3 
893 360 1000 0.74 -2.31 1.0000 
1 13 3 351 640 410 
0.74 -2.31 1.0000 -3 -13 -3 
1148 480 1280 -0.42 -3.90 1.0000 
-3 -13 -3 1323 630 1470 
-0.42 -3.90 1.0000 3 13 3 
2435 800 2600 -0.42 3.90 1.0000 
3 13 3 1646 360 1770 
-0.42 3.90 1.0000 -4 -13 -3 
31 420 -140 -1.97 1.76 1.0000 
-4 -13 -3 466 510 510 
-1.97 1.76 1.0000 4 13 3 
31 670 -760 -1.97 -1.76 1.0000 
4 13 3 31 320 -290 
-1.97 -1.76 1.0000 -5 -13 -3 
6 420 -400 -0.09 -1.15 1.0000 
-5 -13 -3 6 470 -70 
-0.09 -1.15 1.0000 5 13 3 
475 730 490 -0.09 1.15 1.0000 
5 13 3 40 300 40 
-0.09 1.15 1.0000 -7 -13 -3 
1 460 -480 -0.31 0.26 1.0000 
10 -14 -3 37 140 30 
0.29 0.27 1.0000 -10 14 3 
143 190 130 0.29 -0.27 1.0000 
9 -14 -3 193 290 200 
-0.71 -1.33 1.0000 9 -14 -3 
522 610 540 -0.71 -1.33 1.0000 
-9 14 3 64 170 70 
-0.71 1.33 1.0000 -9 14 3 
10 650 -530 -0.71 1.33 1.0000 
8 -14 -3 2585 670 2540 
-0.67 2.68 1.0000 8 -14 -3 
2044 530 2000 -0.67 2.68 1.0000 
-8 14 3 2602 270 2510 
-0.67 -2.68 1.0000 -8 14 3 
673 610 610 -0.67 -2.68 1.0000 
7 -14 -3 1 640 -820 
-0.06 0.38 1.0000 7 -14 -3 
1 350 -310 -0.06 0.38 1.0000 
-7 14 3 1 180 -150 
-0.06 -0.38 1.0000 6 -14 -3 
1262 350 1080 1.26 0.07 1.0000 
6 -14 -3 1066 730 900 
1.26 0.07 1.0000 5 -14 -3 
24 340 -180 1.70 -1.60 1.0000 
5 -14 -3 24 770 -630 
1.70 -1.60 1.0000 4 -14 -3 
1618 350 1420 1.51 -3.66 1.0000 
1 -14 -3 487 390 430 
-0.61 -1.75 1.0000 -1 14 3 
661 560 610 -0.61 1.75 1.0000 
0 -14 -3 1395 460 820 
4.69 2.93 1.0000 0 -14 -3 
658 730 270 4.69 2.93 1.0000 
0 14 3 1660 660 1060 
4.69 -2.93 1.0000 0 14 3 
136 440 -10 4.69 -2.93 1.0000 
-1 -14 -3 236 440 180 
-0.94 -0.21 1.0000 -1 -14 -3 
4 680 -270 -0.94 -0.21 1.0000 
1 14 3 4 380 -50 
-0.94 0.21 1.0000 1 14 3 
4 730 -90 -0.94 0.21 1.0000 
-2 -14 -3 19 640 -230 
1.58 1.30 1.0000 -2 -14 -3 
178 410 290 1.58 1.30 1.0000 
2 14 3 19 380 -20 
1.58 -1.30 1.0000 -3 -14 -3 
2914 530 3580 -2.75 -0.59 1.0000 
-3 -14 -3 2170 600 2750 
-2.75 -0.59 1.0000 -4 -14 -3 
3020 630 2950 -0.32 0.67 1.0000 
-4 -14 -3 1693 570 1640 
-0.32 0.67 1.0000 -5 -14 -3 
23 490 30 0.39 -0.46 1.0000 
5 14 3 2 670 -830 
0.39 0.46 1.0000 9 -15 -3 
155 290 90 1.40 0.72 1.0000 
-9 15 3 1993 240 1740 
1.40 -0.72 1.0000 7 -15 -3 
550 270 610 -0.55 -1.11 1.0000 
7 -15 -3 969 720 1050 
-0.55 -1.11 1.0000 -7 15 3 
1841 720 1940 -0.55 1.11 1.0000 
-7 15 3 1481 240 1570 
-0.55 1.11 1.0000 6 -15 -3 
261 370 210 -0.89 -1.16 1.0000 
6 -15 -3 10 690 -410 
-0.89 -1.16 1.0000 -6 15 3 
260 600 210 -0.89 1.16 1.0000 
-6 15 3 540 210 470 
-0.89 1.16 1.0000 5 -15 -3 
1 360 -290 0.58 0.01 1.0000 
5 -15 -3 167 690 200 
0.58 0.01 1.0000 -5 15 3 
1 570 -850 0.58 -0.01 1.0000 
-5 15 3 1 240 -60 
0.58 -0.01 1.0000 4 -15 -3 
38 300 110 1.95 1.15 1.0000 
4 -15 -3 189 800 330 
1.95 1.15 1.0000 -4 15 3 
23 590 -520 1.95 -1.15 1.0000 
-4 15 3 114 290 230 
1.95 -1.15 1.0000 3 -15 -3 
1199 750 1060 -1.25 2.58 1.0000 
3 -15 -3 777 320 660 
-1.25 2.58 1.0000 -3 15 3 
849 600 710 -1.25 -2.58 1.0000 
-3 15 3 590 370 470 
-1.25 -2.58 1.0000 2 -15 -3 
1475 330 1140 -2.19 -0.76 1.0000 
2 -15 -3 2025 790 1630 
-2.19 -0.76 1.0000 -2 15 3 
2304 460 1890 -2.19 0.76 1.0000 
1 -15 -3 5287 860 5429 
-0.09 -3.89 1.0000 1 -15 -3 
3975 500 4090 -0.09 -3.89 1.0000 
-1 15 3 5194 640 5279 
-0.09 3.89 1.0000 0 -15 -3 
2127 700 1740 2.08 0.37 1.0000 
0 -15 -3 1705 420 1360 
2.08 0.37 1.0000 0 15 3 
1374 480 1070 2.08 -0.37 1.0000 
0 15 3 2243 560 1850 
2.08 -0.37 1.0000 -1 -15 -3 
8 660 -140 1.31 -0.31 1.0000 
-1 -15 -3 51 440 20 
1.31 -0.31 1.0000 1 15 3 
158 390 100 1.31 0.31 1.0000 
1 15 3 8 580 -540 
1.31 0.31 1.0000 -2 -15 -3 
960 500 1220 -1.87 0.93 1.0000 
-2 -15 -3 915 720 1170 
-1.87 0.93 1.0000 2 15 3 
1638 650 1980 -1.87 -0.93 1.0000 
2 15 3 684 390 910 
-1.87 -0.93 1.0000 -4 -15 -3 
950 530 1030 0.63 -0.45 1.0000 
4 15 3 816 570 900 
0.63 0.45 1.0000 7 -16 -3 
17 250 -200 0.00 1.97 1.0000 
-7 16 3 26 210 50 
0.00 -1.97 1.0000 -6 16 3 
1730 280 1810 0.34 1.44 1.0000 
5 -16 -3 204 300 240 
0.45 -1.26 1.0000 4 -16 -3 
1 320 -50 -0.19 -0.32 1.0000 
-4 16 3 1 280 -170 
-0.19 0.32 1.0000 3 -16 -3 
424 350 650 -2.30 0.46 1.0000 
-3 16 3 221 340 390 
-2.30 -0.46 1.0000 -3 16 3 
409 540 630 -2.30 -0.46 1.0000 
2 -16 -3 656 380 640 
0.27 1.41 1.0000 -2 16 3 
204 390 200 0.27 -1.41 1.0000 
-2 16 3 729 510 730 
0.27 -1.41 1.0000 1 -16 -3 
501 430 440 0.68 -0.28 1.0000 
-1 16 3 1157 420 1060 
0.68 0.28 1.0000 -1 -16 -3 
6 420 -250 0.82 -0.86 1.0000 
1 16 3 739 480 850 
0.82 0.86 1.0000 0 17 -4 
114 380 170 -1.08 0.38 1.0000 
0 -17 4 29 290 60 
-1.08 -0.38 1.0000 -1 17 -4 
363 330 300 0.81 0.20 1.0000 
1 -17 4 393 290 330 
0.81 -0.20 1.0000 -2 17 -4 
1 270 -30 0.19 0.34 1.0000 
2 -17 4 1 260 -80 
0.19 -0.34 1.0000 3 -17 4 
71 290 90 -1.31 1.64 1.0000 
4 16 -4 1057 540 690 
-2.99 0.48 1.0000 -4 -16 4 
810 570 490 -2.99 -0.48 1.0000 
3 16 -4 192 580 250 
-0.81 1.53 1.0000 -3 -16 4 
13 480 -460 -0.81 -1.53 1.0000 
2 16 -4 667 570 840 
0.07 -1.52 1.0000 -2 -16 4 
10 480 -960 0.07 1.52 1.0000 
1 -16 4 690 390 740 
-0.44 -0.41 1.0000 -4 16 -4 
201 250 260 -0.87 0.64 1.0000 
4 -16 4 20 290 40 
-0.87 -0.64 1.0000 -5 16 -4 
132 220 90 -0.97 0.10 1.0000 
5 -16 4 4 260 -70 
-0.97 -0.10 1.0000 -6 16 -4 
2 210 -190 -0.50 -0.48 1.0000 
6 -16 4 70 270 90 
-0.50 0.48 1.0000 6 15 -4 
1 580 -470 -0.29 0.24 1.0000 
-6 -15 4 1 630 -150 
-0.29 -0.24 1.0000 5 15 -4 
371 660 420 0.55 -1.55 1.0000 
-5 -15 4 501 500 570 
0.55 1.55 1.0000 -4 -15 4 
17 560 -990 1.80 -0.73 1.0000 
3 15 -4 1725 410 1630 
0.65 -1.60 1.0000 3 15 -4 
2798 660 2680 0.65 -1.60 1.0000 
-3 -15 4 2423 520 2290 
0.65 1.60 1.0000 -3 -15 4 
1445 650 1340 0.65 1.60 1.0000 
2 15 -4 0 410 -340 
0.25 -0.01 1.0000 2 15 -4 
277 610 260 0.25 -0.01 1.0000 
-2 -15 4 329 450 310 
0.25 0.01 1.0000 -2 -15 4 
381 680 360 0.25 0.01 1.0000 
1 15 -4 544 470 630 
-0.63 -1.03 1.0000 1 15 -4 
6 510 -230 -0.63 -1.03 1.0000 
-1 -15 4 447 700 530 
-0.63 1.03 1.0000 -1 -15 4 
6 380 -390 -0.63 1.03 1.0000 
0 15 -4 3 480 -70 
-0.75 0.42 1.0000 0 15 -4 
229 480 280 -0.75 0.42 1.0000 
0 -15 4 374 700 440 
-0.75 -0.42 1.0000 0 -15 4 
292 340 350 -0.75 -0.42 1.0000 
-1 15 -4 2157 460 1560 
-3.32 0.37 1.0000 -1 15 -4 
1254 510 810 -3.32 0.37 1.0000 
1 -15 4 2327 740 1700 
-3.32 -0.37 1.0000 1 -15 4 
1566 360 1060 -3.32 -0.37 1.0000 
-2 15 -4 2164 580 2600 
2.10 0.70 1.0000 -2 15 -4 
2558 430 3030 2.10 0.70 1.0000 
2 -15 4 1707 380 2090 
2.10 -0.70 1.0000 2 -15 4 
1734 790 2120 2.10 -0.70 1.0000 
-3 15 -4 18 510 -130 
1.92 0.65 1.0000 -3 15 -4 
896 280 670 1.92 0.65 1.0000 
3 -15 4 762 330 560 
1.92 -0.65 1.0000 3 -15 4 
440 630 290 1.92 -0.65 1.0000 
-4 15 -4 61 550 20 
1.48 -1.29 1.0000 -4 15 -4 
848 240 690 1.48 -1.29 1.0000 
4 -15 4 17 430 -110 
1.48 1.29 1.0000 4 -15 4 
1097 680 910 1.48 1.29 1.0000 
-5 15 -4 369 220 360 
-0.20 0.82 1.0000 -5 15 -4 
187 570 180 -0.20 0.82 1.0000 
5 -15 4 652 670 640 
-0.20 -0.82 1.0000 5 -15 4 
198 400 190 -0.20 -0.82 1.0000 
-7 15 -4 4 180 -50 
-0.41 0.83 1.0000 7 -15 4 
4 270 -80 -0.41 -0.83 1.0000 
7 14 -4 324 650 310 
0.24 -0.52 1.0000 -7 -14 4 
552 510 530 0.24 0.52 1.0000 
6 14 -4 454 720 720 
-2.55 -0.75 1.0000 -6 -14 4 
31 600 -80 -2.55 0.75 1.0000 
5 14 -4 44 310 90 
-0.00 3.46 1.0000 5 14 -4 
590 710 840 -0.00 3.46 1.0000 
-5 -14 4 53 520 -310 
-0.00 -3.46 1.0000 -5 -14 4 
222 530 380 -0.00 -3.46 1.0000 
4 14 -4 3143 430 2820 
1.41 -0.13 1.0000 4 14 -4 
2688 710 2390 1.41 -0.13 1.0000 
-4 -14 4 3420 540 3080 
1.41 0.13 1.0000 -4 -14 4 
3819 690 3460 1.41 0.13 1.0000 
3 14 -4 684 360 870 
-1.47 -1.48 1.0000 3 14 -4 
933 720 1150 -1.47 -1.48 1.0000 
-3 -14 4 250 630 360 
-1.47 1.48 1.0000 -3 -14 4 
680 520 860 -1.47 1.48 1.0000 
2 14 -4 2883 500 3090 
0.89 0.37 1.0000 2 14 -4 
4142 770 4390 0.89 0.37 1.0000 
-2 -14 4 3682 600 3910 
0.89 -0.37 1.0000 -2 -14 4 
2985 740 3190 0.89 -0.37 1.0000 
1 14 -4 3103 480 2460 
-3.08 -2.68 1.0000 1 14 -4 
3336 570 2670 -3.08 -2.68 1.0000 
-1 -14 4 3036 730 2420 
-3.08 2.68 1.0000 -1 -14 4 
3358 470 2710 -3.08 2.68 1.0000 
0 14 -4 1052 490 1530 
1.72 4.48 1.0000 0 14 -4 
237 450 450 1.72 4.48 1.0000 
0 -14 4 405 370 690 
1.72 -4.48 1.0000 0 -14 4 
158 750 320 1.72 -4.48 1.0000 
-1 14 -4 27 470 -300 
1.09 2.20 1.0000 -1 14 -4 
363 430 370 1.09 2.20 1.0000 
1 -14 4 27 740 -270 
1.09 -2.20 1.0000 1 -14 4 
27 320 0 1.09 -2.20 1.0000 
-2 14 -4 775 350 690 
0.93 -1.41 1.0000 -2 14 -4 
129 500 90 0.93 -1.41 1.0000 
2 -14 4 204 310 150 
0.93 1.41 1.0000 2 -14 4 
13 720 -1120 0.93 1.41 1.0000 
-3 14 -4 2733 590 2410 
1.50 0.79 1.0000 -3 14 -4 
4350 420 3940 1.50 0.79 1.0000 
3 -14 4 2552 390 2250 
1.50 -0.79 1.0000 3 -14 4 
3347 740 3000 1.50 -0.79 1.0000 
-4 14 -4 356 570 170 
-2.77 -0.57 1.0000 -4 14 -4 
705 240 430 -2.77 -0.57 1.0000 
4 -14 4 35 390 -320 
-2.77 0.57 1.0000 4 -14 4 
35 710 -730 -2.77 0.57 1.0000 
-5 14 -4 536 200 540 
0.02 0.27 1.0000 -5 14 -4 
576 500 580 0.02 0.27 1.0000 
5 -14 4 0 630 -100
[truncated: 5,052,421 more chars]
